# Supplementary material for: Comparison and Functional Genetic Analysis of Striatal Protein Expression Among Diverse Inbred Mouse Strains
Source: Front Mol Neurosci. 2019 May 24;12:128. doi: 10.3389/fnmol.2019.00128 (PMC6543464; doi:10.3389/fnmol.2019.00128)
Supplement: TABLE S1 — Detected proteins. [file Table_1.XLSX]

## Sheet: Sheet1
												Normalized abundance								Raw abundance
Supplemental Table 1. Detected Proteins.												B6 Normalized Values (fmol)				D2 Normalized Values (fmol)				B6 Raw Values				D2 Raw Values
Symbol	Description	UniProtKB Accession	Peptide count	Unique peptides	Confidence score	Anova (p)	q Value	Max fold change	Highest mean condition	Lowest mean condition	Mass	2018_08_15_MMulligan_B6_Cyt_M1	2018_08_15_MMulligan_B6_Cyt_M2	2018_08_15_MMulligan_B6_Cyt_M3	2018_08_15_MMulligan_B6_Cyt_M4	2018_08_15_MMulligan_D2_Cyt_M1	2018_08_15_MMulligan_D2_Cyt_M2	2018_08_15_MMulligan_D2_Cyt_M3	2018_08_15_MMulligan_D2_Cyt_M4	2018_08_15_MMulligan_B6_Cyt_M1	2018_08_15_MMulligan_B6_Cyt_M2	2018_08_15_MMulligan_B6_Cyt_M3	2018_08_15_MMulligan_B6_Cyt_M4	2018_08_15_MMulligan_D2_Cyt_M1	2018_08_15_MMulligan_D2_Cyt_M2	2018_08_15_MMulligan_D2_Cyt_M3	2018_08_15_MMulligan_D2_Cyt_M4
Cox7a2l	Cytochrome c oxidase subunit 7A-related protein_ mitochondrial	COX7R_MOUSE	3	2	21.591	1.47904e-07	0.000244125	7.06294	D2	B6	12456.4	0.663059	0.721404	0.617688	0.594349	5.25956	4.52007	4.02738	4.53192	4734.97	5236.66	4740.88	4807.63	34401.6	32495	38423.9	53732.7
Hbb-b2	Hemoglobin subunit beta-2	HBB2_MOUSE	14	7	120.847	3.8715e-07	0.000319508	14.4139	D2	B6	15992.3	0.635218	0.544571	0.623635	0.480969	8.62852	9.26354	8.82263	6.21229	4536.15	3953.04	4786.52	3890.51	56437.3	66596	84173.9	73655.9
Nnt	NAD(P) transhydrogenase_ mitochondrial	NNTM_MOUSE	15	7	75.5525	6.56906e-07	0.000361421	3.66084	D2	B6	114523	0.972776	1.03217	0.947618	0.957258	3.32248	4.13585	3.31314	3.54174	6946.68	7492.49	7273.15	7743.16	21731.6	29732.8	31609.6	41992.6
Prelp	Prolargin	PRELP_MOUSE	9	4	47.012	1.41675e-06	0.000584607	2.20881	D2	B6	43634.7	1.1805	1.14274	1.10493	1.24473	2.77959	2.5414	2.62344	2.37711	8430.04	8295.18	8480.58	10068.5	18180.7	18270.3	25029.4	28184.2
Acrbp	Acrosin-binding protein	ACRBP_MOUSE	2	1	16.4493	3.19679e-06	0.0010553	3.94628	B6	D2	62281.4	4.74361	5.73354	5.61322	4.53581	1.23067	1.27722	1.5513	1.16756	33874.6	41619.7	43082.5	36689.7	8049.54	9181.99	14800.4	13843.1
Rasal1	RasGAP-activating-like protein 1	RASL1_MOUSE	9	4	49.1186	6.65363e-06	0.00180539	4.44539	B6	D2	90307.3	0.57201	0.570058	0.490046	0.593008	0.140933	0.113463	0.0769795	0.16917	4084.78	4138.04	3761.19	4796.78	921.814	815.693	734.437	2005.76
Ptrh2	Peptidyl-tRNA hydrolase 2_ mitochondrial	PTH2_MOUSE	6	3	35.8145	7.65661e-06	0.00180539	1.62753	D2	B6	19754.7	0.749163	0.702913	0.776612	0.742049	1.15367	1.1546	1.26536	1.26132	5349.84	5102.44	5960.65	6002.35	7545.94	8300.46	12072.4	14954.8
C1qc	Complement C1q subcomponent subunit C	C1QC_MOUSE	2	1	13.6742	1.37348e-05	0.00283378	3.23351	B6	D2	26390.8	0.405461	0.467738	0.498847	0.412846	0.158292	0.10935	0.13538	0.148976	2895.44	3395.31	3828.75	3339.47	1035.36	786.12	1291.62	1766.33
Prss45	Inactive serine protease 45	PRS45_MOUSE	1	1	10.9244	1.54823e-05	0.00283939	5.15693	D2	B6	36464.7	0.357601	0.480123	0.366456	0.359459	1.63262	2.36943	1.79923	2.2623	2553.66	3485.21	2812.62	2907.63	10678.6	17034	17165.8	26822.9
Pacsin1	Protein kinase C and casein kinase substrate in neurons protein 1	PACN1_MOUSE	31	22	213.051	1.74404e-05	0.00287865	1.20825	D2	B6	50917.5	11.6601	12.4908	11.8527	12.0787	14.4317	14.4099	14.582	14.6717	83265.8	90670.4	90971.6	97703.1	94394.8	103593	139122	173955
Stam2	Signal transducing adapter molecule 2	STAM2_MOUSE	3	1	19.2614	1.94189e-05	0.00291383	17.0618	B6	D2	57853.8	0.142345	0.162505	0.111672	0.146254	0.0161717	0.00220565	0.00662731	0.0079798	1016.5	1179.62	857.102	1183.03	105.776	15.8565	63.229	94.6124
Mpst	3-mercaptopyruvate sulfurtransferase	THTM_MOUSE	8	5	53.0015	3.28095e-05	0.00451285	1.59066	D2	B6	33251.3	1.83097	1.62323	1.71682	1.71554	2.74991	2.92132	2.49067	2.79231	13075.1	11783	13177	13876.8	17986.5	21001.6	23762.7	33107
Ktn1	Kinectin	KTN1_MOUSE	31	13	194.805	3.79451e-05	0.0045278	1.5103	D2	B6	153163	0.886741	0.823797	0.831144	0.795867	1.28539	1.18892	1.21244	1.35395	6332.3	5979.94	6379.19	6437.69	8407.43	8547.24	11567.5	16053.1
Efhd1	EF-hand domain-containing protein D1	EFHD1_MOUSE	5	2	23.8645	3.89018e-05	0.0045278	1.97261	D2	B6	27170.9	0.225934	0.216639	0.213841	0.203305	0.424828	0.408422	0.477437	0.385202	1613.41	1572.58	1641.27	1644.51	2778.71	2936.17	4555.07	4567.14
Hnrnpdl	Heterogeneous nuclear ribonucleoprotein D-like	HNRDL_MOUSE	9	3	50.1385	4.11478e-05	0.0045278	1.85867	B6	D2	33729.9	0.389035	0.395802	0.418989	0.379614	0.186097	0.249826	0.191945	0.224052	2778.14	2873.12	3215.82	3070.66	1217.22	1796.01	1831.29	2656.47
Plekho1	Pleckstrin homology domain-containing family O member 1	PKHO1_MOUSE	3	1	25.2595	5.26279e-05	0.00535341	8.65277	B6	D2	46281.9	2.5675	3.28641	2.50803	1.64992	0.249318	0.258483	0.328036	0.321233	18334.8	23856	19249.6	13346	1630.73	1858.25	3129.68	3808.69
Slc8a1	Sodium/calcium exchanger 1	NAC1_MOUSE	14	12	73.6475	5.75418e-05	0.00535341	3.18237	D2	B6	108834	0.928234	0.891657	0.91088	0.922712	3.32985	2.97178	2.12458	3.20054	6628.61	6472.53	6991.18	7463.72	21779.8	21364.3	20269.9	37947.1
Cep104	Centrosomal protein of 104 kDa	CE104_MOUSE	8	1	43.1631	5.83809e-05	0.00535341	1.73333	B6	D2	105030	0.308096	0.344468	0.367648	0.363255	0.205351	0.208406	0.202404	0.181994	2200.14	2500.49	2821.77	2938.33	1343.16	1498.24	1931.07	2157.81
Cs	Citrate synthase_ mitochondrial	CISY_MOUSE	48	41	296.233	6.5802e-05	0.00571634	1.1777	D2	B6	52021.9	25.3646	24.1545	25.2296	23.8161	28.87	28.6369	29.1407	29.4323	181131	175337	193642	192646	188833	205872	278022	348964
Zc3h8	Zinc finger CCCH domain-containing protein 8	ZC3H8_MOUSE	3	1	15.5358	9.74937e-05	0.00743365	8.65899	D2	B6	35539.9	0.00764529	0.0481422	0.0094721	0.00348333	0.132895	0.154004	0.133302	0.175044	54.5958	349.464	72.7002	28.1763	869.235	1107.14	1271.79	2075.4
Sh3gl1	Endophilin-A2	SH3G1_MOUSE	9	3	47.6211	9.87811e-05	0.00743365	1.42465	B6	D2	41746.4	2.05427	2.02981	1.9644	1.9518	1.48536	1.25966	1.48574	1.38485	14669.8	14734.4	15077.2	15787.9	9715.41	9055.76	14175	16419.4
Me3	NADP-dependent malic enzyme_ mitochondrial	MAON_MOUSE	25	19	185.575	9.90815e-05	0.00743365	2.74056	D2	B6	67725.8	2.50884	2.18763	1.7617	2.70825	5.61744	6.69633	5.56988	7.23745	17915.9	15880	13521.4	21906.8	36742.5	48140.3	53140.4	85810.7
Acaa1a	3-ketoacyl-CoA thiolase A_ peroxisomal	THIKA_MOUSE	15	5	100.599	0.00010798	0.00774904	1.83976	B6	D2	44409.6	0.923878	0.985117	0.83197	0.974677	0.449255	0.468744	0.507592	0.594043	6597.5	7150.96	6385.53	7884.06	2938.48	3369.82	4842.77	7043.26
Pfkfb4	6-phosphofructo-2-kinase/fructose-2_6-bisphosphatase 4	F264_MOUSE	9	4	54.1202	0.00011475	0.00782319	3.65843	D2	B6	54694.2	0.923454	0.723972	0.657622	0.647423	1.98871	3.42932	2.66841	2.71495	6594.47	5255.31	5047.37	5236.93	13007.7	24653.6	25458.4	32189.8
Pol	LINE-1 retrotransposable element ORF2 protein	LORF2_MOUSE	6	4	29.6959	0.000118493	0.00782319	1.41424	D2	B6	150607	0.20319	0.20472	0.21493	0.193629	0.289661	0.278398	0.312581	0.274038	1451	1486.06	1649.63	1566.24	1894.61	2001.42	2982.24	3249.12
Evpl	Envoplakin	EVPL_MOUSE	43	12	255.756	0.00018556	0.011356	1.55984	D2	B6	233495	0.426799	0.460952	0.449224	0.544491	0.755074	0.721696	0.772086	0.685941	3047.82	3346.05	3447.88	4404.33	4938.77	5188.31	7366.22	8132.85
Pdia6	Protein disulfide-isomerase A6	PDIA6_MOUSE	16	7	109.791	0.000185762	0.011356	1.63173	D2	B6	48499.6	2.13677	1.88798	2.16159	2.12763	3.04007	3.16177	3.6853	3.67907	15258.9	13704.8	16590.6	17210.2	19884.4	22730.1	35160.2	43620.8
Myo5a	Unconventional myosin-Va	MYO5A_MOUSE;RER1_MOUSE	60	27	380.114	0.000197886	0.011541	1.46955	B6	D2	217192	3.06296	3.64589	3.56804	3.33723	2.35536	2.15087	2.31323	2.44467	21872.9	26465.5	27385.4	26994.5	15405.9	15462.7	22069.8	28985.2
Ndufs5	NADH dehydrogenase [ubiquinone] iron-sulfur protein 5	NDUS5_MOUSE	8	5	54.4677	0.000202773	0.011541	1.29436	B6	D2	12875.8	1.11897	1.11499	1.20403	1.15437	0.948861	0.828536	0.878008	0.892576	7990.66	8093.68	9241.18	9337.6	6206.3	5956.39	8376.79	10582.8
Wfs1	Wolframin	WFS1_MOUSE	6	3	35.6686	0.000240227	0.013217	1.35867	D2	B6	101663	0.63463	0.638926	0.664263	0.62371	0.883852	0.88812	0.92254	0.785766	4531.96	4637.96	5098.35	5045.12	5781.09	6384.74	8801.65	9316.42
Chd9	Chromodomain-helicase-DNA-binding protein 9	CHD9_MOUSE	7	2	37.5968	0.000255698	0.0136144	3.78375	B6	D2	326027	0.157575	0.109042	0.150613	0.11797	0.0231205	0.0382035	0.0339888	0.046134	1125.26	791.533	1155.99	954.25	151.227	274.647	324.276	546.988
Rmdn3	Regulator of microtubule dynamics protein 3	RMD3_MOUSE	11	7	84.0166	0.000292401	0.0149267	1.40459	D2	B6	52371.1	1.75901	1.74203	2.0301	1.98265	2.63452	2.46625	2.71273	2.74029	12561.3	12645.4	15581.4	16037.4	17231.8	17730	25881.3	32490.2
Rev1	DNA repair protein REV1	REV1_MOUSE	9	6	51.3667	0.000298432	0.0149267	1.37219	B6	D2	138710	2.07251	2.27831	1.87966	2.03682	1.49902	1.55309	1.48131	1.49146	14800	16538.3	14426.8	16475.6	9804.78	11165.2	14132.7	17683.5
Abi2	Abl interactor 2	ABI2_MOUSE	7	1	44.8097	0.000347903	0.0165995	1.24844	B6	D2	49444.3	0.303783	0.320868	0.290318	0.299624	0.230509	0.256629	0.244117	0.241634	2169.34	2329.18	2228.25	2423.62	1507.71	1844.92	2329.04	2864.93
Hebp1	Heme-binding protein 1	HEBP1_MOUSE	6	5	39.0184	0.00035199	0.0165995	1.88974	D2	B6	21181	0.769956	0.669184	0.678984	0.640906	1.14738	1.40943	1.15117	1.50587	5498.33	4857.6	5211.33	5184.22	7504.77	10132.5	10982.9	17854.3
Camk2g	Calcium/calmodulin-dependent protein kinase type II subunit gamma	KCC2G_MOUSE	15	7	131.051	0.000433248	0.0194439	1.42222	B6	D2	60291.3	3.2706	3.19968	3.13253	2.81317	2.24459	2.0121	2.38888	2.08445	23355.7	23226.4	24042.8	22755.5	14681.4	14465.1	22791.5	24714.3
Camta1	Calmodulin-binding transcription activator 1	CMTA1_MOUSE	3	1	17.6267	0.000436707	0.0194439	4.36004	B6	D2	186429	0.236424	0.191187	0.225256	0.274565	0.107532	0.031377	0.0515748	0.022228	1688.33	1387.83	1728.88	2220.93	703.345	225.571	492.058	263.546
Iars2	Isoleucine--tRNA ligase_ mitochondrial	SYIM_MOUSE	26	19	160.987	0.00045511	0.0194439	1.22276	B6	D2	113945	2.81658	2.8641	3.04276	2.99522	2.47131	2.2753	2.33303	2.50414	20113.5	20790.5	23353.8	24228	16164.3	16357.2	22258.7	29690.3
Setd4	SET domain-containing protein 4	SETD4_MOUSE	5	3	33.9303	0.000459426	0.0194439	2.8536	B6	D2	50635.2	1.68004	1.25222	1.29165	0.968703	0.383197	0.482639	0.482177	0.471657	11997.3	9089.89	9913.63	7835.74	2506.41	3469.72	4600.3	5592.2
Msra	Mitochondrial peptide methionine sulfoxide reductase	MSRA_MOUSE	2	1	10.9005	0.00049881	0.020583	17.0711	B6	D2	26216.5	0.0455278	0.0742888	0.0423337	0.0493004	0.00247097	0.000906282	0.00490417	0.00410507	325.118	539.262	324.92	398.786	16.1621	6.51531	46.7891	48.6716
Nsfl1c	NSFL1 cofactor p47	NSF1C_MOUSE	14	7	103.257	0.000527842	0.0212381	1.31087	B6	D2	40710	2.34199	2.23939	2.22897	2.13057	1.75116	1.62875	1.85833	1.58238	16724.4	16255.7	17107.8	17234	11454	11709.1	17729.8	18761.4
Rab15	Ras-related protein Rab-15	RAB15_MOUSE	10	5	77.0198	0.000540422	0.0212381	1.21589	B6	D2	24603.6	2.36294	2.28694	2.08133	2.19428	1.80595	1.81132	1.85473	1.8687	16874	16600.9	15974.6	17749.3	11812.3	13021.6	17695.4	22156.2
Taf1	Transcription initiation factor TFIID subunit 1	TAF1_MOUSE	10	5	51.8721	0.000558479	0.0214373	1.29874	B6	D2	215845	0.582146	0.595607	0.541054	0.516207	0.44597	0.421712	0.415163	0.438059	4157.16	4323.51	4152.69	4175.54	2916.99	3031.71	3960.93	5193.84
Tax1bp1	Tax1-binding protein 1 homolog	TAXB1_MOUSE	5	1	27.5702	0.000639394	0.0239855	1.95258	D2	B6	94713.9	0.262668	0.265456	0.255677	0.242067	0.515212	0.391996	0.57284	0.523045	1875.74	1926.95	1962.37	1958.06	3369.89	2818.08	5465.28	6201.47
Setd7	Histone-lysine N-methyltransferase SETD7	SETD7_MOUSE	5	2	28.1306	0.000675906	0.0247086	1.68381	D2	B6	40848.6	0.347398	0.275077	0.292681	0.233554	0.431479	0.48582	0.492951	0.523957	2480.8	1996.78	2246.38	1889.2	2822.21	3492.58	4703.08	6212.29
Csrp1	Cysteine and glycine-rich protein 1	CSRP1_MOUSE	6	3	50.9988	0.00068861	0.0247086	1.23753	B6	D2	21438.8	5.39638	5.69648	5.0691	5.16237	4.41628	4.06612	4.29043	4.45859	38536	41350.7	38906.3	41757.9	28885.9	29231.6	40933.6	52863.2
Ptcd3	Pentatricopeptide repeat domain-containing protein 3_ mitochondrial	PTCD3_MOUSE	5	3	28.5887	0.000762577	0.0267805	2.15221	D2	B6	78366.6	0.308132	0.307791	0.232156	0.385511	0.744068	0.674952	0.525004	0.710919	2200.4	2234.25	1781.84	3118.36	4866.79	4852.27	5008.9	8429
Fkbp2	Peptidyl-prolyl cis-trans isomerase FKBP2	FKBP2_MOUSE	7	4	42.7537	0.000799405	0.0267928	1.43411	B6	D2	15515	1.62265	1.52664	1.65924	1.69604	1.11093	1.12734	0.990529	1.30681	11587.5	11081.9	12735	13719.1	7266.36	8104.51	9450.31	15494.2
Slc4a4	Electrogenic sodium bicarbonate cotransporter 1	S4A4_MOUSE	19	14	152.034	0.000808988	0.0267928	1.41164	D2	B6	122396	5.05451	4.94574	4.91169	4.68969	7.36898	6.32023	7.7026	6.27868	36094.7	35901.1	37698.2	37934.4	48198.9	45436.5	73488	74443.1
Fasn	Fatty acid synthase	FAS_MOUSE	50	28	301.334	0.000811625	0.0267928	1.61147	D2	B6	275166	1.9632	2.01519	1.7591	1.71646	3.12136	3.35791	2.4847	3.04787	14019.4	14628.2	13501.4	13884.3	20416.2	24140.2	23705.7	36137.1
Comt	Catechol O-methyltransferase	COMT_MOUSE	6	4	38.946	0.000873231	0.0282612	1.64217	B6	D2	29714.5	0.713237	0.832152	0.869974	0.796147	0.553152	0.496837	0.381269	0.524392	5093.29	6040.58	6677.22	6439.95	3618.05	3571.79	3637.56	6217.45
Serpina3k	Serine protease inhibitor A3K	SPA3K_MOUSE	6	4	33.4955	0.00108223	0.0336555	1.6323	D2	B6	47051.1	0.328965	0.406527	0.331505	0.339397	0.486391	0.650257	0.591987	0.567015	2349.17	2950.98	2544.36	2745.34	3181.38	4674.73	5647.96	6722.8
Crym	Ketimine reductase mu-crystallin	CRYM_MOUSE	15	12	108.906	0.00110328	0.0336555	1.31934	B6	D2	33694.4	6.96544	7.80985	7.46853	8.39406	5.42107	6.12313	5.94583	5.73212	49740.9	56691.7	57322.4	67898.7	35458	44019.5	56727.2	67962.8
Adamts5	A disintegrin and metalloproteinase with thrombospondin motifs 5	ATS5_MOUSE	12	3	75.9204	0.00112191	0.0336555	1.28743	B6	D2	104239	4.04858	4.15023	3.89446	4.26974	2.8813	3.30769	3.44233	3.07849	28911.3	30126.5	29890.7	34537.5	18846	23779.1	32842.1	36500.1
Fam49b	Protein FAM49B	FA49B_MOUSE	18	12	117.126	0.00114493	0.0336555	1.35401	B6	D2	37061.2	5.70298	5.36926	5.01051	5.0956	3.99	3.43403	4.2012	4.01595	40725.5	38975.5	38456.6	41217.8	26097.7	24687.4	40082.3	47615.1
Emb	Embigin	EMB_MOUSE	7	3	40.9414	0.00115675	0.0336555	1.25136	B6	D2	37577.7	2.42873	2.53119	2.62567	2.29512	2.12024	1.95457	1.94045	1.88071	17343.8	18373.9	20152.5	18565	13868	14051.5	18513.2	22298.6
Dnajc28	DnaJ homolog subfamily C member 28	DJC28_MOUSE	2	2	9.9616	0.00116225	0.0336555	1.93038	D2	B6	45101.2	0.770025	0.61619	0.666272	0.6804	1.65599	1.07885	1.31982	1.22085	5498.82	4472.92	5113.76	5503.68	10831.5	7755.9	12592	14475
Alad	Delta-aminolevulinic acid dehydratase	HEM2_MOUSE	8	5	51.4263	0.00131298	0.0373647	2.71071	D2	B6	36479.8	0.338881	0.374708	0.369737	0.39011	0.98906	1.18699	0.657676	1.16033	2419.98	2720.01	2837.81	3155.56	6469.23	8533.33	6274.67	13757.5
Tmem256	Transmembrane protein 256	TM256_MOUSE	1	1	7.0478	0.0013545	0.0374826	1.89605	D2	B6	11769.6	3.29018	2.61198	3.21959	2.74167	5.83692	4.19722	5.95039	6.5091	23495.5	18960.3	24710.9	22177.1	38178	30174	56770.8	77175
Fen1	Flap endonuclease 1	FEN1_MOUSE	3	2	17.1319	0.00136254	0.0374826	1.66066	B6	D2	42656.8	0.983198	1.11814	0.854949	0.898528	0.495145	0.69042	0.570402	0.56528	7021.11	8116.54	6561.89	7268.1	3238.64	4963.47	5442.02	6702.24
Ptprf	Receptor-type tyrosine-protein phosphatase F	PTPRF_MOUSE	35	14	216.662	0.00150021	0.0405865	1.19715	B6	D2	212573	1.85912	1.73404	1.72661	1.74366	1.45692	1.36819	1.55744	1.51764	13276.2	12587.4	13252.1	14104.3	9529.42	9836.01	14859.1	17993.9
Kcna3	Potassium voltage-gated channel subfamily A member 3	KCNA3_MOUSE	8	5	45.1122	0.00152455	0.0405865	1.3849	B6	D2	59248.3	1.37998	1.36164	1.36759	1.33541	1.02178	0.815207	1.1107	0.983733	9854.57	9884.15	10496.5	10802	6683.23	5860.57	10596.8	11663.6
Prrt3	Proline-rich transmembrane protein 3	PRRT3_MOUSE	6	3	29.0924	0.00159852	0.0418804	1.38968	B6	D2	101966	0.318217	0.365792	0.333977	0.287995	0.241983	0.243168	0.233435	0.221183	2272.42	2655.28	2563.34	2329.56	1582.76	1748.15	2227.13	2622.45
Gabra2	Gamma-aminobutyric acid receptor subunit alpha-2	GBRA2_MOUSE	5	2	36.38	0.00173143	0.0446536	1.99432	D2	B6	51424.3	0.71722	0.610734	0.731453	0.599552	1.41374	1.19236	1.66161	1.03509	5121.74	4433.31	5614.04	4849.71	9246.97	8571.97	15852.9	12272.5
Aifm1	Apoptosis-inducing factor 1_ mitochondrial	AIFM1_MOUSE	12	8	82.3172	0.00180002	0.0452567	1.41144	D2	B6	66993.7	1.94011	1.52073	1.69063	1.53543	2.38984	2.40123	2.51082	2.13624	13854.5	11038.9	12975.9	12419.9	15631.4	17262.6	23954.9	25328.3
C1qa	Complement C1q subcomponent subunit A	C1QA_MOUSE	2	2	12.5925	0.00180965	0.0452567	1.95663	B6	D2	26202.5	0.198642	0.287917	0.253751	0.265381	0.160836	0.118685	0.0978992	0.136571	1418.52	2089.98	1947.59	2146.64	1051.99	853.23	934.024	1619.25
Psat1	Phosphoserine aminotransferase	SERC_MOUSE	12	7	63.9153	0.00184584	0.0454728	1.27392	B6	D2	40757.8	1.54138	1.73584	1.54848	1.60074	1.22335	1.38405	1.16065	1.27654	11007.1	12600.5	11884.9	12948.2	8001.69	9950.03	11073.4	15135.3
Atp6v1g2	V-type proton ATPase subunit G 2	VATG2_MOUSE	7	4	59.0486	0.0018856	0.0457692	1.53012	B6	D2	13708.5	3.51199	3.86718	3.25502	3.18264	2.08232	1.91733	2.42763	2.60263	25079.4	28071.9	24982.9	25744.1	13620	13783.8	23161.2	30858
Lrrc69	Leucine-rich repeat-containing protein 69	LRC69_MOUSE	2	1	10.6079	0.00197684	0.0467147	1.37717	D2	B6	40636.3	0.195652	0.180512	0.23731	0.19188	0.268678	0.260445	0.289452	0.290533	1397.17	1310.34	1821.4	1552.1	1757.37	1872.35	2761.57	3444.7
Erbb4	Receptor tyrosine-protein kinase erbB-4	ERBB4_MOUSE	6	1	26.7681	0.00198116	0.0467147	1.18098	D2	B6	150163	2.41014	2.3196	2.39387	2.38207	2.56817	2.93944	2.89717	2.82125	17211.1	16838	18373.4	19268.3	16797.9	21131.8	27640.9	33450.1
Ank3	Ankyrin-3	ANK3_MOUSE	52	31	364.826	0.00204618	0.0475684	1.23602	B6	D2	215545	8.03729	7.58567	8.602	7.89597	6.80774	6.00607	6.85076	6.32288	57395.1	55064.4	66022	63869.7	44528	43178	65360.9	74967.1
Tpm1	Tropomyosin alpha-1 chain	TPM1_MOUSE;TPM2_MOUSE	15	3	102.392	0.00212628	0.0484559	1.31836	B6	D2	32737.6	2.4532	2.72517	2.44505	2.88469	2.01031	1.79954	2.05296	2.10779	17518.6	19782	18766.2	23334	13149	12937	19586.6	24990.9
Sec31a	Protein transport protein Sec31A	SC31A_MOUSE	19	8	106.53	0.00214308	0.0484559	1.25552	B6	D2	134596	2.36958	2.4825	2.64442	2.74204	2.10758	1.94755	2.17585	1.92385	16921.4	18020.4	20296.4	22180	13785.2	14001.1	20759	22810.1
Kif2a	Kinesin-like protein KIF2A	KIF2A_MOUSE	13	7	69.1717	0.0023464	0.0523363	1.1706	B6	D2	80440.8	5.61132	6.15168	5.86934	5.63694	5.12225	4.75602	5.20366	4.7961	40071	44655	45048.3	45596.6	33503.5	34191.3	49646.4	56864.8
Glo1	Lactoylglutathione lyase	LGUL_MOUSE	12	8	86.8873	0.0023884	0.052432	1.99922	D2	B6	20980.7	2.75049	3.47792	3.07987	4.10648	6.21448	8.03503	5.01568	7.55381	19641.5	25246.2	23638.6	33216.9	40647.6	57764.3	47853	89561.6
Mtmr1	Myotubularin-related protein 1	MTMR1_MOUSE	6	2	37.399	0.00241422	0.052432	1.67357	D2	B6	76054.9	0.498715	0.545693	0.485197	0.485851	0.724195	1.02591	0.888823	0.734075	3561.37	3961.18	3723.98	3930	4736.8	7375.33	8479.97	8703.55
Map1b	Microtubule-associated protein 1B	MAP1B_MOUSE;PCDP1_MOUSE	89	55	614.531	0.00245757	0.0526801	1.39177	B6	D2	271510	6.18155	7.1544	6.8348	7.22657	4.57498	4.81538	4.52218	5.77272	44143	51933.7	52458.4	58454.9	29924	34618	43144.6	68444.1
Myl12b	Myosin regulatory light chain 12B	ML12B_MOUSE;MYL9_MOUSE	10	4	69.3195	0.00253022	0.0532717	1.22276	B6	D2	19836.2	2.64863	2.91168	2.77569	2.56684	2.16884	2.43111	2.13767	2.17895	18914.1	21135.9	21304	20762.9	14185.9	17477.4	20394.8	25834.7
Apool	MIC complex subunit Mic27	MIC27_MOUSE	6	5	40.6232	0.00256334	0.0532717	1.73076	B6	D2	29374.8	1.27911	1.65678	1.86982	1.80485	1.00559	1.11154	0.823615	0.87871	9134.24	12026.5	14351.2	14599.2	6577.34	7990.93	7857.84	10418.4
Pip4k2a	Phosphatidylinositol 5-phosphate 4-kinase type-2 alpha	PI42A_MOUSE	8	2	43.8069	0.00258199	0.0532717	1.26169	B6	D2	46379.7	0.125723	0.134984	0.114801	0.136793	0.0974108	0.0993645	0.104589	0.104678	897.8	979.849	881.123	1106.51	637.143	714.337	997.849	1241.12
Hnrnpa1	Heterogeneous nuclear ribonucleoprotein A1	ROA1_MOUSE	2	1	17.6885	0.00262547	0.0535001	1.30102	B6	D2	34310.3	1.89189	1.83899	1.54771	1.71549	1.28308	1.36725	1.2868	1.4387	13510.1	13349.2	11879	13876.4	8392.32	9829.2	12277	17057.9
Cyb5r3	NADH-cytochrome b5 reductase 3	NB5R3_MOUSE	14	10	90.6709	0.00270347	0.0544177	1.13304	B6	D2	34355.8	3.46398	3.13961	3.2281	3.19257	2.85681	2.98196	2.85197	2.80422	24736.6	22790.4	24776.3	25824.3	18685.8	21437.4	27209.8	33248.2
Cyth2	Cytohesin-2	CYH2_MOUSE	4	1	28.0078	0.00282612	0.0562011	12.0603	D2	B6	46927.4	0.0888907	0.0476498	0.0592217	0.137604	1.26857	0.943854	0.432829	1.37523	634.777	345.889	454.538	1113.06	8297.42	6785.42	4129.48	16305.4
Exoc5	Exocyst complex component 5	EXOC5_MOUSE	8	5	40.6031	0.00287384	0.0564696	1.34219	D2	B6	82764.5	0.96073	0.916815	1.12994	1.14123	1.48242	1.30064	1.34592	1.4394	6860.67	6655.15	8672.53	9231.3	9696.2	9350.36	12841	17066.2
Rps5	40S ribosomal protein S5	RS5_MOUSE	6	1	35.3585	0.00297158	0.0569827	1.62719	B6	D2	23060.5	0.214693	0.287663	0.220644	0.25608	0.167125	0.132956	0.168515	0.133103	1533.15	2088.14	1693.49	2071.4	1093.13	955.83	1607.75	1578.14
Kif21b	Kinesin-like protein KIF21B	KI21B_MOUSE	7	2	36.9624	0.00298687	0.0569827	1.72711	D2	B6	188005	0.600761	0.423705	0.436753	0.314637	0.737129	0.841693	0.772776	0.715506	4290.09	3075.67	3352.16	2545.07	4821.4	6050.98	7372.8	8483.39
Mapk8	Mitogen-activated protein kinase 8	MK08_MOUSE	3	2	15.2545	0.00300352	0.0569827	1.77963	B6	D2	44685.6	0.507291	0.445822	0.416846	0.361974	0.278722	0.17371	0.285219	0.235547	3622.62	3236.22	3199.38	2927.97	1823.06	1248.81	2721.18	2792.76
Phgdh	D-3-phosphoglycerate dehydrogenase	SERA_MOUSE	14	7	92.9449	0.00310342	0.0575455	1.64392	B6	D2	57384	1.61541	1.99378	1.5719	1.96909	0.893573	1.34855	1.00727	1.10007	11535.8	14472.8	12064.6	15927.8	5844.67	9694.78	9610.08	13042.9
Fkbp8	Peptidyl-prolyl cis-trans isomerase FKBP8	FKBP8_MOUSE	6	3	40.7323	0.00312563	0.0575455	1.23976	D2	B6	43985.1	1.20419	1.11862	1.05214	0.971244	1.34207	1.395	1.31318	1.33797	8599.21	8120.02	8075.34	7856.29	8778.19	10028.8	12528.6	15863.7
Grin2c	Glutamate receptor ionotropic_ NMDA 2C	NMDE3_MOUSE	17	6	84.8575	0.00316014	0.0575455	1.17818	D2	B6	137017	0.33823	0.32953	0.335733	0.378688	0.396012	0.416124	0.395954	0.420365	2415.33	2392.06	2576.81	3063.17	2590.23	2991.54	3777.67	4984.05
Zc3h13	Zinc finger CCCH domain-containing protein 13	ZC3HD_MOUSE	4	1	20.6858	0.00322391	0.0575455	1.27929	B6	D2	204497	3.6026	3.70969	3.32683	3.13537	2.86427	2.43013	2.71211	2.7608	25726.5	26928.6	25534.1	25361.7	18734.6	17470.4	25875.3	32733.4
Crip2	Cysteine-rich protein 2	CRIP2_MOUSE	4	3	27.5747	0.00323329	0.0575455	1.23673	B6	D2	23525.4	1.56455	1.53432	1.38045	1.39197	1.23584	1.24076	1.08442	1.18643	11172.6	11137.6	10595.2	11259.5	8083.35	8919.88	10346.1	14066.9
Eif3a	Eukaryotic translation initiation factor 3 subunit A	EIF3A_MOUSE	19	6	99.3492	0.00326685	0.0575455	1.61625	D2	B6	162336	0.660122	0.555559	0.601304	0.544499	0.878758	0.845132	1.19294	0.899925	4714	4032.8	4615.12	4404.4	5747.77	6075.7	11381.5	10669.9
Wdr1	WD repeat-containing protein 1	WDR1_MOUSE	15	12	83.6994	0.00329802	0.0575455	1.3293	B6	D2	67091.1	41.4713	42.1072	42.5344	40.7158	36.3708	27.0029	31.2224	30.9046	296151	305656	326460	329346	237894	194126	297883	366419
Gls	Glutaminase kidney isoform_ mitochondrial	GLSK_MOUSE	41	34	317.475	0.0033121	0.0575455	1.27012	D2	B6	74819.3	8.07969	8.7457	7.65788	9.70006	10.8157	10.9758	10.9295	10.6959	57697.8	63485	58775.7	78462.8	70743	78905.8	104275	126816
Mink1	Misshapen-like kinase 1	MINK1_MOUSE	24	12	121.347	0.00339389	0.0579471	1.16529	B6	D2	147979	1.78194	1.94558	1.87583	2.06046	1.66714	1.62969	1.6723	1.6076	12725	14122.9	14397.3	16666.9	10904.4	11715.9	15954.9	19060.5
Rdh5	11-cis retinol dehydrogenase	RDH1_MOUSE	4	1	20.447	0.00340543	0.0579471	1.58787	D2	B6	35168.7	4.59777	4.79003	5.09838	4.85724	9.39213	7.32285	5.99818	8.00167	32833.1	34770.8	39131.1	39289.7	61431.9	52644.4	57226.6	94871.6
Arpp21	cAMP-regulated phosphoprotein 21	ARP21_MOUSE	12	7	66.3383	0.00356701	0.0600773	1.3544	B6	D2	89137.5	1.05734	1.03459	0.985301	0.97009	0.801798	0.609959	0.838401	0.738123	7550.55	7510.07	7562.37	7846.95	5244.39	4385.03	7998.91	8751.54
Itsn1	Intersectin-1	ITSN1_MOUSE	20	5	107.618	0.00365005	0.0608549	1.38647	D2	B6	195210	4.19852	3.19336	3.54499	3.61797	5.12201	4.45138	5.11972	5.48677	29982	23180.6	27208.5	29265.4	33502	32001.2	48845.5	65053.8
Sv2c	Synaptic vesicle glycoprotein 2C	SV2C_MOUSE	11	4	78.2049	0.00370119	0.0610905	1.17856	B6	D2	83260.8	1.076	1.14855	1.03664	1.0579	0.858028	0.886781	0.958933	0.960964	7683.81	8337.31	7956.4	8557.22	5612.18	6375.12	9148.87	11393.7
Adcy3	Adenylate cyclase type 3	ADCY3_MOUSE	3	1	14.6505	0.0038123	0.0623014	1.63367	D2	B6	130340	1.27204	1.39294	1.37507	1.53698	1.81209	2.03225	2.62485	2.64182	9083.76	10111.3	10553.9	12432.4	11852.5	14609.9	25042.8	31322.7
Nfu1	NFU1 iron-sulfur cluster scaffold homolog_ mitochondrial	NFU1_MOUSE	3	1	15.6537	0.00388255	0.0628273	2.3004	D2	B6	28852.8	0.0208956	0.0337473	0.0326082	0.0354934	0.0603703	0.0943614	0.0677425	0.0598876	149.218	244.971	250.274	287.102	394.869	678.369	646.309	710.056
Stoml2	Stomatin-like protein 2_ mitochondrial	STML2_MOUSE	13	6	97.434	0.00402502	0.0645006	1.30795	D2	B6	38499	1.76078	1.41445	1.48718	1.43455	1.91004	1.90709	1.96831	2.18904	12573.9	10267.5	11414.4	11603.9	12493.2	13710.2	18779	25954.4
Clpp	ATP-dependent Clp protease proteolytic subunit_ mitochondrial	CLPP_MOUSE	3	2	21.0952	0.00416848	0.0661571	1.53928	D2	B6	30085.7	1.58035	1.37608	1.33507	1.33063	1.81646	2.2203	2.64945	1.96785	11285.4	9988.96	10246.9	10763.3	11881	15961.8	25277.5	23331.7
Pip4k2b	Phosphatidylinositol 5-phosphate 4-kinase type-2 beta	PI42B_MOUSE	8	3	43.477	0.00426673	0.0670716	1.26658	B6	D2	47718.2	0.415217	0.353457	0.350784	0.386919	0.303097	0.316588	0.272341	0.297303	2965.11	2565.75	2692.33	3129.74	1982.49	2275.97	2598.31	3524.97
Exo1	Exonuclease 1	EXO1_MOUSE	5	2	27.3076	0.00436229	0.0675475	1.27157	B6	D2	93504.4	1.68134	1.66508	1.48784	1.39086	1.31629	1.17696	1.22368	1.17868	12006.6	12086.8	11419.5	11250.6	8609.57	8461.22	11674.7	13975
Myh9	Myosin-9	MYH9_MOUSE	46	15	243.528	0.00439958	0.0675475	1.17238	B6	D2	227570	2.02418	2.03338	2.25682	2.0329	1.71473	1.90733	1.74735	1.75051	14454.9	14760.3	17321.5	16443.9	11215.7	13711.9	16670.9	20754.9
S100a13	Protein S100-A13	S10AD_MOUSE	3	3	21.3572	0.00441979	0.0675475	1.24428	B6	D2	11157.8	1.25738	1.22526	1.13069	1.22671	0.941691	0.870945	0.995311	1.08188	8979.09	8894.13	8678.29	9922.74	6159.4	6261.27	9495.94	12827.3
Acadl	Long-chain specific acyl-CoA dehydrogenase_ mitochondrial	ACADL_MOUSE	13	7	80.4266	0.00453388	0.0686556	1.27584	B6	D2	48307.2	1.6889	1.58963	1.42547	1.49933	1.12435	1.14097	1.25439	1.34244	12060.6	11539.1	10940.7	12127.9	7354.14	8202.49	11967.7	15916.6
Lrp6	Low-density lipoprotein receptor-related protein 6	LRP6_MOUSE	7	3	35.6207	0.00473182	0.0710015	2.09784	D2	B6	183278	0.449821	0.385476	0.448577	0.460727	0.814549	1.03565	0.638401	1.1713	3212.21	2798.16	3442.92	3726.77	5327.79	7445.34	6090.77	13887.5
Edc4	Enhancer of mRNA-decapping protein 4	EDC4_MOUSE	4	2	37.6347	0.00485936	0.0716981	1.31203	D2	B6	153853	10.4178	8.8883	8.63835	9.18616	10.6153	12.9207	12.9654	12.2152	74394.7	64520.1	66301	74305.9	69432.4	92887.3	123699	144829
Ano2	Anoctamin-2	ANO2_MOUSE	5	2	23.5844	0.00486512	0.0716981	1.64204	B6	D2	114762	0.107919	0.122044	0.12525	0.0860165	0.0688489	0.0731644	0.0723153	0.0543788	770.662	885.913	961.321	695.778	450.326	525.983	689.937	644.741
1SV	Uncharacterized protein KIAA0930 homolog	K0930_MOUSE	3	1	18.9759	0.00493833	0.0720868	1.79004	D2	B6	46359.7	0.224621	0.268938	0.306645	0.282128	0.430371	0.62876	0.451677	0.426615	1604.04	1952.22	2353.56	2282.11	2814.96	4520.19	4309.3	5058.15
Acad9	Acyl-CoA dehydrogenase family member 9_ mitochondrial	ACAD9_MOUSE	12	5	72.5365	0.00498232	0.0720868	1.27829	D2	B6	69235.5	1.72495	1.4948	1.62812	1.73526	2.07858	2.11156	1.88376	2.34124	12318.1	10850.7	12496.1	14036.3	13595.6	15180.1	17972.3	27758.8
Grm4	Metabotropic glutamate receptor 4	GRM4_MOUSE	7	4	36.2793	0.00502252	0.0720868	1.38111	D2	B6	103364	0.963604	0.981414	1.15923	1.27775	1.42968	1.4696	1.68771	1.46505	6881.18	7124.08	8897.32	10335.6	9351.22	10565	16101.9	17370.3
Pspc1	Paraspeckle component 1	PSPC1_MOUSE	7	2	38.5909	0.00517186	0.0729213	1.39294	B6	D2	58872.7	0.960683	0.937275	0.898282	0.820821	0.548315	0.762663	0.587697	0.698031	6860.33	6803.67	6894.48	6639.54	3586.41	5482.82	5607.03	8276.19
Psmd8	26S proteasome non-ATPase regulatory subunit 8	PSMD8_MOUSE	6	2	27.5224	0.00521305	0.0729213	1.36504	B6	D2	40215.4	0.402845	0.406463	0.344773	0.389448	0.230174	0.314638	0.308525	0.277417	2876.75	2950.51	2646.2	3150.21	1505.52	2261.95	2943.54	3289.19
Pdpk1	3-phosphoinositide-dependent protein kinase 1	PDPK1_MOUSE	11	4	68.6981	0.00525231	0.0729213	2.02382	D2	B6	64214.9	1.47762	1.335	1.51003	1.26045	2.35527	3.85384	3.09245	1.99765	10551.8	9690.79	11589.8	10195.6	15405.3	27705.4	29504.1	23685.1
Zzef1	Zinc finger ZZ-type and EF-hand domain-containing protein 1	ZZEF1_MOUSE	9	3	46.6971	0.00529641	0.0729213	2.39068	D2	B6	332932	0.195042	0.244209	0.544044	0.64317	0.8856	1.13526	0.988822	0.878682	1392.81	1772.71	4175.64	5202.53	5792.52	8161.44	9434.02	10418.1
Adgrb3	Adhesion G protein-coupled receptor B3	AGRB3_MOUSE	25	11	128.39	0.00531743	0.0729213	1.16829	B6	D2	174793	3.13953	2.99741	3.00503	3.27199	2.67957	2.46569	2.85661	2.62391	22419.6	21758.2	23064.1	26466.8	17526.5	17726	27253.9	31110.3
Cnr1	Cannabinoid receptor 1	CNR1_MOUSE	4	3	31.1289	0.00534574	0.0729213	1.20126	B6	D2	53572.5	0.466772	0.452783	0.450424	0.423399	0.334219	0.398238	0.395323	0.365129	3333.26	3286.75	3457.09	3424.83	2186.05	2862.95	3771.65	4329.15
Ehd3	EH domain-containing protein 3	EHD3_MOUSE	20	11	120.033	0.00544479	0.0736636	1.2223	B6	D2	60878.2	2.22502	2.31778	2.21552	2.17032	1.7824	1.75557	2.08239	1.68442	15889.1	16824.7	17004.5	17555.5	11658.3	12620.9	19867.4	19971.3
Acaa1b	3-ketoacyl-CoA thiolase B_ peroxisomal	THIKB_MOUSE	8	1	47.505	0.00577983	0.0772097	1.50888	B6	D2	44508.7	0.175384	0.193769	0.165219	0.20308	0.0948747	0.136901	0.109577	0.147388	1252.43	1406.57	1268.09	1642.69	620.555	984.191	1045.44	1747.5
Acan	Aggrecan core protein	PGCA_MOUSE	5	2	28.4473	0.00586844	0.0772097	2.85133	B6	D2	223538	0.0894717	0.138707	0.0993491	0.163002	0.0505312	0.017947	0.055198	0.0483591	638.926	1006.87	762.523	1318.5	330.513	129.022	526.626	573.369
Ccdc187	Coiled-coil domain-containing protein 187	CC187_MOUSE	4	1	20.9265	0.0059233	0.0772097	1.68289	D2	B6	105983	0.155331	0.238159	0.224481	0.178377	0.30007	0.41447	0.310023	0.315605	1109.23	1728.8	1722.93	1442.87	1962.69	2979.65	2957.83	3741.97
Hnrnpu	Heterogeneous nuclear ribonucleoprotein U	HNRPU_MOUSE	11	8	55.7055	0.00593971	0.0772097	1.36469	B6	D2	88716.2	1.32371	1.75759	1.66385	1.62466	1.12707	1.14819	1.08992	1.30241	9452.76	12758.3	12770.4	13141.7	7371.9	8254.43	10398.6	15442
Mettl16	U6 small nuclear RNA (adenine-(43)-N(6))-methyltransferase	MET16_MOUSE	4	1	21.3974	0.00594078	0.0772097	1.35655	D2	B6	63196.1	0.199947	0.207235	0.179867	0.158051	0.257941	0.283213	0.234888	0.234725	1427.84	1504.31	1380.51	1278.46	1687.14	2036.03	2240.99	2783.01
Strn	Striatin	STRN_MOUSE	27	11	167.102	0.00606841	0.0780574	1.18912	B6	D2	86422.1	1.6961	1.90852	1.74343	1.74957	1.52414	1.42219	1.40232	1.62017	12112	13853.9	13381.1	14152.1	9969.09	10224.2	13379.1	19209.5
Smc4	Structural maintenance of chromosomes protein 4	SMC4_MOUSE	6	4	27.6147	0.00613552	0.0780574	1.4725	B6	D2	147693	3.68981	4.78639	4.19576	4.54719	2.76284	2.57564	2.73378	3.62158	26349.3	34744.4	32203.3	36781.8	18071.1	18516.4	26082.1	42939.2
Atp5h	ATP synthase subunit d_ mitochondrial	ATP5H_MOUSE	29	21	166.738	0.00614788	0.0780574	1.3009	D2	B6	18806.5	29.9953	24.7046	27.4248	23.6226	37.087	33.5694	31.4595	35.451	214199	179331	210490	191080	242578	241332	300145	420325
Ddrgk1	DDRGK domain-containing protein 1	DDRGK_MOUSE	3	2	15.8398	0.00628958	0.0792469	1.20419	D2	B6	35977.3	0.168107	0.163304	0.169434	0.18676	0.188905	0.204472	0.214588	0.22004	1200.47	1185.42	1300.44	1510.68	1235.58	1469.96	2047.32	2608.9
Glul	Glutamine synthetase	GLNA_MOUSE	31	22	184.427	0.00636728	0.0795165	1.72211	B6	D2	42861.1	8.40434	12.9487	9.24047	11.7611	5.06325	5.9313	5.98635	7.61373	60016.2	93994.5	70922.3	95134.2	33117.7	42640.5	57113.9	90272
Nlrp9a	NACHT_ LRR and PYD domains-containing protein 9A	NLR9A_MOUSE	3	1	15.7325	0.00640732	0.0795165	2.25885	B6	D2	112018	0.554933	0.426345	0.399977	0.372002	0.317083	0.107701	0.191071	0.160316	3962.83	3094.83	3069.9	3009.09	2073.97	774.268	1822.95	1900.78
Fermt3	Fermitin family homolog 3	URP2_MOUSE	9	4	48.4883	0.00650008	0.0800657	1.31008	B6	D2	76204.9	0.577097	0.502759	0.580649	0.51242	0.478421	0.415016	0.400503	0.364679	4121.11	3649.52	4456.59	4144.91	3129.25	2983.57	3821.06	4323.81
Lrrc7	Leucine-rich repeat-containing protein 7	LRRC7_MOUSE	37	19	214.772	0.00656574	0.0802754	1.22416	D2	B6	168155	2.67719	2.32714	2.85994	2.87376	3.33553	3.15154	3.33036	3.32761	19118.1	16892.7	21950.6	23245.5	21817	22656.6	31773.9	39453.7
Aak1	AP2-associated protein kinase 1	AAK1_MOUSE	25	18	175.686	0.00669719	0.0812804	1.3189	B6	D2	104088	2.50134	3.01373	2.57319	2.91204	1.81171	2.26217	2.2351	2.03151	17862.3	21876.7	19749.7	23555.2	11850	16262.9	21324.4	24086.5
Aplf	Aprataxin and PNK-like factor	APLF_MOUSE	3	1	15.9299	0.00719471	0.0866151	1.99205	B6	D2	55709.9	0.474573	0.532478	0.474331	0.704128	0.354428	0.20526	0.344116	0.19331	3388.97	3865.26	3640.58	5695.62	2318.24	1475.63	3283.1	2291.98
Psmb5	Proteasome subunit beta type-5	PSB5_MOUSE	5	3	30.0293	0.0072417	0.0866151	1.15681	B6	D2	28703.6	0.963585	1.02513	0.870452	0.990427	0.823844	0.833459	0.83822	0.832234	6881.06	7441.42	6680.88	8011.46	5388.59	5991.78	7997.18	9867.37
Mras	Ras-related protein M-Ras	RASM_MOUSE	3	2	15.1191	0.00731864	0.0869056	1.27536	B6	D2	23958.6	2.65078	2.6528	2.65084	2.71865	2.28496	1.72237	2.15002	2.21134	18929.5	19256.7	20345.7	21990.8	14945.4	12382.2	20512.6	26218.7
Pfdn5	Prefoldin subunit 5	PFD5_MOUSE	7	3	44.3814	0.00750761	0.0885128	1.28804	B6	D2	17413.3	0.516754	0.505353	0.490765	0.443188	0.428902	0.340344	0.405659	0.343723	3690.19	3668.35	3766.72	3584.9	2805.35	2446.75	3870.26	4075.35
Elmod1	ELMO domain-containing protein 1	ELMD1_MOUSE	4	1	23.489	0.00764382	0.089357	1.18225	D2	B6	38604.8	1.22865	1.10717	1.16613	1.0735	1.40967	1.43127	1.2594	1.30899	8773.91	8036.96	8950.25	8683.44	9220.36	10289.5	12015.5	15520
Acat2	Acetyl-CoA acetyltransferase_ cytosolic	THIC_MOUSE	4	2	23.7757	0.0077103	0.089357	1.4987	B6	D2	41754.1	0.290533	0.393488	0.319907	0.355044	0.189682	0.205195	0.239855	0.272038	2074.73	2856.33	2455.35	2871.91	1240.67	1475.16	2288.38	3225.42
Atrx	Transcriptional regulator ATRX	ATRX_MOUSE	8	4	44.9966	0.00774163	0.089357	1.89469	D2	B6	281211	1.16026	0.540016	0.897912	0.576363	1.66752	1.28012	1.48208	1.58508	8285.51	3919.97	6891.64	4662.14	10906.9	9202.89	14140	18793.4
Sec22b	Vesicle-trafficking protein SEC22b	SC22B_MOUSE	5	5	28.5511	0.00798574	0.0909133	1.23849	D2	B6	24911.7	2.44334	2.24734	2.09822	2.20206	2.69351	3.06631	2.87783	2.49759	17448.1	16313.4	16104.2	17812.2	17617.7	22043.9	27456.4	29612.6
Gss	Glutathione synthetase	GSHB_MOUSE	4	2	20.4018	0.00801222	0.0909133	1.68677	B6	D2	52474.8	0.521315	0.684562	0.5935	0.801113	0.404561	0.432134	0.421371	0.283632	3722.76	4969.23	4555.23	6480.12	2646.14	3106.63	4020.16	3362.88
Chid1	Chitinase domain-containing protein 1	CHID1_MOUSE	7	4	41.3639	0.00804171	0.0909133	1.33481	D2	B6	45076.8	0.531393	0.526484	0.630143	0.592836	0.855092	0.711323	0.668064	0.810027	3794.73	3821.75	4836.46	4795.39	5592.97	5113.74	6373.78	9604.07
Apmap	Adipocyte plasma membrane-associated protein	APMAP_MOUSE	13	9	86.4125	0.0082757	0.0929223	1.16837	B6	D2	46605.5	1.78448	1.727	1.61289	1.5695	1.5188	1.41174	1.46116	1.33752	12743.2	12536.3	12379.2	12695.5	9934.17	10149	13940.5	15858.3
Scamp1	Secretory carrier-associated membrane protein 1	SCAM1_MOUSE	8	5	62.5301	0.00835613	0.0931914	1.34961	D2	B6	38427.9	2.52301	2.20863	2.3059	1.96136	3.02609	3.34689	2.57311	3.19896	18017.1	16032.5	17698.2	15865.2	19793	24061	24549.2	37928.4
Aco1	Cytoplasmic aconitate hydratase	ACOC_MOUSE	20	7	101.86	0.00852556	0.0943102	1.23675	B6	D2	98753.1	3.59657	4.27042	3.72583	3.98862	3.11477	2.92472	3.03744	3.52177	25683.5	30999	28596.4	32263.5	20373	21026	28979.2	41755.8
Tubb1	Tubulin beta-1 chain	TBB1_MOUSE	22	13	88.1742	0.00860223	0.0943102	1.29145	B6	D2	51125.4	10.0445	11.3743	9.85441	12.1245	7.58953	8.22502	8.39234	9.39702	71728.5	82565.9	75634.5	98073.7	49641.5	59130.1	80068.6	111416
Hsdl1	Inactive hydroxysteroid dehydrogenase-like protein 1	HSDL1_MOUSE	6	1	33.4929	0.00872065	0.0943102	1.49827	D2	B6	37266.7	1.68216	1.27914	1.69177	1.37068	2.10387	1.98087	2.79721	2.14325	12012.5	9285.25	12984.6	11087.3	13761	14240.6	26687.2	25411.4
Mri1	Methylthioribose-1-phosphate isomerase	MTNA_MOUSE	2	1	17.8449	0.00874134	0.0943102	1.24395	B6	D2	39696.1	0.379867	0.392697	0.333879	0.333809	0.28747	0.263921	0.314571	0.291839	2712.66	2850.59	2562.59	2700.15	1880.28	1897.34	3001.22	3460.18
Hdgf	Hepatoma-derived growth factor	HDGF_MOUSE	4	2	26.2581	0.00874215	0.0943102	1.98927	D2	B6	26382.8	0.359263	0.389752	0.414663	0.574633	0.743419	1.19539	0.82342	0.695742	2565.53	2829.21	3182.62	4648.14	4862.55	8593.7	7855.98	8249.06
Psmc2	26S proteasome regulatory subunit 7	PRS7_MOUSE	7	6	42.7206	0.00880065	0.0943249	1.51626	B6	D2	49047.2	0.874552	0.692039	0.66422	0.593293	0.471886	0.39981	0.530916	0.459935	6245.26	5023.51	5098.01	4799.09	3086.51	2874.26	5065.3	5453.21
Map4	Microtubule-associated protein 4	MAP4_MOUSE	25	14	159.278	0.00891579	0.0944577	1.19353	B6	D2	118000	1.43916	1.7446	1.62037	1.57189	1.40206	1.34639	1.25854	1.33517	10277.2	12664.1	12436.7	12714.9	9170.57	9679.31	12007.3	15830.4
Hpcal4	Hippocalcin-like protein 4	HPCL4_MOUSE	18	9	151.468	0.0089275	0.0944577	1.20056	D2	B6	22386.5	5.81033	5.80538	5.61481	5.15011	7.11067	6.90924	5.98586	6.86358	41492.2	42141.2	43094.7	41658.7	46509.4	49670.9	57109.2	81377.9
Spef2	Sperm flagellar protein 2	SPEF2_MOUSE	30	10	165.998	0.00918349	0.0959572	1.12985	B6	D2	199601	2.80851	2.66111	2.77287	2.46046	2.30996	2.43961	2.37085	2.3525	20055.9	19317	21282.3	19902.4	15109	17538.5	22619.5	27892.3
Adgrl1	Adhesion G protein-coupled receptor L1	AGRL1_MOUSE	24	14	151.642	0.00918549	0.0959572	1.17973	B6	D2	163682	4.35867	4.27059	4.15115	4.81455	3.68023	3.45281	3.81687	3.9645	31125.7	31000.2	31860.9	38944.4	24071.6	24822.4	36415.5	47005.1
Ikzf4	Zinc finger protein Eos	IKZF4_MOUSE	3	1	22.7083	0.00928955	0.0964338	1.53559	D2	B6	65352.7	13.1866	8.24789	10.397	8.9962	14.0843	15.7258	18.1868	14.6978	94166.7	59871.4	79799.1	72769.3	92122.4	113054	173514	174264
Aldh7a1	Alpha-aminoadipic semialdehyde dehydrogenase	AL7A1_MOUSE	8	4	45.6603	0.00960402	0.0990752	1.63774	B6	D2	59374.8	0.404169	0.403862	0.395947	0.536398	0.321782	0.273554	0.179122	0.288209	2886.21	2931.63	3038.97	4338.87	2104.71	1966.6	1708.94	3417.15
Krt7	Keratin_ type II cytoskeletal 7	K2C7_MOUSE	4	2	38.079	0.00974342	0.099889	1.40451	B6	D2	50708.9	1.74366	2.36396	2.06312	1.98887	1.40583	1.74952	1.33685	1.3174	12451.6	17160	15834.9	16087.7	9195.21	12577.4	12754.5	15619.7
Rps3a	40S ribosomal protein S3a	RS3A_MOUSE	10	6	75.3441	0.00988702	0.100622	1.26095	B6	D2	30113	1.52849	1.85727	1.51661	1.47488	1.17503	1.34023	1.29477	1.24747	10915.1	13481.9	11640.2	11930.1	7685.61	9634.98	12353	14790.6
Ppp2r2a	Serine/threonine-protein phosphatase 2A 55 kDa regulatory subunit B alpha isoform	2ABA_MOUSE	12	5	83.9472	0.00993687	0.100622	1.35824	B6	D2	52205.4	3.60444	4.02897	3.53064	3.50222	2.54096	2.19757	3.14665	2.91283	25739.7	29246.3	27098.3	28329.1	16619.9	15798.5	30021.1	34536
Pld3	Phospholipase D3	PLD3_MOUSE	11	10	51.2214	0.0102104	0.102762	1.34899	B6	D2	54845.3	1.67461	2.14971	1.58718	1.89291	1.25561	1.47896	1.27262	1.40755	11958.6	15604.7	12181.9	15311.5	8212.66	10632.3	12141.7	16688.6
Cnp	2'_3'-cyclic-nucleotide 3'-phosphodiesterase	CN37_MOUSE	41	32	315.866	0.0103708	0.103271	1.28222	B6	D2	47522.6	13.668	13.9441	11.9046	12.3319	11.3618	10.7292	8.88427	9.46139	97604.1	101220	91370.1	99751.3	74314.9	77133.1	84761.9	112179
Usp34	Ubiquitin carboxyl-terminal hydrolase 34	UBP34_MOUSE	34	11	191.55	0.0104174	0.103271	1.68316	D2	B6	413975	1.07066	0.575756	0.810151	1.07187	1.32823	1.44245	1.3783	1.78993	7645.66	4179.41	6218.06	8670.25	8687.68	10369.9	13149.9	21222.3
Sort1	Sortilin	SORT_MOUSE	9	7	58.7835	0.0104915	0.103271	1.39418	B6	D2	92169.6	2.46372	3.19513	3.05429	3.38324	2.41201	2.31118	1.85763	2.09554	17593.7	23193.5	23442.2	27366.6	15776.5	16615.2	17723	24845.7
Gps1	COP9 signalosome complex subunit 1	CSN1_MOUSE	16	11	100.97	0.0105112	0.103271	1.56872	B6	D2	54012.5	2.96621	3.89672	3.4446	4.14499	2.35805	1.69758	2.3932	2.76409	21182	28286.3	26438	33528.4	15423.5	12204	22832.7	32772.3
Dap3	28S ribosomal protein S29_ mitochondrial	RT29_MOUSE	13	4	70.3395	0.0109039	0.105908	1.55357	B6	D2	45098.6	3.07959	2.8877	2.93034	2.51969	2.20906	1.31842	2.18052	1.64109	21991.7	20961.8	22490.9	20381.5	14449	9478.23	20803.6	19457.5
Atp8a2	Phospholipid-transporting ATPase IB	AT8A2_MOUSE	8	1	49.5342	0.010908	0.105908	1.30644	B6	D2	131014	0.312291	0.345696	0.332014	0.355412	0.232941	0.262926	0.310344	0.22362	2230.1	2509.41	2548.27	2874.89	1523.62	1890.19	2960.9	2651.34
Psmc6	26S proteasome regulatory subunit 10B	PRS10_MOUSE	12	4	65.4921	0.0110109	0.106282	1.11651	B6	D2	44458.2	1.54055	1.64357	1.63706	1.56394	1.54002	1.39031	1.41602	1.37247	11001.2	11930.6	12564.7	12650.6	10073	9995.02	13509.8	16272.7
Fsd1	Fibronectin type III and SPRY domain-containing protein 1	FSD1_MOUSE	6	2	36.7284	0.011181	0.107297	1.22269	B6	D2	55981.4	0.776922	0.885587	0.824917	0.885239	0.74149	0.617156	0.748949	0.650811	5548.08	6428.47	6331.39	7160.61	4849.92	4436.77	7145.47	7716.33
Rbfox1	RNA binding protein fox-1 homolog 1	RFOX1_MOUSE	5	2	26.8983	0.0114246	0.108954	1.56958	D2	B6	42792.3	0.181486	0.143951	0.188926	0.147288	0.29061	0.270213	0.287426	0.190264	1296.01	1044.94	1450.04	1191.4	1900.82	1942.57	2742.23	2255.87
Plcb1	1-phosphatidylinositol 4_5-bisphosphate phosphodiesterase beta-1	PLCB1_MOUSE	55	37	400.271	0.011638	0.108954	1.15215	B6	D2	139252	4.27409	4.09157	4.60852	4.34066	4.05545	3.54543	3.83645	3.59092	30521.7	29700.7	35371.3	35111.1	26525.8	25488.3	36602.3	42575.6
Sox5	Transcription factor SOX-5	SOX5_MOUSE	6	3	38.6193	0.0117072	0.108954	1.25468	B6	D2	84318.1	1.70937	1.43132	1.48536	1.38201	1.33696	1.10005	1.19852	1.15299	12206.8	10389.9	11400.5	11179	8744.77	7908.31	11434.7	13670.4
Sbno1	Protein strawberry notch homolog 1	SBNO1_MOUSE	8	5	49.3202	0.011734	0.108954	1.32178	B6	D2	154422	0.92967	1.00389	1.04186	1.1925	0.819357	0.679657	0.758089	0.896171	6638.86	7287.24	7996.45	9646.03	5359.24	4886.09	7232.68	10625.4
Rcn1	Reticulocalbin-1	RCN1_MOUSE	7	4	46.2295	0.0117445	0.108954	1.63425	D2	B6	38113.1	0.463835	0.472216	0.463188	0.526065	0.604912	1.02481	0.704324	0.812389	3312.29	3427.81	3555.06	4255.29	3956.6	7367.39	6719.73	9632.08
Cttn	Src substrate cortactin	SRC8_MOUSE	9	8	55.3659	0.0117498	0.108954	1.30853	B6	D2	61420.9	2.03942	1.87762	1.85117	1.83764	1.55751	1.16799	1.66083	1.42617	14563.7	13629.7	14208.1	14864.5	10187.3	8396.76	15845.4	16909.4
Arhgef2	Rho guanine nucleotide exchange factor 2	ARHG2_MOUSE	27	12	149.902	0.0118869	0.109201	1.19836	B6	D2	112887	1.05901	1.14565	1.11474	1.04361	0.96043	0.802645	0.997369	0.880363	7562.5	8316.26	8555.8	8441.68	6281.97	5770.26	9515.57	10438
Ndufa1	NADH dehydrogenase [ubiquinone] 1 alpha subcomplex subunit 1	NDUA1_MOUSE	2	2	14.6571	0.0119088	0.109201	1.19609	D2	B6	8195.57	4.30437	3.62543	4.16914	3.65345	4.64483	4.65677	5.05114	4.48859	30737.9	26316.9	31998.9	29552.3	30380.8	33477.7	48191.2	53218.9
Rpl12	60S ribosomal protein L12	RL12_MOUSE	4	4	36.8783	0.0122907	0.112081	1.25709	B6	D2	17975.7	2.43858	3.26392	2.74301	2.8636	2.31952	2.18782	2.17318	2.31572	17414.1	23692.8	21053.1	23163.4	15171.5	15728.4	20733.6	27456.3
Ddx17	Probable ATP-dependent RNA helicase DDX17	DDX17_MOUSE	17	8	100.779	0.0127438	0.115574	1.58208	B6	D2	73026.9	1.69769	2.40149	2.1451	2.44431	1.40609	1.04971	1.28771	1.74838	12123.4	17432.4	16464.1	19771.8	9196.92	7546.45	12285.6	20729.7
Slc6a6	Sodium- and chloride-dependent taurine transporter	SC6A6_MOUSE	6	2	33.7652	0.0128414	0.115823	1.25618	D2	B6	70939.7	1.67556	1.4553	1.69496	1.56055	2.28871	1.83654	2.06373	1.83345	11965.3	10564	13009.1	12623.2	14970	13203	19689.3	21738.3
Map1lc3b	Microtubule-associated proteins 1A/1B light chain 3B	MLP3B_MOUSE	3	1	26.8003	0.012978	0.116418	1.13398	B6	D2	14616.9	1.20937	1.30834	1.27105	1.33132	1.20876	1.04631	1.14363	1.11644	8636.21	9497.24	9755.56	10768.9	7906.26	7521.97	10911	13237
Ctnnb1	Catenin beta-1	CTNB1_MOUSE	20	14	161.144	0.0131158	0.11666	1.25436	D2	B6	86098.1	5.1935	4.84546	5.18932	5.28504	5.88029	5.88129	7.6004	6.36913	37087.3	35173.2	39829	42750.1	38461.7	42280.9	72513	75515.5
Mut	Methylmalonyl-CoA mutase_ mitochondrial	MUTA_MOUSE	11	4	56.2783	0.0131501	0.11666	1.40169	D2	B6	83300.5	0.335829	0.248547	0.307558	0.342116	0.374554	0.457379	0.397139	0.50069	2398.19	1804.2	2360.56	2767.34	2449.88	3288.12	3788.98	5936.42
Pdcd6ip	Programmed cell death 6-interacting protein	PDC6I_MOUSE	16	10	90.5657	0.0132169	0.11666	1.31671	D2	B6	96594.6	2.28968	1.90967	2.15125	1.8073	2.68251	3.10972	2.35888	2.59045	16350.8	13862.3	16511.3	14619	17545.7	22355.9	22505.3	30713.6
Asb4	Ankyrin repeat and SOCS box protein 4	ASB4_MOUSE	3	1	17.0299	0.0134334	0.117355	1.5668	B6	D2	49124.5	0.258642	0.370658	0.294055	0.328879	0.13766	0.239616	0.199601	0.222351	1846.99	2690.6	2256.93	2660.27	900.402	1722.61	1904.32	2636.31
Hist1h4a	Histone H4	H4_MOUSE	12	11	52.0382	0.0134448	0.117355	1.95927	B6	D2	11367.4	2.831	4.27436	5.80857	3.26498	1.60202	2.49856	2.22242	1.9346	20216.4	31027.5	44581.9	26410	10478.4	17962.3	21203.4	22937.6
Gstz1	Maleylacetoacetate isomerase	MAAI_MOUSE	11	4	78.6015	0.013509	0.117355	1.41694	D2	B6	24446.4	0.430882	0.493279	0.419855	0.43135	0.486004	0.695089	0.621925	0.712573	3076.97	3580.71	3222.47	3489.14	3178.85	4997.03	5933.58	8448.61
Ywhah	14-3-3 protein eta	1433F_MOUSE	18	9	159.828	0.0138103	0.11921	1.23927	B6	D2	28382.9	3.51887	4.3265	3.36693	3.83159	3.10785	2.82567	3.01727	3.18853	25128.6	31406	25841.9	30993.3	20327.8	20313.9	28786.8	37804.7
Dnajb11	DnaJ homolog subfamily B member 11	DJB11_MOUSE	8	2	37.9396	0.0138826	0.11921	1.32927	D2	B6	40840.2	1.50741	1.35095	1.63047	1.3961	2.32248	2.00917	1.75498	1.73606	10764.5	9806.57	12514.2	11292.9	15190.9	14444	16743.7	20583.6
Ensa	Alpha-endosulfine	ENSA_MOUSE	4	2	28.0866	0.0139438	0.11921	1.46957	B6	D2	13335	0.592813	0.682955	0.556582	0.824051	0.414099	0.417758	0.459966	0.515782	4233.33	4957.57	4271.87	6665.66	2708.53	3003.28	4388.38	6115.36
Syne3	Nesprin-3	SYNE3_MOUSE	3	3	15.8253	0.0140156	0.11921	1.44311	B6	D2	112720	1.5016	1.92957	1.41156	1.9738	1.11422	1.0507	1.37563	1.18293	10723.1	14006.7	10834	15965.9	7287.89	7553.57	13124.4	14025.4
Abcb8	ATP-binding cassette sub-family B member 8_ mitochondrial	ABCB8_MOUSE	10	2	69.6567	0.0140836	0.11921	2.58967	B6	D2	78741.1	0.450803	0.377205	0.285483	0.186825	0.0865041	0.121793	0.158698	0.135122	3219.22	2738.13	2191.13	1511.2	565.805	875.576	1514.08	1602.07
Bsg	Basigin	BASI_MOUSE	9	3	58.5656	0.014246	0.119969	1.2104	B6	D2	42901	2.77365	3.19711	2.81944	3.20213	2.33504	2.63803	2.65682	2.27789	19806.9	23207.8	21639.7	25901.7	15273	18965	25347.9	27007.7
Vps54	Vacuolar protein sorting-associated protein 54	VPS54_MOUSE	17	6	90.0455	0.0143711	0.120408	1.4425	B6	D2	111538	0.573695	0.4415	0.44169	0.432785	0.282674	0.401445	0.331691	0.294189	4096.81	3204.84	3390.05	3500.75	1848.91	2886.01	3164.55	3488.05
Eif3i	Eukaryotic translation initiation factor 3 subunit I	EIF3I_MOUSE	2	1	10.5972	0.0145027	0.120564	1.23497	D2	B6	36860	0.455699	0.414803	0.442182	0.351215	0.527481	0.464802	0.536889	0.525692	3254.19	3011.05	3393.83	2840.94	3450.14	3341.48	5122.29	6232.86
Hadha	Trifunctional enzyme subunit alpha_ mitochondrial	ECHA_MOUSE	25	17	178.087	0.0146005	0.120564	1.19675	D2	B6	83354.3	2.49549	2.21715	2.07026	2.02961	2.65572	2.442	2.76623	2.68245	17820.6	16094.3	15889.7	16417.3	17370.5	17555.7	26391.7	31804.4
Adprhl1	[Protein ADP-ribosylarginine] hydrolase-like protein 1	ARHL1_MOUSE	4	2	25.7288	0.0146088	0.120564	1.37268	D2	B6	40398.6	0.209707	0.162069	0.216454	0.205246	0.240744	0.315785	0.288055	0.244607	1497.54	1176.46	1661.32	1660.22	1574.66	2270.19	2748.24	2900.18
Ccdc88c	Protein Daple	DAPLE_MOUSE	16	3	91.4201	0.0148467	0.121469	1.28053	D2	B6	227562	0.49828	0.476097	0.512019	0.412033	0.693714	0.62188	0.573192	0.542202	3558.27	3455.98	3929.84	3332.89	4537.43	4470.73	5468.64	6428.61
Efcab6	EF-hand calcium-binding domain-containing protein 6	EFCB6_MOUSE;GAS2_MOUSE	20	8	110.663	0.0149165	0.121469	1.23736	B6	D2	177197	1.35438	1.3403	1.14903	1.17054	0.96274	0.90808	1.09651	1.08504	9671.76	9729.25	8819.03	9468.35	6297.08	6528.24	10461.5	12864.8
Agfg1	Arf-GAP domain and FG repeat-containing protein 1	AGFG1_MOUSE	5	5	28.5364	0.0149685	0.121469	1.15692	B6	D2	58328.1	0.992849	1.03971	1.00728	1.01538	0.940258	0.921887	0.770033	0.873012	7090.03	7547.25	7731.05	8213.28	6150.03	6627.49	7346.64	10350.9
Yes1	Tyrosine-protein kinase Yes	YES_MOUSE	9	3	56.2565	0.0150513	0.121469	1.21682	B6	D2	61086.3	1.7181	1.60182	1.70603	1.65956	1.49495	1.45876	1.39215	1.1484	12269.1	11627.6	13094.1	13424	9778.13	10487.1	13282	13616
Rhot2	Mitochondrial Rho GTPase 2	MIRO2_MOUSE	7	3	36.9104	0.015164	0.121469	1.32858	B6	D2	70154.7	0.423216	0.51186	0.467102	0.458272	0.352511	0.270942	0.405395	0.371484	3022.23	3715.59	3585.1	3706.91	2305.7	1947.82	3867.75	4404.5
Alppl2	Alkaline phosphatase_ placental-like	PPBN_MOUSE	6	3	34.2949	0.0152071	0.121469	1.17083	B6	D2	57658.3	1.33469	1.37776	1.18034	1.35792	1.02163	1.13545	1.1739	1.15362	9531.18	10001.2	9059.35	10984.1	6682.27	8162.82	11199.8	13677.9
Gpr158	Probable G-protein coupled receptor 158	GP158_MOUSE	26	18	174.146	0.0152336	0.121469	1.12643	B6	D2	135909	4.52124	4.37031	4.60949	4.29279	3.9347	3.90412	4.28789	3.66991	32286.6	31724	35378.7	34723.9	25736.1	28066.9	40909.4	43512.2
Hspd1	60 kDa heat shock protein_ mitochondrial	CH60_MOUSE	75	55	463.343	0.0153097	0.121489	1.18262	D2	B6	61126.7	22.3859	20.1739	19.5854	19.8718	22.0613	25.1713	26.3664	23.3957	159860	146442	150321	160741	144298	180958	251553	277391
Ppp2r2c	Serine/threonine-protein phosphatase 2A 55 kDa regulatory subunit B gamma isoform	2ABG_MOUSE	8	3	46.203	0.0155852	0.122346	1.26515	D2	B6	51918.2	0.337731	0.267761	0.331621	0.279156	0.42815	0.353961	0.36727	0.389378	2411.77	1943.67	2545.25	2258.06	2800.44	2544.64	3504	4616.66
Gnb5	Guanine nucleotide-binding protein subunit beta-5	GNB5_MOUSE	13	6	78.3192	0.015681	0.122346	1.17775	B6	D2	44648.9	2.61228	2.52064	2.59564	2.51567	2.23759	1.94069	2.44374	2.07613	18654.5	18297.3	19922	20349	14635.6	13951.7	23314.9	24615.6
Unc13a	Protein unc-13 homolog A	UN13A_MOUSE	25	15	131.518	0.0156896	0.122346	1.177	D2	B6	195779	3.15948	3.27419	3.01603	3.20995	3.96361	3.59597	3.32176	4.01906	22562.1	23767.3	23148.6	25965	25925.1	25851.6	31691.8	47652
Rps14	40S ribosomal protein S14	RS14_MOUSE	5	3	38.131	0.0157143	0.122346	1.31893	B6	D2	16443.8	1.19216	1.51578	1.19232	1.24553	1.00011	0.891599	0.880293	1.12949	8513.35	11003	9151.3	10074.9	6541.48	6409.75	8398.59	13391.8
Hkdc1	Putative hexokinase HKDC1	HKDC1_MOUSE	22	8	139.991	0.0163725	0.126395	1.08076	B6	D2	103571	3.7356	3.78899	3.73205	3.78047	3.3134	3.49013	3.70065	3.40933	26676.2	27504.3	28644.2	30579.9	21672.2	25090.7	35306.7	40422.7
Dars	Aspartate--tRNA ligase_ cytoplasmic	SYDC_MOUSE	17	7	103.549	0.0163874	0.126395	1.39331	B6	D2	57603.6	3.40365	2.7606	2.8577	2.68683	2.49512	1.62734	2.19312	2.08799	24305.8	20039.1	21933.4	21733.5	16320	11699.1	20923.8	24756.3
Slc27a1	Long-chain fatty acid transport protein 1	S27A1_MOUSE	5	2	27.5507	0.0164779	0.126501	1.54532	D2	B6	72245.7	0.236286	0.225376	0.188281	0.148091	0.237704	0.338597	0.35647	0.300447	1687.34	1636	1445.09	1197.89	1554.77	2434.19	3400.96	3562.25
Echs1	Enoyl-CoA hydratase_ mitochondrial	ECHM_MOUSE	15	7	101.876	0.01664	0.127155	1.29379	D2	B6	31873.6	2.331	2.07437	2.07093	1.90265	2.51553	2.32445	2.95839	3.04224	16645.9	15057.8	15894.8	15390.3	16453.5	16710.6	28225.1	36070.3
Camk2a	Calcium/calmodulin-dependent protein kinase type II subunit alpha	KCC2A_MOUSE	45	31	276.774	0.017011	0.129391	1.31542	B6	D2	54685.1	54.5411	50.0999	55.0582	41.5822	41.4752	34.6259	41.8614	35.0542	389483	363675	422582	336354	271280	248927	399386	415620
Jph3	Junctophilin-3	JPH3_MOUSE	4	1	20.9656	0.017277	0.130811	3.15165	D2	B6	81628.6	0.0231899	0.0557951	0.0575655	0.0629474	0.112564	0.248928	0.114671	0.152585	165.601	405.016	441.826	509.175	736.257	1789.55	1094.04	1809.13
Rab3gap2	Rab3 GTPase-activating protein non-catalytic subunit	RBGPR_MOUSE	19	5	114.706	0.0173856	0.13087	1.45063	D2	B6	154132	1.90205	2.24913	2.38062	2.83941	2.75073	4.05844	3.34317	3.44181	13582.7	16326.4	18271.7	22967.7	17992	29176.3	31896.1	40807.8
Ndufaf3	NADH dehydrogenase [ubiquinone] 1 alpha subcomplex assembly factor 3	NDUF3_MOUSE	5	2	45.6846	0.017522	0.13087	1.26871	B6	D2	21075.9	0.318153	0.289679	0.299181	0.266429	0.260607	0.206588	0.256299	0.201413	2271.96	2102.78	2296.27	2155.11	1704.57	1485.17	2445.26	2388.05
Mia3	Transport and Golgi organization protein 1 homolog	TGO1_MOUSE	25	13	139.393	0.0175227	0.13087	1.38684	D2	B6	214303	9.27237	10.2395	9.75807	10.5566	12.6793	17.8142	11.6658	13.0739	66214.9	74328.6	74895.1	85391.6	82932.3	128067	111300	155011
Nphp3	Nephrocystin-3	NPHP3_MOUSE	10	4	51.9332	0.0178158	0.13246	1.31025	D2	B6	151430	1.71831	1.53317	1.72924	1.59676	2.64305	1.95491	1.91325	2.10697	12270.6	11129.3	13272.2	12916	17287.6	14054	18253.7	24981.2
Pars2	Probable proline--tRNA ligase_ mitochondrial	SYPM_MOUSE	7	3	41.1289	0.0181073	0.134023	1.4675	D2	B6	54430.6	0.0907466	0.102571	0.114445	0.157168	0.161359	0.150854	0.183391	0.186681	648.03	744.564	878.386	1271.32	1055.41	1084.5	1749.67	2213.38
Dcps	m7GpppX diphosphatase	DCPS_MOUSE	4	1	22.5251	0.0184036	0.135344	1.37772	D2	B6	39102.3	20.7094	17.4496	17.7268	14.9335	26.3333	20.3147	28.197	22.7244	147888	126666	136057	120795	172241	146043	269018	269431
Cfap157	Cilia- and flagella-associated protein 157	CF157_MOUSE	4	1	18.7578	0.0184717	0.135344	1.20949	B6	D2	61219.3	0.665126	0.564177	0.559471	0.558803	0.510308	0.430152	0.50279	0.497708	4749.73	4095.36	4294.05	4520.1	3337.82	3092.39	4796.95	5901.06
Bri3bp	BRI3-binding protein	BRI3B_MOUSE	3	2	17.0905	0.0185317	0.135344	1.18057	D2	B6	28434.3	0.561176	0.525498	0.47009	0.544256	0.613475	0.575079	0.610832	0.681006	4007.41	3814.59	3608.03	4402.43	4012.61	4134.28	5827.75	8074.34
Arpc5l	Actin-related protein 2/3 complex subunit 5-like protein	ARP5L_MOUSE	6	5	37.7504	0.0186212	0.135399	1.13065	D2	B6	17037.3	0.519841	0.499502	0.53359	0.503616	0.617299	0.532412	0.608278	0.567258	3712.23	3625.88	4095.4	4073.7	4037.62	3827.54	5803.38	6725.68
Gtpbp10	GTP-binding protein 10	GTPBA_MOUSE	5	4	31.0202	0.0188129	0.136058	1.12208	D2	B6	40369.8	1.71152	1.69426	1.56752	1.79752	2.01642	1.85773	1.81392	1.90934	12222.1	12298.6	12031	14540	13188.9	13355.3	17306	22638
Pdhb	Pyruvate dehydrogenase E1 component subunit beta_ mitochondrial	ODPB_MOUSE	37	28	221.407	0.0189573	0.136058	1.15732	D2	B6	39279.4	25.725	22.9156	22.1973	20.6495	25.6969	26.6658	26.8371	26.6802	183705	166344	170369	167031	168078	191702	256044	316333
Ncl	Nucleolin	NUCL_MOUSE	15	9	87.7447	0.0189591	0.136058	1.35256	B6	D2	76780.2	1.24941	1.44106	1.16218	1.2232	0.870759	1.18965	0.888237	0.804142	8922.15	10460.7	8919.94	9894.33	5695.44	8552.42	8474.38	9534.29
Aldh3a2	Fatty aldehyde dehydrogenase	AL3A2_MOUSE	10	6	57.7857	0.0197538	0.141114	1.24438	D2	B6	54427.1	1.7902	1.5044	1.51522	1.28132	2.0081	1.86744	1.91596	1.7882	12784	10920.4	11629.6	10364.5	13134.6	13425.1	18279.6	21201.7
Ckmt1	Creatine kinase U-type_ mitochondrial	KCRU_MOUSE	53	35	287.28	0.0198347	0.141114	1.35476	D2	B6	47403	18.9543	17.4493	16.3101	16.7255	23.1026	18.2948	27.4453	25.2305	135355	126664	125183	135291	151109	131523	261846	299145
Hist1h2bp	Histone H2B type 1-P	H2B1P_MOUSE;H2B1B_MOUSE;H2B1C_MOUSE;H2B1F_MOUSE;H2B1H_MOUSE;H2B1K_MOUSE;H2B1M_MOUSE;H2B2B_MOUSE;H2B1A_MOUSE;H2B2E_MOUSE;H2B3A_MOUSE;H2B3B_MOUSE	6	5	37.5535	0.0200709	0.142181	3.0383	B6	D2	13992.3	1.58752	2.46945	4.88925	1.46901	0.79099	0.761569	0.985	0.890422	11336.6	17925.7	37525.9	11882.6	5173.7	5474.96	9397.56	10557.3
Arpp19	cAMP-regulated phosphoprotein 19	ARP19_MOUSE	5	2	40.7353	0.0202332	0.142718	1.2505	B6	D2	12293	2.31005	2.38686	2.19438	2.29642	1.5712	2.18875	1.89908	1.6882	16496.3	17326.2	16842.3	18575.5	10276.9	15735	18118.5	20016.1
Patl1	Protein PAT1 homolog 1	PATL1_MOUSE	3	1	18.4253	0.0206605	0.144394	1.16107	B6	D2	87112.3	1.28371	1.22748	1.18437	1.07918	1.08089	0.956752	1.07918	0.995536	9167.1	8910.28	9090.23	8729.35	7069.85	6878.14	10296.1	11803.6
Atad5	ATPase family AAA domain-containing protein 5	ATAD5_MOUSE	7	4	40.3451	0.0207663	0.144394	1.17176	B6	D2	206019	2.74602	2.50786	2.40788	2.24937	1.98982	2.2319	2.19827	2.03837	19609.6	18204.5	18480.9	18195	13015	16045.3	20972.9	24167.9
Skint2	Selection and upkeep of intraepithelial T-cells protein 2	SKIT2_MOUSE	2	1	14.0599	0.0207754	0.144394	1.32693	D2	B6	46271.7	0.714554	0.541143	0.620689	0.563683	0.954593	0.82029	0.72369	0.739216	5102.7	3928.16	4763.91	4559.57	6243.79	5897.11	6904.49	8764.5
Prrt2	Proline-rich transmembrane protein 2	PRRT2_MOUSE	6	4	53.5834	0.0208291	0.144394	1.35189	B6	D2	36094.9	13.6988	11.7555	11.5415	9.10133	7.75225	8.21237	9.45174	8.68182	97824.1	85333.1	88583.2	73619.7	50705.8	59039.1	90176	102936
Hnrnpab	Heterogeneous nuclear ribonucleoprotein A/B	ROAA_MOUSE	9	3	54.5607	0.0209081	0.144394	1.17057	B6	D2	30945.4	0.727443	0.830512	0.777338	0.726164	0.633969	0.671473	0.594015	0.715905	5194.74	6028.68	5966.22	5873.86	4146.66	4827.25	5667.3	8488.11
Kcnj10	ATP-sensitive inward rectifier potassium channel 10	KCJ10_MOUSE	4	2	24.0798	0.0209979	0.14441	1.52604	D2	B6	42717.2	0.380564	0.43104	0.483827	0.417479	0.806927	0.5633	0.504304	0.739444	2717.64	3128.92	3713.47	3376.95	5277.94	4049.6	4811.4	8767.2
Mtch1	Mitochondrial carrier homolog 1	MTCH1_MOUSE	11	8	67.779	0.0212567	0.145583	1.24718	D2	B6	41907.6	2.39262	1.82275	2.22157	1.78575	2.69348	2.50332	2.55794	2.50044	17085.9	13231.4	17050.9	14444.7	17617.5	17996.5	24404.4	29646.5
Gdap1l1	Ganglioside-induced differentiation-associated protein 1-like 1	GD1L1_MOUSE	15	8	105.207	0.0216915	0.145752	1.36799	D2	B6	42660	1.52785	1.4794	1.52465	1.36779	1.93	1.58376	2.47701	2.07993	10910.5	10739	11702	11063.9	12623.7	11385.7	23632.3	24660.6
Scai	Protein SCAI	SCAI_MOUSE	15	9	81.4836	0.0218906	0.145752	1.17639	B6	D2	70674.6	2.37806	2.53856	2.38402	2.67396	2.00276	1.98119	2.08193	2.41308	16982	18427.4	18297.8	21629.4	13099.6	14242.9	19863	28610.6
Plcd4	1-phosphatidylinositol 4_5-bisphosphate phosphodiesterase delta-4	PLCD4_MOUSE	4	2	23.0318	0.0219022	0.145752	1.91944	D2	B6	93606.7	0.408179	0.322906	0.53991	0.4743	0.76128	0.715994	1.23724	0.635476	2914.85	2343.98	4143.91	3836.57	4979.37	5147.32	11804.1	7534.51
Efhd2	EF-hand domain-containing protein D2	EFHD2_MOUSE	12	5	61.6788	0.0219312	0.145752	1.41883	D2	B6	26791.3	4.87242	5.44777	4.45376	4.3458	6.79	6.42141	8.57713	5.3392	34794.5	39545.4	34183.4	35152.7	44411.9	46163.8	81831.6	63304.1
Mff	Mitochondrial fission factor	MFF_MOUSE	8	7	50.6051	0.0219519	0.145752	1.26441	D2	B6	32988.6	1.63057	1.61064	1.52529	1.37465	1.95823	2.1577	1.60538	2.04362	11644	11691.6	11706.9	11119.4	12808.4	15511.8	15316.4	24230.2
Arl8a	ADP-ribosylation factor-like protein 8A	ARL8A_MOUSE;ARL8B_MOUSE	8	6	46.1256	0.0219712	0.145752	1.20387	D2	B6	21618	1.73772	1.83294	1.81877	1.73381	2.07167	2.41963	1.85362	2.23054	12409.2	13305.3	13959.4	14024.6	13550.4	17394.9	17684.8	26446.4
Cplx2	Complexin-2	CPLX2_MOUSE	9	2	61.5573	0.0219853	0.145752	1.2896	D2	B6	15508.5	0.135987	0.129283	0.119127	0.0933618	0.146934	0.171849	0.143865	0.153471	971.098	938.467	914.325	755.194	961.064	1235.43	1372.57	1819.63
Kif3c	Kinesin-like protein KIF3C	KIF3C_MOUSE	7	3	43.3745	0.0220248	0.145752	1.3057	D2	B6	90201.2	0.370818	0.411605	0.478814	0.480745	0.635746	0.552204	0.480514	0.606051	2648.05	2987.84	3674.99	3888.7	4158.28	3969.82	4584.42	7185.63
Pdia4	Protein disulfide-isomerase A4	PDIA4_MOUSE	13	10	72.0128	0.0220761	0.145752	1.25839	D2	B6	72324.7	1.54717	1.33752	1.44962	1.74811	1.67322	2.1047	1.86585	2.01032	11048.5	9709.04	11126.1	14140.3	10944.1	15130.8	17801.4	23835.4
Tbc1d9	TBC1 domain family member 9	TBCD9_MOUSE	8	2	46.1513	0.0222466	0.146293	1.23534	B6	D2	144393	0.796254	0.72491	0.784597	0.664348	0.576518	0.578428	0.70361	0.545725	5686.12	5262.11	6021.93	5373.84	3770.88	4158.35	6712.91	6470.38
Mast3	Microtubule-associated serine/threonine-protein kinase 3	MAST3_MOUSE	3	2	14.1078	0.0224521	0.147058	1.17455	B6	D2	145258	0.721096	0.789071	0.73959	0.82982	0.674249	0.714824	0.580885	0.651964	5149.42	5727.86	5676.5	6712.33	4410.12	5138.91	5542.03	7730
Frmd7	FERM domain-containing protein 7	FRMD7_MOUSE	6	2	36.914	0.022668	0.147885	1.21235	B6	D2	81071.8	0.882173	1.10343	0.934343	1.09318	0.773667	0.835604	0.855809	0.845133	6299.68	8009.77	7171.26	8842.63	5060.39	6007.2	8164.99	10020.3
Supv3l1	ATP-dependent RNA helicase SUPV3L1_ mitochondrial	SUV3_MOUSE	8	2	44.521	0.022826	0.148329	1.11008	B6	D2	87974.5	1.10557	1.10128	1.05971	1.08572	1.00505	0.882004	1.01592	1.01773	7894.99	7994.2	8133.5	8782.29	6573.79	6340.78	9692.53	12066.8
Prex2	Phosphatidylinositol 3_4_5-trisphosphate-dependent Rac exchanger 2 protein	PREX2_MOUSE	18	9	104.629	0.0234428	0.15174	1.46821	D2	B6	184455	11.2122	10.1225	11.3083	8.5153	15.4184	16.0297	11.0161	17.965	80067.5	73479.5	86793.7	68879.4	100849	115239	105101	213002
Atp2a3	Sarcoplasmic/endoplasmic reticulum calcium ATPase 3	AT2A3_MOUSE	23	10	132.743	0.0241783	0.15589	1.33361	B6	D2	115064	1.89597	2.46616	1.93616	2.31015	1.3914	1.44618	1.75079	1.86661	13539.3	17901.8	14860.4	18686.6	9100.84	10396.7	16703.7	22131.4
Tmx3	Protein disulfide-isomerase TMX3	TMX3_MOUSE	11	8	76.1947	0.0243366	0.1563	1.67123	D2	B6	52190.3	13.5623	6.52722	9.8122	7.19388	16.6093	12.249	17.4286	15.7083	96849.7	47381	75310.5	58190.6	108638	88058.6	166280	186245
Krt10	Keratin_ type I cytoskeletal 10	K1C10_MOUSE	7	1	42.3222	0.0244777	0.156597	1.06738	B6	D2	57941	0.920955	0.92315	0.908199	0.934	0.857216	0.904426	0.875992	0.815979	6576.63	6701.14	6970.6	7555.02	5606.87	6501.97	8357.56	9674.64
Sycp1	Synaptonemal complex protein 1	SYCP1_MOUSE	8	1	48.4979	0.0247104	0.157475	1.25237	B6	D2	116562	1.58242	1.93471	1.71072	1.85901	1.34932	1.67509	1.38398	1.25038	11300.2	14044	13130.1	15037.3	8825.59	12042.3	13204.1	14825.1
Tstd3	Thiosulfate sulfurtransferase/rhodanese-like domain-containing protein 3	TSTD3_MOUSE	1	1	5.9247	0.0248078	0.157488	1.78271	D2	B6	17499.1	0.192662	0.228871	0.228428	0.283609	0.356109	0.477248	0.282964	0.547964	1375.82	1661.38	1753.23	2294.08	2329.23	3430.96	2699.67	6496.92
Sh3gl2	Endophilin-A1	SH3G2_MOUSE	23	14	148.933	0.0249849	0.157607	1.25686	B6	D2	40126.5	11.0002	13.6015	11.9773	13.1872	8.39586	11.1304	9.61547	10.4539	78553.4	98733.4	91927.7	106670	54915.5	80017.2	91738	123946
Rab3il1	Guanine nucleotide exchange factor for Rab-3A	R3GEF_MOUSE	3	1	17.5423	0.0250175	0.157607	1.30504	D2	B6	43282.9	0.186867	0.183052	0.218915	0.16877	0.27059	0.203713	0.240275	0.274125	1334.44	1328.77	1680.21	1365.16	1769.87	1464.5	2292.39	3250.16
Fam114a1	Protein Noxp20	NXP20_MOUSE	7	3	39.2487	0.0251646	0.15793	1.81006	B6	D2	61412	1.52375	1.23558	0.838241	0.82392	0.733553	0.608382	0.447781	0.653013	10881.2	8969.09	6433.66	6664.6	4798.01	4373.69	4272.13	7742.43
Ppid	Peptidyl-prolyl cis-trans isomerase D	PPID_MOUSE	13	7	92.2389	0.0252777	0.158039	1.11121	B6	D2	41141.8	2.19332	2.39102	2.22721	2.21498	1.89564	2.13941	2.12736	1.96072	15662.7	17356.4	17094.3	17916.8	12399	15380.3	20296.5	23247.3
Myof	Myoferlin	MYOF_MOUSE	13	6	72.1665	0.025459	0.158573	1.17898	B6	D2	234921	4.9645	5.5122	5.37155	6.06505	4.39625	4.86876	4.31054	5.0111	35452	40013	41227.7	49059.6	28754.9	35001.7	41125.5	59414
Hdgfl2	Hepatoma-derived growth factor-related protein 2	HDGR2_MOUSE	6	1	45.2312	0.0259748	0.159977	1.16651	B6	D2	74461.8	0.988655	0.980406	0.960505	0.991702	0.769527	0.97553	0.831038	0.785454	7060.08	7116.76	7372.06	8021.77	5033.31	7013.14	7928.67	9312.72
Phb	Prohibitin	PHB_MOUSE	17	6	121.759	0.0260611	0.159977	1.22197	D2	B6	29877.1	8.79142	7.25107	8.80997	8.2715	10.5758	9.90055	8.8334	11.1666	62780.4	52635.5	67618.2	66907.3	69173.8	71175.6	84276.6	132397
Cntnap2	Contactin-associated protein-like 2	CNTP2_MOUSE;CC112_MOUSE;KDM2A_MOUSE;KIF2B_MOUSE;LRC8E_MOUSE;M3K21_MOUSE;PNMA5_MOUSE	28	21	162.265	0.0260862	0.159977	1.24249	D2	B6	150193	3.4022	2.71733	3.19654	2.68769	3.56005	3.97917	4.04233	3.33295	24295.5	19725	24534	21740.4	23285.5	28606.5	38566.5	39517.1
Coro1c	Coronin-1C	COR1C_MOUSE	12	8	86.8887	0.0262431	0.159977	1.08745	B6	D2	53805.3	3.37407	3.48009	3.49491	3.6591	3.1517	3.07654	3.4308	3.2226	24094.6	25262	26824.1	29598	20614.6	22117.4	32732.1	38208.7
Preb	Prolactin regulatory element-binding protein	PREB_MOUSE	8	3	43.322	0.0262495	0.159977	1.30326	B6	D2	46007.8	1.57811	1.68583	1.9193	1.90651	1.60788	1.41291	1.08809	1.33113	11269.5	12237.4	14731	15421.6	10516.8	10157.5	10381.1	15782.5
Cenpv	Centromere protein V	CENPV_MOUSE	3	2	14.951	0.026266	0.159977	1.83515	B6	D2	27997.3	0.19537	0.248924	0.385213	0.284645	0.113081	0.142289	0.154155	0.197593	1395.16	1806.94	2956.58	2302.46	739.636	1022.93	1470.75	2342.76
Snap25	Synaptosomal-associated protein 25	SNP25_MOUSE;SNP23_MOUSE	44	32	303.562	0.02643	0.160094	1.29274	B6	D2	23543.3	27.1621	22.7422	23.7991	19.3264	20.0546	15.737	18.491	17.6808	193967	165086	182662	156329	131173	113134	176416	209632
Hspa1a	Heat shock 70 kDa protein 1A	HS71A_MOUSE;HS71B_MOUSE	15	5	111.623	0.0265128	0.160094	1.10425	B6	D2	70364.4	1.09702	1.08664	1.04823	0.999509	0.927031	1.0363	0.936009	0.932595	7833.94	7887.93	8045.39	8084.92	6063.51	7450.02	8930.15	11057.3
Map1a	Microtubule-associated protein 1A	MAP1A_MOUSE	94	61	663.822	0.0265763	0.160094	1.422	D2	B6	301509	10.4099	8.28472	10.9564	11.0921	18.8447	12.8555	12.2971	13.9398	74338	60138.8	84092.7	89723.2	123259	92418.7	117323	165276
Eprs	Bifunctional glutamate/proline--tRNA ligase	SYEP_MOUSE	22	13	118.095	0.026692	0.160167	1.25722	D2	B6	171847	1.02906	0.863869	1.14995	1.13408	1.32221	1.14095	1.36505	1.42316	7348.58	6270.82	8826.08	9173.45	8648.3	8202.32	13023.5	16873.7
Pgghg	Protein-glucosylgalactosylhydroxylysine glucosidase	PGGHG_MOUSE	2	1	11.0277	0.0268891	0.160167	3.60829	D2	B6	76944.5	0.0239461	0.0281216	0.0344515	0.0137656	0.096589	0.110659	0.0271339	0.127475	171.002	204.134	264.422	111.349	631.768	795.537	258.875	1511.4
Kiaa1468	LisH domain and HEAT repeat-containing protein KIAA1468	K1468_MOUSE	18	4	110.419	0.0270002	0.160167	1.15446	B6	D2	135442	0.652866	0.628084	0.62659	0.58736	0.48571	0.509868	0.580724	0.584803	4662.18	4559.26	4809.19	4751.09	3176.92	3665.47	5540.5	6933.7
Rab6b	Ras-related protein Rab-6B	RAB6B_MOUSE	9	3	64.0254	0.0270792	0.160167	1.14083	B6	D2	23575.8	0.833884	0.934383	0.902446	0.871463	0.842532	0.785466	0.78178	0.695139	5954.84	6782.68	6926.44	7049.17	5510.82	5646.75	7458.71	8241.91
Sorcs2	VPS10 domain-containing receptor SorCS2	SORC2_MOUSE	4	2	18.9722	0.027146	0.160167	1.24846	B6	D2	129986	0.858776	0.99239	0.751758	0.853919	0.72729	0.747209	0.596025	0.69836	6132.6	7203.75	5769.88	6907.26	4757.05	5371.72	5686.48	8280.09
Agap2	Arf-GAP with GTPase_ ANK repeat and PH domain-containing protein 2	AGAP2_MOUSE	14	7	76.7339	0.0271706	0.160167	1.15578	D2	B6	125252	0.453256	0.456334	0.505969	0.528808	0.527618	0.6115	0.565272	0.542873	3236.74	3312.52	3883.41	4277.47	3451.04	4396.11	5393.08	6436.57
Nit2	Omega-amidase NIT2	NIT2_MOUSE	9	7	58.3108	0.027459	0.161291	1.45066	D2	B6	30843.9	2.59172	2.39519	3.52833	3.41896	4.72995	5.12832	3.5163	3.93795	18507.7	17386.7	27080.6	27655.6	30937.6	36867.8	33547.9	46690.2
Gsr	Glutathione reductase_ mitochondrial	GSHR_MOUSE	2	2	11.365	0.0278215	0.162433	1.40864	D2	B6	54290.1	1.41742	1.67513	1.47441	1.70494	1.60724	2.57162	2.23787	2.41811	10121.9	12159.7	11316.3	13791	10512.6	18487.5	21350.7	28670.3
Tomm40	Mitochondrial import receptor subunit TOM40 homolog	TOM40_MOUSE	6	4	38.5375	0.0278502	0.162433	1.25634	D2	B6	38294.4	1.85236	1.53186	1.84389	1.42356	2.37524	2.01424	2.04416	1.92314	13227.9	11119.7	14152.2	11515	15535.9	14480.5	19502.6	22801.7
1SV	Uncharacterized protein C2orf54 homolog	CB054_MOUSE	3	2	13.8997	0.0281055	0.163179	1.49318	B6	D2	50991.3	3.87442	3.6159	3.31526	3.59535	2.93784	1.50675	2.77958	2.42032	27667.6	26247.8	25445.3	29082.4	19215.8	10832.1	26519	28696.5
Wdr37	WD repeat-containing protein 37	WDR37_MOUSE	13	2	75.0622	0.0283559	0.163179	1.21887	B6	D2	55730.3	0.930999	0.82863	0.836472	0.76705	0.63849	0.777608	0.735976	0.607172	6648.35	6015.02	6420.08	6204.58	4176.23	5590.27	7021.71	7198.93
Esd	S-formylglutathione hydrolase	ESTD_MOUSE	10	4	84.0314	0.0284454	0.163179	1.36472	B6	D2	31889.9	2.12387	2.4699	2.15684	2.8315	2.04096	1.6386	1.38867	1.95309	15166.8	17929	16554.1	22903.7	13349.5	11780	13248.8	23156.8
Rem2	GTP-binding protein REM 2	REM2_MOUSE	1	1	5.794	0.028499	0.163179	1.50356	B6	D2	37595.3	0.520074	0.524892	0.694027	0.688442	0.260895	0.495043	0.44904	0.409483	3713.9	3810.19	5326.79	5568.74	1706.46	3558.89	4284.14	4855.03
Syt2	Synaptotagmin-2	SYT2_MOUSE	22	6	174.433	0.0285665	0.163179	1.22347	D2	B6	47776	1.79964	1.73843	1.9255	1.78353	2.41823	2.09031	2.47556	1.88247	12851.4	12619.2	14778.6	14426.8	15817.1	15027.3	23618.5	22319.5
Acsf2	Acyl-CoA synthetase family member 2_ mitochondrial	ACSF2_MOUSE	12	4	72.159	0.0285714	0.163179	1.18045	B6	D2	68635	1.05235	1.11187	1.0309	1.16704	0.848238	0.959251	0.841351	1.04649	7514.91	8071.07	7912.34	9440.07	5548.14	6896.11	8027.05	12407.7
Ak2	Adenylate kinase 2_ mitochondrial	KAD2_MOUSE	4	2	20.9834	0.0297952	0.168781	1.19969	D2	B6	26753.9	1.74885	1.58927	1.6816	1.75051	1.94354	2.08625	2.32509	1.76732	12488.7	11536.5	12906.6	14159.7	12712.3	14998.2	22182.9	20954.3
Actbl2	Beta-actin-like protein 2	ACTBL_MOUSE	22	5	210.499	0.0298738	0.168781	1.36324	D2	B6	42346.5	0.584023	0.634773	0.768581	0.847567	0.878266	1.17374	0.878052	0.934653	4170.56	4607.81	5899.01	6855.88	5744.55	8438.1	8377.21	11081.7
Nomo1	Nodal modulator 1	NOMO1_MOUSE	19	7	99.1603	0.0299171	0.168781	1.24777	D2	B6	134447	0.322842	0.34346	0.406186	0.425179	0.460915	0.440459	0.530732	0.436633	2305.44	2493.17	3117.55	3439.23	3014.75	3166.48	5063.54	5176.93
Hist1h1c	Histone H1.2	H12_MOUSE;H13_MOUSE;H14_MOUSE;H1T_MOUSE	3	2	12.9781	0.0299611	0.168781	2.13885	B6	D2	21266.7	0.243426	0.423851	0.545699	0.283307	0.118348	0.199052	0.178191	0.203982	1738.33	3076.73	4188.35	2291.64	774.09	1430.99	1700.06	2418.51
Rab33b	Ras-related protein Rab-33B	RB33B_MOUSE	5	3	34.5862	0.0301091	0.169038	1.10543	D2	B6	26222.9	0.336635	0.368643	0.367254	0.353733	0.363016	0.402084	0.397014	0.414516	2403.94	2675.98	2818.74	2861.31	2374.41	2890.6	3787.78	4914.71
Idh3g	Isocitrate dehydrogenase [NAD] subunit gamma 1_ mitochondrial	IDHG1_MOUSE	13	8	91.3305	0.0304394	0.169553	1.3393	D2	B6	43184.7	3.81004	3.96833	3.24346	3.65741	3.82242	5.69295	5.46921	4.67533	27207.9	28806.1	24894.2	29584.4	25001.7	40926.9	52180	55433
Hnrnpa3	Heterogeneous nuclear ribonucleoprotein A3	ROA3_MOUSE	3	1	15.9902	0.0304636	0.169553	1.39996	B6	D2	39880.2	0.607225	0.666018	0.793367	0.557331	0.4334	0.392161	0.596223	0.452513	4336.25	4834.62	6089.25	4508.19	2834.77	2819.27	5688.37	5365.21
Vim	Vimentin	VIME_MOUSE	11	7	65.8973	0.0305174	0.169553	1.38446	B6	D2	53744.8	0.743481	0.656748	0.809965	0.504562	0.447043	0.500774	0.495017	0.518041	5309.27	4767.33	6216.64	4081.35	2924.01	3600.09	4722.8	6142.15
Itgae	Integrin alpha-E	ITAE_MOUSE	12	7	58.8011	0.0307431	0.169553	1.1489	B6	D2	130503	2.16775	2.55099	2.23334	2.35213	1.85169	2.18619	2.02484	2.03566	15480.1	18517.6	17141.3	19026.2	12111.5	15716.7	19318.3	24135.8
Serpina3c	Serine protease inhibitor A3C	SPA3C_MOUSE	3	1	16.575	0.0308337	0.169553	1.41784	D2	B6	46937.2	0.0832858	0.0852744	0.07516	0.0656918	0.113186	0.0918412	0.0953651	0.138305	594.752	619.007	576.867	531.374	740.323	660.251	909.847	1639.81
Sult1e1	Estrogen sulfotransferase_ testis isoform	ST1E1_MOUSE	3	2	24.4586	0.0309267	0.169553	1.19356	D2	B6	35875.4	3.00208	3.16918	2.7643	3.12698	3.32047	3.77142	4.06604	3.23942	21438.1	23005.1	21216.5	25293.8	21718.5	27113	38792.8	38408.1
Gabrb1	Gamma-aminobutyric acid receptor subunit beta-1	GBRB1_MOUSE	14	3	87.5076	0.0310204	0.169553	1.60296	B6	D2	54385.6	2.31174	2.23984	1.94894	2.70547	2.03544	1.15952	0.922391	1.62579	16508.3	16259	14958.5	21884.3	13313.4	8335.83	8800.24	19276.2
Psme1	Proteasome activator complex subunit 1	PSME1_MOUSE	10	5	50.0475	0.0310916	0.169553	1.26123	B6	D2	28844.1	3.243	3.80081	3.16561	4.09133	2.46659	2.87455	2.78872	3.20885	23158.6	27590	24296.7	33094.3	16133.4	20665.3	26606.3	38045.6
Ephb3	Ephrin type-B receptor 3	EPHB3_MOUSE	11	2	55.865	0.0311256	0.169553	1.25243	D2	B6	111316	1.05129	0.876948	1.06291	0.988183	1.49175	1.14726	1.13685	1.20796	7507.38	6365.76	8158.01	7993.31	9757.22	8247.7	10846.3	14322.2
Epb41l3	Band 4.1-like protein 3	E41L3_MOUSE	36	19	231.664	0.0312851	0.169862	1.16788	B6	D2	103794	5.70446	5.34044	4.77585	5.04676	4.17227	4.77816	4.13688	4.78057	40736.1	38766.2	36655.5	40822.7	27289.9	34350.5	39468.6	56680.8
Rph3a	Rabphilin-3A	RP3A_MOUSE;DOC2B_MOUSE	19	15	129.424	0.0318212	0.171914	1.23738	B6	D2	76344.7	8.32316	6.94412	7.04384	5.99291	5.67648	5.88815	6.07839	5.23117	59436.5	50407.3	54062.8	48476	37128.6	42330.2	57991.9	62023.3
Pcbp3	Poly(rC)-binding protein 3	PCBP3_MOUSE	5	1	36.7862	0.0318713	0.171914	1.36598	B6	D2	39579.4	0.301064	0.404912	0.417815	0.462535	0.30817	0.286483	0.244053	0.322602	2149.92	2939.26	3206.81	3741.4	2015.67	2059.54	2328.43	3824.92
Prdx3	Thioredoxin-dependent peroxide reductase_ mitochondrial	PRDX3_MOUSE	18	17	86.208	0.0323957	0.173991	1.17482	D2	B6	28355.2	7.81587	7.51462	7.39486	7.68711	7.96462	8.65394	10.3612	8.74931	55813.9	54548.6	56757	62180.3	52094.9	62213.7	98853.2	103736
Srgap1	SLIT-ROBO Rho GTPase-activating protein 1	SRGP1_MOUSE	4	2	23.2657	0.0324673	0.173991	1.35001	B6	D2	122343	0.441994	0.514738	0.529387	0.555884	0.442522	0.281573	0.340764	0.447727	3156.32	3736.48	4063.15	4496.49	2894.44	2024.25	3251.12	5308.47
Kcna1	Potassium voltage-gated channel subfamily A member 1	KCNA1_MOUSE	6	1	33.7855	0.0327028	0.174686	1.19716	D2	B6	56865.7	0.210132	0.214498	0.250723	0.235258	0.291885	0.247548	0.298694	0.252024	1500.57	1557.04	1924.34	1902.97	1909.16	1779.63	2849.74	2988.12
Itgav	Integrin alpha-V	ITAV_MOUSE	9	5	46.9685	0.0331404	0.176452	1.16158	D2	B6	116444	0.59377	0.658083	0.677635	0.683043	0.733314	0.712541	0.856761	0.732044	4240.17	4777.02	5200.98	5525.07	4796.45	5122.5	8174.07	8679.46
Mark1	Serine/threonine-protein kinase MARK1	MARK1_MOUSE	5	3	33.2167	0.0337581	0.177285	1.22891	D2	B6	88905.2	1.30357	1.19253	1.25818	1.26713	1.51261	1.86329	1.38615	1.4088	9308.9	8656.54	9656.79	10249.7	9893.64	13395.3	13224.8	16703.5
Stx1a	Syntaxin-1A	STX1A_MOUSE	30	22	252.91	0.033804	0.177285	1.23864	B6	D2	33225.6	21.4309	17.0528	17.931	16.2936	16.7961	14.6109	13.605	13.688	153040	123786	137624	131797	109860	105039	129801	162291
Jmjd1c	Probable JmjC domain-containing histone demethylation protein 2C	JHD2C_MOUSE	7	3	35.4735	0.0338732	0.177285	1.15244	D2	B6	262750	0.25807	0.254098	0.215479	0.239585	0.299762	0.255458	0.285793	0.273668	1842.9	1844.49	1653.84	1937.98	1960.68	1836.5	2726.66	3244.74
Psma1	Proteasome subunit alpha type-1	PSA1_MOUSE	7	5	37.9396	0.0339133	0.177285	1.24443	B6	D2	29831.7	0.910298	0.966353	0.876303	0.961926	0.639595	0.913275	0.769816	0.662513	6500.52	7014.75	6725.79	7780.92	4183.45	6565.58	7344.56	7855.08
Vamp2	Vesicle-associated membrane protein 2	VAMP2_MOUSE	20	12	99.4996	0.0340735	0.177285	1.20794	D2	B6	12747.8	17.1942	14.1539	15.4577	13.4531	17.9863	18.3252	20.2003	16.2773	122785	102743	118641	108821	117644	131741	192725	192991
Nipsnap3b	Protein NipSnap homolog 3B	NPS3B_MOUSE	3	1	12.2801	0.034075	0.177285	1.56543	D2	B6	28422.4	0.0685978	0.0860261	0.0684532	0.0738527	0.102852	0.095134	0.16013	0.106705	489.863	624.463	525.392	597.387	672.736	683.924	1527.75	1265.15
Ppia	Peptidyl-prolyl cis-trans isomerase A	PPIA_MOUSE	26	18	177.181	0.0341448	0.177285	1.11237	B6	D2	18142.5	30.1502	34.9646	31.2345	34.0847	28.9086	29.962	28.2224	30.1652	215305	253808	239731	275707	189085	215398	269260	357653
Itm2b	Integral membrane protein 2B	ITM2B_MOUSE	9	5	53.812	0.034156	0.177285	1.10261	B6	D2	30773.2	1.46289	1.33048	1.32599	1.31543	1.27996	1.27674	1.1478	1.22453	10446.6	9657.96	10177.2	10640.4	8371.96	9178.52	10950.8	14518.6
Stk31	Serine/threonine-protein kinase 31	STK31_MOUSE	7	1	35.2311	0.0345511	0.178774	2.4575	D2	B6	116159	0.00903972	0.0414781	0.0465813	0.0333695	0.0493796	0.117963	0.0913757	0.0619084	64.5535	301.09	357.52	269.923	322.981	848.044	871.785	734.016
C2cd2l	Phospholipid transfer protein C2CD2L	C2C2L_MOUSE	13	6	87.4317	0.0346906	0.178934	1.2185	B6	D2	76785.5	1.39822	1.45703	1.54363	1.50962	1.21049	1.42341	0.990802	1.22429	9984.82	10576.6	11847.7	12211.1	7917.55	10233	9452.92	14515.7
Rab4a	Ras-related protein Rab-4A	RAB4A_MOUSE	7	3	45.4475	0.0350989	0.180477	1.18432	D2	B6	24693.9	0.921309	0.780684	0.866618	0.782391	1.11733	0.992303	0.963835	0.895185	6579.16	5666.98	6651.46	6328.67	7308.24	7133.72	9195.64	10613.8
Tmem30a	Cell cycle control protein 50A	CC50A_MOUSE	6	3	36.7022	0.0355157	0.182037	1.24817	B6	D2	41403.2	2.72573	3.54625	2.93918	3.68951	2.39483	2.7057	2.50603	2.72915	19464.7	25742.2	22558.8	29844.1	15664.1	19451.4	23909.2	32358.1
Fis1	Mitochondrial fission 1 protein	FIS1_MOUSE	9	7	42.4021	0.0356738	0.182037	1.19425	D2	B6	17065.7	1.95893	1.65456	1.73262	1.48456	2.21319	2.10186	1.92399	1.9185	13988.9	12010.5	13298.2	12008.5	14476	15110.4	18356.1	22746.6
Rab3c	Ras-related protein Rab-3C	RAB3C_MOUSE	14	7	115.934	0.0357333	0.182037	1.24853	B6	D2	26100.3	7.52246	6.39893	6.97484	5.83993	5.57712	4.85547	6.21191	4.76961	53718.6	46449.8	53533.3	47238.6	36478.8	34906.2	59265.8	56550.8
Sh3bgrl	SH3 domain-binding glutamic acid-rich-like protein	SH3L1_MOUSE	6	3	34.0992	0.0360784	0.182741	1.1463	B6	D2	12925.3	1.39226	1.49748	1.37473	1.61484	1.2152	1.41335	1.25204	1.24837	9942.27	10870.2	10551.3	13062.3	7948.34	10160.6	11945.3	14801.2
Commd5	COMM domain-containing protein 5	COMD5_MOUSE	2	2	17.9962	0.0361527	0.182741	1.16403	B6	D2	24607.2	0.696764	0.638354	0.654927	0.560453	0.523744	0.595228	0.553519	0.518605	4975.66	4633.81	5026.69	4533.45	3425.7	4279.12	5280.95	6148.83
Myh11	Myosin-11	MYH11_MOUSE	42	13	217.042	0.0362036	0.182741	1.23763	B6	D2	227884	2.99618	3.00359	2.90956	3.08614	2.12362	2.76309	2.77011	2.0355	21396	21803.1	22331.4	24963.5	13890.1	19864	26428.7	24133.8
Ndufa6	NADH dehydrogenase [ubiquinone] 1 alpha subcomplex subunit 6	NDUA6_MOUSE	7	4	62.8078	0.0366156	0.184257	1.53292	D2	B6	15282.8	1.91184	1.64141	1.75003	1.41069	2.18973	3.38685	2.86736	1.84806	13652.6	11915	13431.8	11410.9	14322.6	24348.2	27356.5	21911.5
Rnf20	E3 ubiquitin-protein ligase BRE1A	BRE1A_MOUSE	12	1	72.0896	0.0368233	0.184739	2.35979	B6	D2	114205	0.0805716	0.0349805	0.0656543	0.0412763	0.0358136	0.0114661	0.0295624	0.0174385	575.37	253.923	503.909	333.88	234.249	82.4306	282.045	206.76
Mdh2	Malate dehydrogenase_ mitochondrial	MDHM_MOUSE;CRNL1_MOUSE;DRC3_MOUSE;GRCR1_MOUSE;MKLN1_MOUSE;RNF17_MOUSE;XPR1_MOUSE	51	45	279.918	0.037251	0.186319	1.21726	D2	B6	36067.7	75.2402	76.1783	80.6904	84.0849	82.4886	89.0969	110.931	102.374	537297	552978	619314	680154	539540	640522	1.05835e+06	1.2138e+06
Gyg1	Glycogenin-1	GLYG_MOUSE	2	1	10.9204	0.037664	0.187815	1.33601	B6	D2	37630.3	0.584634	0.419457	0.408455	0.450408	0.306783	0.371823	0.388969	0.326838	4174.93	3044.83	3134.97	3643.3	2006.6	2673.05	3711.03	3875.14
Pdk2	[Pyruvate dehydrogenase (acetyl-transferring)] kinase isozyme 2_ mitochondrial	PDK2_MOUSE	5	3	28.4613	0.0380444	0.188712	1.16323	D2	B6	46268.8	1.50222	1.31243	1.37808	1.32273	1.59818	1.42752	1.7938	1.59624	10727.5	9526.91	10577	10699.4	10453.4	10262.5	17114.1	18925.8
Abi1	Abl interactor 1	ABI1_MOUSE	15	6	93.9098	0.0380725	0.188712	1.21267	B6	D2	52401.6	2.49748	3.03866	2.57919	3.04084	1.98301	2.33598	2.37368	2.50699	17834.7	22057.6	19795.8	24597.1	12970.4	16793.5	22646.5	29724
Atp5o	ATP synthase subunit O_ mitochondrial	ATPO_MOUSE	27	21	137.103	0.0384344	0.189935	1.18918	D2	B6	23420.6	19.6897	16.1837	17.6095	15.2031	21.5963	18.4065	21.3036	20.3737	140606	117477	135156	122977	141257	132325	203250	241560
Xirp2	Xin actin-binding repeat-containing protein 2	XIRP2_MOUSE	41	16	222.957	0.0387816	0.190088	1.22656	B6	D2	431568	3.9873	3.92827	3.97299	3.51435	3.85876	2.84998	2.78901	3.06009	28473.7	28515.3	30493.4	28427.2	25239.3	20488.7	26609.1	36281.9
Extl1	Exostosin-like 1	EXTL1_MOUSE	3	2	15.2981	0.0389525	0.190088	1.21047	B6	D2	74877.7	0.240547	0.267273	0.248702	0.254118	0.203663	0.172143	0.210533	0.248574	1717.77	1940.13	1908.83	2055.53	1332.12	1237.54	2008.62	2947.21
Homer3	Homer protein homolog 3	HOME3_MOUSE	4	1	23.5138	0.0391827	0.190088	1.60682	B6	D2	39751.2	0.321731	0.208768	0.211284	0.189706	0.106507	0.177275	0.160203	0.135725	2297.51	1515.44	1621.64	1534.51	696.636	1274.44	1528.44	1609.23
H3f3a	Histone H3.3	H33_MOUSE;H3C_MOUSE	1	1	6.0807	0.0392925	0.190088	25.7661	B6	D2	15385	0.0679739	0.304285	0.522146	0.16266	0.00795755	0	0.00576264	0.0273053	485.408	2208.8	4007.57	1315.74	52.0487	0	54.9794	323.744
Enpp6	Ectonucleotide pyrophosphatase/phosphodiesterase family member 6	ENPP6_MOUSE	15	5	98.9206	0.0393288	0.190088	1.18009	B6	D2	50960.7	1.77255	2.12942	2.04777	2.11182	1.61307	1.71497	1.56718	1.93609	12658	15457.4	15717	17082.3	10550.7	12329	14951.9	22955.2
Hddc3	Guanosine-3'_5'-bis(diphosphate) 3'-pyrophosphohydrolase MESH1	MESH1_MOUSE	3	2	15.0749	0.0395572	0.190088	1.41415	D2	B6	20318.9	0.132904	0.240219	0.224649	0.259501	0.323099	0.305539	0.250114	0.333563	949.084	1743.75	1724.22	2099.07	2113.32	2196.54	2386.25	3954.88
Sec14l2	SEC14-like protein 2	S14L2_MOUSE	1	1	7.4078	0.0396095	0.190088	1.81625	D2	B6	46756.6	0.0358193	0.0471778	0.0437012	0.0478499	0.0561119	0.0562552	0.101777	0.102879	255.789	342.463	335.415	387.053	367.016	404.422	971.019	1219.78
Mtbp	Mdm2-binding protein	MTBP_MOUSE	6	1	47.5766	0.0396276	0.190088	1.1046	B6	D2	101683	0.295084	0.325208	0.2978	0.333279	0.299966	0.282667	0.27789	0.272351	2107.22	2360.68	2285.67	2695.86	1962.01	2032.11	2651.26	3229.13
Stmn1	Stathmin	STMN1_MOUSE;STMN2_MOUSE	4	4	24.3732	0.0396835	0.190088	1.2835	B6	D2	17274.5	4.71717	5.65258	4.6407	6.23344	3.70519	3.80808	4.16892	4.8694	33685.8	41032	35618.2	50421.7	24234.8	27376.5	39774.3	57733.9
Dgke	Diacylglycerol kinase epsilon	DGKE_MOUSE	8	5	53.7204	0.0397624	0.190088	1.43131	D2	B6	65231.4	1.12871	1.03323	1.26234	1.07122	2.12464	1.43338	1.21841	1.65804	8060.22	7500.18	9688.71	8665.02	13896.8	10304.7	11624.5	19658.5
Ckap5	Cytoskeleton-associated protein 5	CKAP5_MOUSE	26	14	163.342	0.0398084	0.190088	1.11386	B6	D2	227289	5.10612	5.16081	4.67431	4.94793	4.07266	4.56625	4.81732	4.39993	36463.3	37462.3	35876.2	40023.3	26638.4	32827	45960.4	52167.6
Sv2b	Synaptic vesicle glycoprotein 2B	SV2B_MOUSE	15	7	106.599	0.0398473	0.190088	1.22961	B6	D2	78255.9	6.16388	5.0711	5.36133	4.47104	4.26255	4.68571	4.31751	3.86757	44016.8	36811.1	41149.2	36165.8	27880.4	33685.8	41191.9	45855.8
Clasp1	CLIP-associating protein 1	CLAP1_MOUSE	13	6	74.329	0.0406622	0.193347	1.3451	D2	B6	170254	4.32274	4.09898	4.48795	4.63423	4.80858	7.3249	6.54303	4.92172	30869.1	29754.5	34445.9	37485.8	31451.9	52659.1	62424.9	58354.3
Prpsap2	Phosphoribosyl pyrophosphate synthase-associated protein 2	KPRB_MOUSE	8	7	49.1094	0.0407837	0.193347	1.14895	B6	D2	41280	0.689258	0.830014	0.782537	0.812864	0.682423	0.738093	0.630033	0.660327	4922.06	6025.07	6006.12	6575.17	4463.58	5306.19	6010.93	7829.16
Letm1	Mitochondrial proton/calcium exchanger protein	LETM1_MOUSE	32	23	218.482	0.0411066	0.193347	1.22918	D2	B6	83673.1	6.26487	5.07558	5.76115	4.45522	6.12468	7.12914	6.87505	6.36843	44738.1	36843.6	44217.9	36037.8	40060.2	51251.8	65592.6	75507.2
Pklr	Pyruvate kinase PKLR	KPYR_MOUSE	16	4	117.764	0.0411217	0.193347	1.33366	B6	D2	62650.9	0.715157	0.680613	0.521399	0.519115	0.483151	0.466303	0.503902	0.37341	5107.01	4940.56	4001.84	4199.07	3160.18	3352.28	4807.56	4427.33
Txnrd1	Thioredoxin reductase 1_ cytoplasmic	TRXR1_MOUSE	13	6	72.3011	0.041155	0.193347	1.14824	B6	D2	68131.4	0.847203	0.942955	0.845112	0.996884	0.734247	0.858571	0.798905	0.771514	6049.96	6844.9	6486.39	8063.69	4802.55	6172.31	7622.09	9147.44
Slc25a46	Solute carrier family 25 member 46	S2546_MOUSE	6	6	40.2862	0.0412332	0.193347	1.15261	D2	B6	46566.6	0.493195	0.48662	0.543625	0.522704	0.609672	0.51276	0.597224	0.638752	3521.95	3532.37	4172.43	4228.1	3987.73	3686.26	5697.92	7573.35
Ndufa3	NADH dehydrogenase [ubiquinone] 1 alpha subcomplex subunit 3	NDUA3_MOUSE	5	4	35.1838	0.0413565	0.193375	1.26427	D2	B6	9330.94	4.95286	3.83438	4.49938	3.66834	5.21731	5.67491	4.56082	5.98255	35368.9	27833.7	34533.6	29672.8	34125.3	40797.2	43513.3	70932
Abcd2	ATP-binding cassette sub-family D member 2	ABCD2_MOUSE	4	2	20.924	0.0415491	0.193727	1.22997	D2	B6	84167.9	3.00167	2.54607	2.49573	2.20858	3.39831	3.17541	2.71071	3.32529	21435.2	18481.9	19155.2	17865	22227.6	22828.2	25862	39426.2
Ccdc90b	Coiled-coil domain-containing protein 90B_ mitochondrial	CC90B_MOUSE	3	2	16.251	0.0420307	0.195389	1.33266	D2	B6	29653.8	0.153828	0.146903	0.148651	0.144817	0.231813	0.164223	0.165433	0.230396	1098.5	1066.37	1140.92	1171.41	1516.24	1180.61	1578.34	2731.69
Ncald	Neurocalcin-delta	NCALD_MOUSE	23	12	153.232	0.0421424	0.195389	1.13542	B6	D2	22359.4	7.49031	7.02274	6.22992	6.60646	6.19372	5.52157	6.2299	6.14223	53489	50978	47815.8	53439	40511.8	39694.9	59437.4	72825.3
Ndufv1	NADH dehydrogenase [ubiquinone] flavoprotein 1_ mitochondrial	NDUV1_MOUSE	21	14	176.382	0.0423205	0.195666	1.17634	B6	D2	51518.6	8.41102	9.3631	8.79475	9.25315	8.09423	6.32744	8.08652	7.94385	60063.9	67966.7	67501.4	74847.7	52942.6	45488.3	77150.8	94186.1
1SV	Uncharacterized protein C7orf43 homolog	CG043_MOUSE	4	2	18.0646	0.0426361	0.195842	1.35179	B6	D2	63521.5	1.05426	0.980219	1.02582	0.703369	0.802664	0.649976	0.747934	0.583645	7528.6	7115.41	7873.35	5689.47	5250.05	4672.71	7135.79	6919.97
Psmc3	26S proteasome regulatory subunit 6A	PRS6A_MOUSE	12	7	73.7013	0.042655	0.195842	1.29412	B6	D2	49834.2	0.577029	0.803116	0.631488	0.755702	0.467058	0.602137	0.49336	0.57583	4120.62	5829.81	4846.79	6112.79	3054.93	4328.79	4706.99	6827.32
Reep2	Receptor expression-enhancing protein 2	REEP2_MOUSE	8	4	55.169	0.0427712	0.195842	1.14878	D2	B6	28436.9	0.807883	0.856848	0.812589	0.759642	0.839627	1.04205	0.890187	0.94669	5769.17	6219.86	6236.78	6144.67	5491.82	7491.32	8492.99	11224.4
Ap2a1	AP-2 complex subunit alpha-1	AP2A1_MOUSE	58	38	393.232	0.0429247	0.195842	1.1034	B6	D2	108748	7.96243	9.11245	8.83735	9.3976	7.97345	8.07521	7.76163	8.1907	56860.5	66147.2	67828.4	76016.2	52152.6	58053.1	74051.2	97112.9
Sept3	Neuronal-specific septin-3	SEPT3_MOUSE	27	17	166.683	0.0431309	0.195842	1.04942	B6	D2	40266.1	6.82205	6.84448	6.9187	6.48688	6.34477	6.52372	6.63408	6.29468	48716.9	49684	53102.4	52471.7	41499.8	46899.3	63293.6	74632.7
Clip1	CAP-Gly domain-containing linker protein 1	CLIP1_MOUSE	15	5	75.3051	0.0432922	0.195842	1.17414	D2	B6	156442	1.73281	1.55734	1.71439	1.50656	1.82632	1.81695	2.21398	1.78769	12374.2	11304.7	13158.3	12186.4	11945.6	13062.1	21122.9	21195.7
Acot9	Acyl-coenzyme A thioesterase 9_ mitochondrial	ACOT9_MOUSE	13	5	100.589	0.0432952	0.195842	1.30877	D2	B6	50845.7	4.16718	3.09672	4.27207	4.10422	4.94041	4.1606	5.6867	5.68171	29758.3	22479.1	32789	33198.6	32314.2	29910.8	54254.9	67365.1
Grk5	G protein-coupled receptor kinase 5	GRK5_MOUSE	5	3	31.2891	0.0433581	0.195842	1.18689	B6	D2	68702.1	0.568281	0.63344	0.561301	0.570364	0.443746	0.585338	0.459883	0.477003	4058.15	4598.14	4308.09	4613.62	2902.45	4208.03	4387.59	5655.58
Fau	40S ribosomal protein S30	RS30_MOUSE	1	1	7.4098	0.043632	0.195842	1.15915	B6	D2	6647.87	1.90065	2.24773	2.19639	2.30767	1.86946	1.99658	1.67052	1.9279	13572.8	16316.3	16857.7	18666.5	12227.7	14353.6	15937.9	22858.1
Ap2m1	AP-2 complex subunit mu	AP2M1_MOUSE	22	12	169.862	0.0436503	0.195842	1.17122	B6	D2	49996.9	5.00096	5.92703	4.86528	5.11127	4.09009	4.95767	4.21395	4.58687	35712.3	43024.2	37341.9	41344.5	26752.4	35640.9	40203.9	54384.1
Hspa2	Heat shock-related 70 kDa protein 2	HSP72_MOUSE	38	18	237.523	0.0437804	0.195842	1.14766	B6	D2	69926.9	3.09815	2.73862	2.81841	2.78552	2.66294	2.60709	2.15772	2.541	22124.2	19879.7	21631.9	22531.8	17417.7	18742.5	20586.1	30127.4
Sh3bgrl2	SH3 domain-binding glutamic acid-rich-like protein 2	SH3L2_MOUSE	5	2	34.1543	0.0437825	0.195842	1.3055	B6	D2	12369	0.858867	1.26883	0.935336	1.01791	0.726139	0.816775	0.878257	0.704808	6133.25	9210.46	7178.88	8233.8	4749.52	5871.84	8379.16	8356.54
Erich4	Glutamate-rich protein 4	ERIC4_MOUSE	2	2	9.2188	0.044221	0.197061	1.17356	D2	B6	15358.2	0.630512	0.56303	0.640069	0.499773	0.643579	0.711011	0.650225	0.733549	4502.54	4087.03	4912.65	4042.61	4209.51	5111.5	6203.58	8697.32
Mecr	Enoyl-[acyl-carrier-protein] reductase_ mitochondrial	MECR_MOUSE	10	7	55.8627	0.0443598	0.197061	1.2064	B6	D2	40570.9	2.37136	2.56432	2.67648	3.15856	2.25129	2.03083	2.18567	2.46016	16934.1	18614.4	20542.5	25549.2	14725.2	14599.8	20852.8	29168.9
Glg1	Golgi apparatus protein 1	GSLG1_MOUSE	19	8	115.981	0.0445865	0.197061	1.14082	B6	D2	137612	3.24647	3.24866	2.92341	2.86685	2.65537	2.95424	2.73007	2.4292	23183.3	23582	22437.7	23189.7	17368.2	21238.2	26046.7	28801.7
Scamp3	Secretory carrier-associated membrane protein 3	SCAM3_MOUSE	4	3	35.0571	0.044688	0.197061	1.22384	D2	B6	38857.4	1.4922	1.24862	1.26314	1.16401	1.48251	1.51433	1.45965	1.86825	10655.9	9063.72	9694.82	9415.58	9696.8	10886.6	13926	22150.8
Tmem43	Transmembrane protein 43	TMM43_MOUSE	6	1	30.1418	0.0447989	0.197061	1.14702	B6	D2	44897.5	2.02899	2.3074	2.06814	2.173	1.84783	2.12946	1.78114	1.7197	14489.2	16749.4	15873.4	17577.2	12086.3	15308.8	16993.2	20389.6
M6pr	Cation-dependent mannose-6-phosphate receptor	MPRD_MOUSE	6	5	36.3726	0.0450503	0.197061	1.23873	D2	B6	31685.7	0.892461	0.992367	0.884745	0.998713	0.942136	1.28157	1.13656	1.30761	6373.15	7203.58	6790.59	8078.49	6162.31	9213.25	10843.5	15503.7
Gnb3	Guanine nucleotide-binding protein G(I)/G(S)/G(T) subunit beta-3	GBB3_MOUSE	6	3	56.2177	0.0450634	0.197061	1.11817	B6	D2	38209.7	1.858	1.8261	1.77202	1.90151	1.75665	1.51444	1.77728	1.53171	13268.2	13255.7	13600.6	15381.1	11489.9	10887.4	16956.4	18160.7
Add3	Gamma-adducin	ADDG_MOUSE	17	13	118.345	0.0451363	0.197061	1.14574	D2	B6	79119.4	2.89583	2.82706	3.10471	2.64263	3.61964	3.33617	3.23093	2.95514	20679.4	20521.6	23829.2	21376	23675.3	23983.9	30825.3	35037.5
Mapre2	Microtubule-associated protein RP/EB family member 2	MARE2_MOUSE	9	4	52.7452	0.0451469	0.197061	1.26049	B6	D2	37174.3	0.895093	0.881126	0.816319	0.92608	0.785153	0.526987	0.816856	0.662476	6391.94	6396.09	6265.4	7490.97	5135.51	3788.54	7793.35	7854.64
Stx7	Syntaxin-7	STX7_MOUSE	7	6	59.3194	0.045249	0.197061	1.16611	B6	D2	29991.8	2.73549	2.71144	2.48696	2.4999	2.40856	1.99792	2.50312	2.03791	19534.4	19682.3	19087.9	20221.4	15753.9	14363.2	23881.5	24162.4
Lzts1	Leucine zipper putative tumor suppressor 1	LZTS1_MOUSE	5	2	32.2045	0.0458594	0.199194	1.34157	D2	B6	67689.3	0.232159	0.189399	0.262951	0.162344	0.320192	0.270207	0.239645	0.306071	1657.87	1374.84	2018.2	1313.19	2094.31	1942.53	2286.37	3628.93
Atad1	ATPase family AAA domain-containing protein 1	ATAD1_MOUSE	9	4	46.9786	0.0460556	0.199522	1.22338	D2	B6	41086.3	1.19971	1.11913	1.224	1.12985	1.64917	1.15852	1.42508	1.48372	8567.25	8123.72	9394.4	9139.28	10786.8	8328.66	13596.2	17591.7
Slc25a18	Mitochondrial glutamate carrier 2	GHC2_MOUSE	10	4	63.0097	0.0462577	0.199872	1.18946	D2	B6	34793.4	1.16906	0.957556	1.02081	0.959524	1.29795	1.09277	1.34917	1.14518	8348.35	6950.89	7834.89	7761.49	8489.59	7856	12872	13577.8
Cryz	Quinone oxidoreductase	QOR_MOUSE	8	4	45.9616	0.0466668	0.201113	1.12214	D2	B6	35553.8	0.949567	1.09974	1.08603	1.05006	1.1985	1.06301	1.2201	1.21501	6780.95	7983.04	8335.49	8493.84	7839.1	7642	11640.5	14405.7
Tek	Angiopoietin-1 receptor	TIE2_MOUSE	14	5	72.851	0.0468214	0.201254	1.42054	D2	B6	127868	0.413065	0.36946	0.491743	0.43784	0.58085	0.545504	0.811923	0.493841	2949.74	2681.9	3774.22	3541.64	3799.22	3921.65	7746.29	5855.22
Slc4a8	Electroneutral sodium bicarbonate exchanger 1	S4A8_MOUSE	9	1	47.3035	0.0469816	0.201419	1.17799	D2	B6	123790	0.229857	0.191115	0.197479	0.181044	0.242039	0.21921	0.220793	0.259753	1641.43	1387.3	1515.69	1464.44	1583.13	1575.91	2106.51	3079.76
Aco2	Aconitate hydratase_ mitochondrial	ACON_MOUSE;B3GT6_MOUSE;FGFR2_MOUSE;P55G_MOUSE	106	79	494.578	0.0472078	0.20168	1.13229	D2	B6	86205	31.1937	33.6305	32.6096	30.8461	31.8471	39.0717	36.6729	37.6584	222757	244123	250285	249511	208305	280888	349884	446496
Eci1	Enoyl-CoA delta isomerase 1_ mitochondrial	ECI1_MOUSE	9	7	54.427	0.0472869	0.20168	1.22492	B6	D2	32535.7	0.922954	0.937658	0.973278	0.943324	0.678217	0.722859	0.704483	0.978082	6590.9	6806.45	7470.09	7630.45	4436.07	5196.67	6721.24	11596.6
Vat1	Synaptic vesicle membrane protein VAT-1 homolog	VAT1_MOUSE	10	6	50.6621	0.0476129	0.202547	1.18517	B6	D2	43324.8	2.6614	2.9785	2.48598	2.48437	2.02628	2.59355	2.2223	2.1104	19005.3	21620.9	19080.3	20095.8	13253.5	18645.2	21202.2	25021.9
Hspa12a	Heat shock 70 kDa protein 12A	HS12A_MOUSE	25	19	184.285	0.0481068	0.204122	1.1255	B6	D2	75213.7	5.1734	5.32115	5.12377	4.68528	4.88461	4.18723	4.74762	4.22019	36943.7	38626.2	39325.9	37898.7	31949.2	30102.2	45295.5	50036.7
Ofd1	Oral-facial-digital syndrome 1 protein homolog	OFD1_MOUSE	10	3	66.1401	0.0484105	0.204597	1.08107	B6	D2	117802	0.659242	0.721147	0.655374	0.687875	0.604915	0.640243	0.609434	0.664792	4707.71	5234.8	5030.12	5564.15	3956.62	4602.74	5814.41	7882.09
Atox1	Copper transport protein ATOX1	ATOX1_MOUSE	1	1	7.6602	0.0484727	0.204597	1.32385	D2	B6	7509.52	2.31456	2.55445	2.12768	2.36295	2.59247	3.69574	3.56768	2.53491	16528.5	18542.7	16330.3	19113.7	16956.8	26568.8	34038	30055.1
Rps4x	40S ribosomal protein S4_ X isoform	RS4X_MOUSE	11	4	72.9644	0.0486841	0.204597	1.24687	B6	D2	29825.9	1.70317	2.29671	1.79533	1.98843	1.34696	1.7948	1.57884	1.52192	12162.5	16671.8	13779.5	16084.2	8810.19	12902.9	15063.2	18044.6
Sirpa	Tyrosine-protein phosphatase non-receptor type substrate 1	SHPS1_MOUSE	13	7	86.9273	0.0487146	0.204597	1.32525	D2	B6	56995.2	4.2532	3.59716	3.86786	2.95922	5.88904	4.57314	3.95606	5.0331	30372.5	26111.8	29686.6	23936.8	38518.9	32876.6	37743.5	59674.9
Scamp5	Secretory carrier-associated membrane protein 5	SCAM5_MOUSE	3	2	35.8689	0.0491996	0.205153	1.59511	D2	B6	26353.6	0.506807	0.728049	0.664102	0.507427	1.01015	0.932026	0.613927	1.28233	3619.16	5284.9	5097.11	4104.52	6607.19	6700.38	5857.27	15203.9
Myh10	Myosin-10	MYH10_MOUSE	69	32	453.618	0.0492217	0.205153	1.14795	B6	D2	229966	3.4519	3.31156	3.41681	3.08305	3.34413	2.82061	2.69945	2.68978	24650.4	24038.6	26224.6	24938.5	21873.2	20277.5	25754.6	31891.3
Arl6ip5	PRA1 family protein 3	PRAF3_MOUSE	5	4	39.6693	0.0493564	0.205153	1.17554	D2	B6	21557.8	1.27204	1.39584	1.40733	1.49591	1.5265	1.44476	1.809	1.76883	9083.77	10132.4	10801.5	12100.3	9984.52	10386.5	17259.1	20972.1
Ppfia2	Liprin-alpha-2	LIPA2_MOUSE	19	4	112.519	0.0493787	0.205153	1.17691	B6	D2	143748	1.40709	1.26061	1.22992	1.08197	1.08464	1.07313	1.12424	0.949053	10048.1	9150.75	9439.87	8751.96	7094.39	7714.82	10726	11252.4
Arfgap1	ADP-ribosylation factor GTPase-activating protein 1	ARFG1_MOUSE	10	8	66.9349	0.0494686	0.205153	1.23546	B6	D2	45573.4	0.645102	0.770681	0.72053	0.642024	0.458722	0.661721	0.530462	0.597916	4606.74	5594.37	5530.2	5193.27	3000.4	4757.15	5060.96	7089.18
Skp1	S-phase kinase-associated protein 1	SKP1_MOUSE	12	10	80.9697	0.0499058	0.206448	1.47469	B6	D2	18843.1	2.75799	3.26472	2.52409	3.58687	2.57796	1.6672	1.42617	2.55658	19695	23698.6	19372.8	29013.8	16861.9	11985.6	13606.6	30312.1
Cops3	COP9 signalosome complex subunit 3	CSN3_MOUSE	8	6	41.3737	0.0504367	0.207808	1.30802	D2	B6	48402.5	0.341004	0.419005	0.360061	0.407422	0.567765	0.577373	0.390995	0.461858	2435.14	3041.55	2763.53	3295.59	3713.63	4150.76	3730.36	5476.01
Ttll11	Tubulin polyglutamylase TTLL11	TTL11_MOUSE	8	2	44.0281	0.0504935	0.207808	1.45863	D2	B6	83045.5	0.47463	0.468412	0.480393	0.386468	0.579377	0.920921	0.568996	0.570688	3389.38	3400.2	3687.11	3126.1	3789.58	6620.55	5428.61	6766.36
Opalin	Opalin	OPALI_MOUSE	1	1	6.6465	0.0506123	0.207808	1.2918	B6	D2	15947	1.76436	1.67142	1.1504	1.48589	1.09777	1.16546	1.1554	1.28185	12599.5	12132.9	8829.56	12019.2	7180.29	8378.52	11023.3	15198.2
Papola	Poly(A) polymerase alpha	PAPOA_MOUSE	12	3	58.0803	0.0510092	0.208918	1.09848	B6	D2	82765.4	0.86499	0.825458	0.79839	0.829924	0.706085	0.761231	0.829856	0.724071	6176.98	5992	6127.79	6713.17	4618.35	5472.53	7917.39	8584.94
Rab4b	Ras-related protein Rab-4B	RAB4B_MOUSE	5	1	34.9539	0.0512979	0.209282	1.26578	D2	B6	23914	0.148228	0.187644	0.182761	0.185728	0.268622	0.21797	0.186979	0.217994	1058.51	1362.11	1402.73	1502.34	1757	1567	1783.9	2584.64
Cyc1	Cytochrome c1_ heme protein_ mitochondrial	CY1_MOUSE	16	14	107.844	0.0516184	0.209282	1.24656	D2	B6	35555.8	7.61929	6.60823	6.18372	5.24913	7.3108	9.24795	7.80053	7.62781	54410.1	47969.1	47461.2	42459.6	47818.4	66484	74422.3	90439
Srp54	Signal recognition particle 54 kDa protein	SRP54_MOUSE	7	3	33.0572	0.0516195	0.209282	1.23152	B6	D2	56006.1	3.63414	3.09595	3.2552	2.86349	3.09232	2.21546	2.70565	2.41986	25951.7	22473.5	24984.3	23162.4	20226.2	15927.1	25813.8	28691.1
Ckmt2	Creatine kinase S-type_ mitochondrial	KCRS_MOUSE	7	1	64.1631	0.0516437	0.209282	1.68308	D2	B6	47929.6	0.119781	0.116408	0.138697	0.154386	0.197876	0.2087	0.156977	0.327252	855.366	845.007	1064.53	1248.81	1294.26	1500.36	1497.67	3880.06
Cox6b1	Cytochrome c oxidase subunit 6B1	CX6B1_MOUSE	5	3	34.0552	0.0517321	0.209282	1.50376	B6	D2	10299.6	0.396121	0.427045	0.307885	0.247253	0.21881	0.169815	0.286942	0.241002	2828.74	3099.92	2363.08	2000	1431.19	1220.81	2737.62	2857.44
Arhgef7	Rho guanine nucleotide exchange factor 7	ARHG7_MOUSE	14	5	85.2557	0.0520592	0.210091	1.17811	B6	D2	97797.3	2.40961	2.22062	2.1808	1.95194	2.0922	1.67335	1.95488	1.71771	17207.3	16119.5	16738	15789.1	13684.6	12029.8	18650.9	20366
Ap2a2	AP-2 complex subunit alpha-2	AP2A2_MOUSE	39	19	337.117	0.0522413	0.210311	1.07829	B6	D2	104929	9.78323	10.6144	10.155	10.8671	9.15625	9.40479	9.82427	10.0272	69863	77050.1	77941.4	87902.6	59889.1	67611.5	93730.2	118888
Pcca	Propionyl-CoA carboxylase alpha chain_ mitochondrial	PCCA_MOUSE	23	14	135.698	0.0527258	0.211745	1.1198	D2	B6	80549.2	2.33214	2.00837	2.26283	2.12324	2.46816	2.2184	2.59066	2.49485	16654.1	14578.8	17367.7	17174.7	16143.7	15948.2	24716.6	29580.1
Rdx	Radixin	RADI_MOUSE	12	5	60.9575	0.0534373	0.214082	1.20638	D2	B6	68657	0.898502	0.911821	0.949766	0.95845	1.11963	1.35583	1.00257	1.00794	6416.29	6618.9	7289.63	7752.8	7323.24	9747.12	9565.22	11950.7
Tmem65	Transmembrane protein 65	TMM65_MOUSE	9	7	46.3817	0.0536676	0.214484	1.14974	D2	B6	25203.3	2.4035	2.13471	2.28098	1.95924	2.61405	2.28619	2.73249	2.46019	17163.6	15495.8	17507	15848.1	17098	16435.6	26069.8	29169.3
Ddx54	ATP-dependent RNA helicase DDX54	DDX54_MOUSE	4	3	16.4879	0.0541189	0.215765	1.45012	B6	D2	98090.2	0.488913	0.395058	0.469566	0.401706	0.341657	0.204238	0.4299	0.234618	3491.37	2867.72	3604.01	3249.35	2234.71	1468.28	4101.54	2781.74
Etfa	Electron transfer flavoprotein subunit alpha_ mitochondrial	ETFA_MOUSE	18	11	150.821	0.0543495	0.215894	1.22827	D2	B6	35351.6	3.75043	3.90394	4.13144	4.89277	4.27277	5.39948	5.09803	5.71545	26782.2	28338.7	31709.6	39577.1	27947.3	38817.1	48638.6	67765.1
Myh3	Myosin-3	MYH3_MOUSE	9	2	47.395	0.0545836	0.215894	1.09054	B6	D2	224875	0.43211	0.432825	0.394868	0.395578	0.354304	0.38412	0.400736	0.37878	3085.74	3141.87	3030.69	3199.79	2317.42	2761.46	3823.29	4491
Gdi2	Rab GDP dissociation inhibitor beta	GDIB_MOUSE	32	13	246.519	0.0546564	0.215894	1.17568	B6	D2	51050.5	5.12688	5.92009	6.09056	6.66764	5.1744	5.29624	4.49588	5.28142	36611.5	42973.9	46746.2	53933.9	33844.6	38075	42893.7	62619.1
Tgfbr3	Transforming growth factor beta receptor type 3	TGBR3_MOUSE	10	5	47.7105	0.0546744	0.215894	1.27413	D2	B6	94798.1	0.28343	0.398104	0.305372	0.326483	0.384321	0.47921	0.356912	0.452991	2024	2889.84	2343.79	2640.89	2513.76	3445.07	3405.18	5370.88
Adap2	Arf-GAP with dual PH domain-containing protein 2	ADAP2_MOUSE	3	1	15.3542	0.0549029	0.216278	1.34967	D2	B6	44388.7	0.115103	0.0666807	0.108221	0.0749522	0.138934	0.11385	0.126002	0.113784	821.961	484.034	830.618	606.281	908.737	818.474	1202.15	1349.07
Gucy1b3	Guanylate cyclase soluble subunit beta-1	GCYB1_MOUSE	13	7	71.7231	0.0556974	0.218886	1.20139	B6	D2	71396.1	15.7495	17.8494	16.8337	16.6952	14.5783	13.0894	16.613	11.5943	112469	129568	129202	135045	95353.4	94100.4	158499	137467
Fn3krp	Ketosamine-3-kinase	KT3K_MOUSE	3	2	18.1434	0.0558909	0.219125	1.1338	B6	D2	34696.5	6.36527	7.02937	6.27918	6.67635	6.02395	6.34105	5.07295	5.8026	45455	51026.2	48193.9	54004.3	39401.4	45586.2	48399.4	68798.4
Timm22	Mitochondrial import inner membrane translocase subunit Tim22	TIM22_MOUSE	1	1	5.2517	0.0560289	0.219145	1.32701	D2	B6	20456.4	0.579263	0.56421	0.693753	0.698501	0.897027	0.906797	0.608158	0.952942	4136.57	4095.6	5324.69	5650.1	5867.26	6519.01	5802.24	11298.5
Nucb1	Nucleobindin-1	NUCB1_MOUSE	15	5	93.0375	0.057077	0.221603	1.296	D2	B6	53408.8	0.503621	0.59005	0.531314	0.621881	0.636856	0.616201	0.748262	0.910626	3596.41	4283.17	4077.94	5030.33	4165.54	4429.9	7138.93	10796.8
Bcr	Breakpoint cluster region protein	BCR_MOUSE	22	10	114.351	0.0570839	0.221603	1.13948	B6	D2	144041	1.8918	2.14004	1.84573	1.91954	1.61241	1.91092	1.75916	1.56023	13509.5	15534.6	14166.4	15526.9	10546.4	13737.7	16783.6	18498.8
Ywhaz	14-3-3 protein zeta/delta	1433Z_MOUSE	42	30	292.033	0.0572289	0.221603	1.18429	B6	D2	27942.3	34.3235	39.7085	33.5333	39.1649	27.1239	35.7433	31.5848	29.4457	245108	288244	257375	316801	177411	256960	301341	349123
Pcdh20	Protocadherin-20	PCD20_MOUSE	7	3	48.6061	0.0572818	0.221603	1.27458	B6	D2	105365	4.57638	6.4478	5.09348	6.53535	3.89144	4.69642	4.40726	4.77787	32680.3	46804.6	39093.5	52863.7	25453.1	33762.8	42048.2	56648.7
Adcy6	Adenylate cyclase type 6	ADCY6_MOUSE	18	2	100.926	0.0573285	0.221603	1.1821	D2	B6	132201	0.444456	0.394866	0.427661	0.341559	0.502394	0.442242	0.43584	0.520987	3173.9	2866.33	3282.38	2762.84	3286.05	3179.3	4158.2	6177.08
Kars	Lysine--tRNA ligase	SYK_MOUSE	15	4	78.8004	0.057822	0.222879	1.19185	D2	B6	68296	0.442181	0.500139	0.42738	0.508179	0.528638	0.494676	0.566419	0.64841	3157.66	3630.5	3280.22	4110.6	3457.71	3556.25	5404.01	7687.86
Pcnx3	Pecanex-like protein 3	PCX3_MOUSE	18	8	105.767	0.0579287	0.222879	1.14311	B6	D2	224026	0.976338	1.06023	0.905371	0.984296	0.834053	0.97226	0.770873	0.857505	6972.12	7696.17	6948.9	7961.86	5455.36	6989.63	7354.65	10167
Stub1	STIP1 homology and U box-containing protein 1	CHIP_MOUSE	4	2	20.2798	0.0586932	0.22415	1.14843	D2	B6	35365.6	0.790461	0.856203	0.825204	0.953205	0.894779	0.972417	1.10018	0.966074	5644.76	6215.17	6333.6	7710.37	5852.56	6990.76	10496.5	11454.2
Dnaja1	DnaJ homolog subfamily A member 1	DNJA1_MOUSE	10	8	63.8986	0.0587097	0.22415	1.07153	B6	D2	45609.6	2.14676	2.17651	2.11426	1.93027	1.97976	1.98127	1.88894	1.95921	15330.2	15799.2	16227.3	15613.7	12949.2	14243.5	18021.8	23229.3
Sltm	SAFB-like transcription modulator	SLTM_MOUSE	4	2	20.5343	0.0589037	0.22415	1.29792	B6	D2	117148	2.89264	2.59727	2.44032	1.99657	2.07485	1.51784	2.20673	1.84884	20656.6	18853.6	18730	16150.1	13571.1	10911.8	21053.7	21920.7
Syt6	Synaptotagmin-6	SYT6_MOUSE	3	2	16.6387	0.0591521	0.22415	1.20871	B6	D2	57888.2	0.342683	0.365718	0.345287	0.416598	0.286524	0.252826	0.346263	0.330799	2447.13	2654.74	2650.14	3369.82	1874.09	1817.58	3303.58	3922.11
Bcas1	Breast carcinoma-amplified sequence 1 homolog	BCAS1_MOUSE	8	4	47.7633	0.0591592	0.22415	1.55541	B6	D2	67833.8	0.426041	0.300453	0.381752	0.281813	0.192087	0.333207	0.230871	0.137529	3042.4	2180.99	2930.02	2279.56	1256.4	2395.44	2202.67	1630.61
Mcu	Calcium uniporter protein_ mitochondrial	MCU_MOUSE	8	4	50.0267	0.0591971	0.22415	1.11262	B6	D2	40023.9	1.71795	1.76526	1.72801	1.60801	1.6452	1.53929	1.59215	1.35232	12268	12814	13262.8	13007	10760.9	11066	15190.2	16033.7
Pgrmc1	Membrane-associated progesterone receptor component 1	PGRC1_MOUSE	7	3	47.7051	0.0592097	0.22415	1.13273	D2	B6	21808.3	6.86766	6.41075	6.85828	6.66421	6.80724	7.282	8.61196	7.65689	49042.6	46535.6	52638.6	53906.1	44524.7	52350.7	82163.9	90783.8
Fah	Fumarylacetoacetase	FAAA_MOUSE	5	3	26.1377	0.0593669	0.224231	1.1446	D2	B6	46518.1	0.307517	0.315867	0.248078	0.264045	0.309455	0.320221	0.332272	0.337757	2196.01	2292.88	1904.05	2135.83	2024.08	2302.08	3170.1	4004.61
Slc1a4	Neutral amino acid transporter A	SATT_MOUSE	7	4	52.1376	0.0598425	0.225511	1.4025	D2	B6	56346.8	3.8484	2.69787	2.93457	2.09515	4.00012	3.50274	5.10942	3.62299	27481.8	19583.8	22523.4	16947.5	26163.9	25181.4	48747.3	42955.9
Tollip	Toll-interacting protein	TOLIP_MOUSE	8	6	48.6811	0.0602339	0.226469	1.26089	D2	B6	30573	1.42668	1.39338	1.26936	1.56108	1.5018	1.95295	1.54544	2.12446	10188.1	10114.5	9742.56	12627.4	9822.93	14039.9	14744.5	25188.6
Adam5	Disintegrin and metalloproteinase domain-containing protein 5	ADAM5_MOUSE	3	1	16.2367	0.0604221	0.22666	1.54517	D2	B6	86986.7	0.196739	0.255268	0.249754	0.226812	0.355753	0.473026	0.216935	0.389092	1404.93	1852.99	1916.91	1834.66	2326.9	3400.61	2069.71	4613.26
Atp6v1e2	V-type proton ATPase subunit E 2	VATE2_MOUSE	8	3	52.1889	0.0609005	0.227937	1.32872	D2	B6	26420.7	0.250898	0.245583	0.206416	0.212898	0.284664	0.380147	0.318819	0.233202	1791.68	1782.69	1584.28	1722.11	1861.92	2732.89	3041.75	2764.96
Pde1b	Calcium/calmodulin-dependent 3'_5'-cyclic nucleotide phosphodiesterase 1B	PDE1B_MOUSE	25	16	181.824	0.0615762	0.229944	1.20591	B6	D2	61738.9	3.29528	3.25564	3.54955	3.52943	2.29163	3.308	3.09548	2.60743	23531.9	23632.7	27243.4	28549.2	14989	23781.4	29532.9	30915
Nipsnap1	Protein NipSnap homolog 1	NIPS1_MOUSE	15	9	128.108	0.0618414	0.230413	1.12219	D2	B6	33591.4	5.26417	4.98475	4.98657	5.08768	5.06632	5.48798	6.27506	5.97707	37591.9	36184.3	38272.9	41153.7	33137.7	39453.3	59868.3	70867
Stim1	Stromal interaction molecule 1	STIM1_MOUSE	19	9	98.1096	0.0621597	0.231078	1.0685	B6	D2	77851.9	1.04654	1.06041	1.04498	1.04762	1.05818	0.919683	0.990823	0.961624	7473.42	7697.53	8020.45	8474.06	6921.35	6611.65	9453.12	11401.5
Acaca	Acetyl-CoA carboxylase 1	ACACA_MOUSE	11	4	51.0093	0.0625389	0.23165	1.09394	B6	D2	266854	3.34111	3.25789	3.04917	3.05793	3.15026	2.95645	2.74601	2.76229	23859.2	23649	23403	24735.3	20605.1	21254.1	26198.8	32751.1
Tubgcp5	Gamma-tubulin complex component 5	GCP5_MOUSE	4	1	20.3571	0.0625944	0.23165	1.84114	B6	D2	118890	0.218846	0.388086	0.256882	0.216192	0.253918	0.119133	0.0905498	0.122995	1562.8	2817.11	1971.62	1748.75	1660.82	856.451	863.906	1458.29
Cntln	Centlein	CNTLN_MOUSE	15	3	84.9965	0.0628716	0.232156	1.16185	B6	D2	161717	1.10914	1.19598	1.17679	1.37563	1.04528	0.933408	1.02894	1.17325	7920.45	8681.59	9032.11	11127.3	6836.92	6710.32	9816.77	13910.6
Strn3	Striatin-3	STRN3_MOUSE	8	3	40.084	0.0633469	0.233388	1.31361	D2	B6	87606.8	0.771662	0.601746	0.548831	0.462282	0.832549	0.780391	0.64511	0.87427	5510.51	4368.07	4212.38	3739.35	5445.52	5610.27	6154.78	10365.8
Edem3	ER degradation-enhancing alpha-mannosidase-like protein 3	EDEM3_MOUSE	10	2	57.603	0.0635203	0.233506	1.25572	D2	B6	104998	0.602058	0.582151	0.596646	0.588283	0.625821	0.864488	0.627942	0.856719	4299.35	4225.83	4579.37	4758.56	4093.36	6214.85	5990.99	10157.7
Mttp	Microsomal triglyceride transfer protein large subunit	MTP_MOUSE	6	4	39.0886	0.0643731	0.236115	1.23833	B6	D2	99726.4	2.5817	2.82249	2.31791	2.76418	2.2993	2.14119	2.41064	1.61695	18436.2	20488.4	17790.4	22359.1	15039.2	15393.2	22999.1	19171.3
Mapt	Microtubule-associated protein tau	TAU_MOUSE	19	12	156.913	0.0650251	0.237494	1.32594	B6	D2	76585.7	8.82358	12.9748	11.3943	12.0823	6.98909	9.1381	7.44915	10.5693	63010	94184.3	87453.4	97732.3	45714.1	65694.3	71069.9	125315
Gmpr	GMP reductase 1	GMPR1_MOUSE	6	3	40.0099	0.0651465	0.237494	1.43091	D2	B6	37995.3	0.322656	0.195233	0.216839	0.240245	0.311786	0.455207	0.346343	0.281761	2304.11	1417.2	1664.28	1943.32	2039.32	3272.5	3304.34	3340.69
Epn1	Epsin-1	EPN1_MOUSE	8	6	56.995	0.0651807	0.237494	1.35528	B6	D2	60326.3	1.03434	1.36351	0.961751	1.11102	0.5694	1.03088	0.852702	0.845676	7386.35	9897.7	7381.62	8986.93	3724.32	7411.08	8135.35	10026.7
Atp5b	ATP synthase subunit beta_ mitochondrial	ATPB_MOUSE	162	130	740.476	0.0653831	0.237707	1.17113	D2	B6	56300.6	129.661	104.715	116.146	101.474	131.526	125.983	149.487	122.349	925924	760125	891441	820813	860282	905700	1.42621e+06	1.45063e+06
Hist1h2af	Histone H2A type 1-F	H2A1F_MOUSE	3	1	27.2431	0.0659983	0.238942	8.31266	B6	D2	14161.5	0.114529	0.164498	0.45956	0.103181	0.0112437	0.0220479	0.0381966	0.0297753	817.863	1194.09	3527.21	834.624	73.5425	158.504	364.422	353.03
Ppp1ca	Serine/threonine-protein phosphatase PP1-alpha catalytic subunit	PP1A_MOUSE	8	1	56.2126	0.0660896	0.238942	1.09049	B6	D2	38281.5	0.796335	0.841559	0.886384	0.823946	0.755599	0.77458	0.829372	0.710836	5686.71	6108.87	6803.17	6664.81	4942.21	5568.5	7912.76	8428.01
St13	Hsc70-interacting protein	F10A1_MOUSE	8	4	46.4515	0.066157	0.238942	1.20154	B6	D2	41827.1	1.20518	1.46563	1.21914	1.42398	0.951006	1.26525	1.18563	1.02072	8606.3	10639	9357.16	11518.4	6220.32	9095.97	11311.7	12102.2
Igsf9b	Protein turtle homolog B	TUTLB_MOUSE	3	1	18.5358	0.0669183	0.241056	1.26921	B6	D2	145864	0.865214	0.802526	0.880535	0.672881	0.72806	0.469116	0.699456	0.641288	6178.57	5825.53	6758.27	5442.86	4762.08	3372.5	6673.28	7603.42
Thap12	52 kDa repressor of the inhibitor of the protein kinase	P52K_MOUSE	5	1	30.4503	0.0670907	0.241056	1.18514	B6	D2	88161.9	6.94426	7.44175	6.36709	6.14043	5.25732	6.81015	5.4857	5.13916	49589.7	54019.6	48868.6	49669.3	34387	48958.5	52337.3	60932.4
Kif28p	Kinesin-like protein KIF28P	KIF28_MOUSE	4	1	21.8453	0.0671804	0.241056	1.16701	B6	D2	115797	0.509924	0.467853	0.488051	0.433759	0.339125	0.440877	0.396062	0.45168	3641.41	3396.14	3745.89	3508.63	2218.15	3169.49	3778.69	5355.34
Dync2h1	Cytoplasmic dynein 2 heavy chain 1	DYHC2_MOUSE;ABCF1_MOUSE;DEFI6_MOUSE;DNPEP_MOUSE;FHDC1_MOUSE;FTM_MOUSE;GRK4_MOUSE;KCNG3_MOUSE;LITD1_MOUSE;MARCO_MOUSE;NPHP1_MOUSE;PRDM1_MOUSE;S35F1_MOUSE	92	36	506.654	0.0676316	0.242148	1.31933	B6	D2	495762	3.46566	4.81494	3.62998	4.62371	2.40084	3.79247	3.20263	3.13642	24748.6	34951.6	27860.8	37400.7	15703.4	27264.3	30555.3	37186.9
Tuba4a	Tubulin alpha-4A chain	TBA4A_MOUSE	42	12	459.134	0.0680608	0.243157	1.31934	B6	D2	50665.8	25.1853	38.1314	28.8893	37.841	21.2687	25.4974	23.2784	28.5256	179850	276795	221731	306092	139114	183302	222092	338213
Rps10	40S ribosomal protein S10	RS10_MOUSE	6	5	29.1554	0.068281	0.243417	1.13858	B6	D2	18915.8	3.19422	3.52143	3.172	3.15272	3.02156	2.44683	2.85803	3.12681	22810.2	25562.1	24345.7	25502	19763.4	17590.4	27267.5	37072.9
Prdx1	Peroxiredoxin-1	PRDX1_MOUSE	14	8	109.894	0.0688239	0.244788	1.10242	B6	D2	22404.6	6.20441	6.61861	6.17105	6.62883	5.27336	6.21095	6.18735	5.57086	44306.3	48044.5	47364	53619.9	34491.9	44650.8	59031.4	66050.8
Nedd4l	E3 ubiquitin-protein ligase NEDD4-like	NED4L_MOUSE	6	3	30.9935	0.0689841	0.244788	1.41188	D2	B6	115818	1.31305	0.85962	1.04621	0.691363	1.46752	1.69149	1.23523	1.12658	9376.6	6239.97	8029.89	5592.36	9598.73	12160.2	11784.9	13357.3
Anxa11	Annexin A11	ANX11_MOUSE	12	7	71.7212	0.0692138	0.244788	1.09095	D2	B6	54421.6	1.15802	1.12881	0.989202	1.11039	1.23125	1.13492	1.23977	1.17944	8269.51	8194.03	7592.32	8981.81	8053.31	8158.98	11828.2	13984
Pex5l	PEX5-related protein	PEX5R_MOUSE	8	1	47.3283	0.0692588	0.244788	1.59272	D2	B6	63420	0.366441	0.320049	0.293867	0.159959	0.503051	0.458106	0.572082	0.28296	2616.79	2323.23	2255.49	1293.89	3290.35	3293.35	5458.05	3354.92
Pcm1	Pericentriolar material 1 protein	PCM1_MOUSE	8	1	41.2869	0.0697481	0.245798	2.10437	D2	B6	230273	0.0871898	0.0710991	0.0814173	0.0315341	0.0817237	0.231516	0.134868	0.122681	622.631	516.108	624.893	255.076	534.537	1664.38	1286.73	1454.57
Pcyt2	Ethanolamine-phosphate cytidylyltransferase	PCY2_MOUSE	7	4	39.2557	0.0699824	0.245798	1.11417	B6	D2	45691.3	0.514919	0.59054	0.591535	0.631242	0.549725	0.532868	0.511535	0.495531	3677.08	4286.73	4540.15	5106.05	3595.63	3830.81	4880.39	5875.25
Amph	Amphiphysin	AMPH_MOUSE	26	16	224.185	0.0699912	0.245798	1.23041	B6	D2	75127.3	5.88393	7.11915	6.11786	7.62435	4.51347	5.49073	5.297	6.43568	42017.7	51677.8	46955.7	61672.5	29521.7	39473.1	50536.9	76304.5
Atp6v1e1	V-type proton ATPase subunit E 1	VATE1_MOUSE	23	13	148.182	0.0710394	0.248145	1.32799	B6	D2	26214.5	4.57112	6.67801	4.59444	6.86702	3.79595	4.59613	4.11145	4.59796	32642.8	48475.6	35263.2	55546.6	24828.5	33041.8	39226	54515.6
Hpca	Neuron-specific calcium-binding protein hippocalcin	HPCA_MOUSE	14	5	126.559	0.0711805	0.248145	1.145	B6	D2	22541.5	14.0779	15.1353	15.18	15.6045	11.6124	13.9997	14.856	11.9319	100532	109867	116510	126223	75954	100644	141736	141470
Marc1	Mitochondrial amidoxime-reducing component 1	MARC1_MOUSE	3	1	15.5512	0.0712121	0.248145	1.63965	D2	B6	38549.2	0.407715	0.244438	0.254676	0.132357	0.460962	0.553391	0.362665	0.326881	2911.53	1774.37	1954.69	1070.62	3015.06	3978.36	3460.07	3875.66
Nme2	Nucleoside diphosphate kinase B	NDKB_MOUSE	9	3	93.5424	0.0713914	0.248145	1.22952	D2	B6	17477.2	1.73509	2.26206	2.05428	2.59158	2.31642	2.63981	2.72324	2.94726	12390.4	16420.3	15767	20963	15151.2	18977.7	25981.5	34944.2
Ctnna3	Catenin alpha-3	CTNA3_MOUSE	5	3	27.8262	0.0715547	0.248145	1.19068	B6	D2	100715	0.646124	0.804773	0.71049	0.846201	0.582896	0.677343	0.571626	0.694073	4614.04	5841.84	5453.15	6844.83	3812.6	4869.46	5453.7	8229.27
Decr1	2_4-dienoyl-CoA reductase_ mitochondrial	DECR_MOUSE	15	9	100.968	0.0715617	0.248145	1.11509	B6	D2	36499	2.64008	2.40122	2.4752	2.22141	2.14712	2.00158	2.3631	2.22105	18853.1	17430.5	18997.6	17968.8	14043.8	14389.5	22545.6	26333.9
Atp6v1b2	V-type proton ATPase subunit B_ brain isoform	VATB2_MOUSE	51	36	370.221	0.0718039	0.248252	1.13288	B6	D2	56893.1	24.0453	27.5739	27.928	28.9987	22.0673	22.5786	25.851	25.3173	171710	200159	214353	234567	144337	162319	246636	300174
Rims1	Regulating synaptic membrane exocytosis protein 1	RIMS1_MOUSE;RIMS3_MOUSE	24	10	144.734	0.0720954	0.248252	1.25216	B6	D2	164416	0.964695	1.22428	1.02856	1.19706	0.829054	0.693151	0.941435	1.06196	6888.98	8887.04	7894.43	9682.91	5422.67	4983.1	8981.92	12591.1
Arf5	ADP-ribosylation factor 5	ARF5_MOUSE	24	10	128.333	0.0721884	0.248252	1.18263	B6	D2	20643.8	2.11829	2.31079	2.19262	2.63379	2.1946	1.71148	1.7933	2.12682	15126.9	16774	16828.7	21304.4	14354.4	12303.9	17109.2	25216.6
Mlf2	Myeloid leukemia factor 2	MLF2_MOUSE	4	3	32.8168	0.0724075	0.248252	1.26056	B6	D2	28112.4	1.21599	1.26173	1.2416	1.25623	0.742443	1.15817	0.842708	1.20378	8683.5	9158.91	9529.49	10161.5	4856.16	8326.12	8040	14272.5
Ncs1	Neuronal calcium sensor 1	NCS1_MOUSE	14	10	103.043	0.0725425	0.248252	1.12532	D2	B6	21935.8	3.82455	3.32271	3.56368	3.46386	4.52584	3.70344	3.89166	3.83026	27311.5	24119.5	27351.9	28018.8	29602.6	26624.2	37129.1	45413.4
Rbm46	Probable RNA-binding protein 46	RBM46_MOUSE	5	1	29.8432	0.0725703	0.248252	1.2394	D2	B6	60533.8	0.29183	0.251353	0.259529	0.311039	0.265567	0.359579	0.367126	0.388114	2083.99	1824.57	1991.93	2515.96	1737.02	2585.03	3502.63	4601.67
Whamm	WASP homolog-associated protein with actin_ membranes and microtubules	WHAMM_MOUSE	2	1	13.6217	0.0726452	0.248252	1.24763	D2	B6	90023.6	0.156298	0.221508	0.227939	0.267198	0.272858	0.249735	0.271462	0.295054	1116.14	1607.93	1749.48	2161.34	1784.7	1795.36	2589.93	3498.3
Matr3	Matrin-3	MATR3_MOUSE	6	3	31.4913	0.0728914	0.24846	1.62808	B6	D2	95143.7	0.454308	0.511857	0.873521	0.443351	0.410316	0.31139	0.287734	0.392846	3244.26	3715.57	6704.44	3586.22	2683.79	2238.6	2745.18	4657.77
Acyp1	Acylphosphatase-1	ACYP1_MOUSE	3	1	16.676	0.0730264	0.24846	1.45524	D2	B6	11240.7	0.251877	0.237503	0.156954	0.121456	0.323444	0.219863	0.318002	0.256008	1798.68	1724.03	1204.65	982.443	2115.57	1580.61	3033.95	3035.36
Mbp	Myelin basic protein	MBP_MOUSE	34	25	156.649	0.0731577	0.24846	1.36764	B6	D2	27167.7	34.1131	26.0336	32.9572	23.5089	23.7001	23.572	23.2334	14.7601	243605	188978	252953	190161	155017	169460	221663	175002
Ntm	Neurotrimin	NTRI_MOUSE	10	4	76.749	0.07385	0.250296	1.2089	B6	D2	38554.8	4.54728	3.8714	3.83496	3.40256	3.82392	2.96874	3.29664	2.86149	32472.5	28102.5	29434.1	27522.9	25011.4	21342.4	31452.2	33927.2
Atp5i	ATP synthase subunit e_ mitochondrial	ATP5I_MOUSE	11	9	62.3952	0.0747679	0.252707	1.128	D2	B6	8235.62	24.4125	20.2355	21.5956	18.907	23.852	23.7978	25.3211	23.0792	174332	146889	165750	152937	156011	171084	241580	273638
Picalm	Phosphatidylinositol-binding clathrin assembly protein	PICAL_MOUSE	12	6	75.586	0.0748676	0.252707	1.26913	D2	B6	71714.6	0.782931	0.65878	0.768047	0.809243	1.02342	1.00198	0.706202	1.09989	5590.98	4782.08	5894.91	6545.88	6693.96	7203.31	6737.64	13040.8
Polr2a	DNA-directed RNA polymerase II subunit RPB1	RPB1_MOUSE	8	1	40.6351	0.0750447	0.252788	1.54536	D2	B6	218545	7.84768	4.57258	6.9391	6.65448	7.04807	9.64407	14.7506	8.75792	56041	33192.3	53258.9	53827.4	46099.9	69331.7	140731	103838
Vav1	Proto-oncogene vav	VAV_MOUSE	7	3	40.2427	0.0764438	0.256269	1.35328	B6	D2	99562.6	0.919749	1.159	0.767932	0.68187	0.62548	0.761749	0.585212	0.634954	6568.01	8413.14	5894.02	5515.58	4091.13	5476.26	5583.32	7528.32
Hdhd3	Haloacid dehalogenase-like hydrolase domain-containing protein 3	HDHD3_MOUSE	11	4	67.3783	0.0764664	0.256269	1.159	D2	B6	28255.2	0.930933	1.03903	0.925686	1.07548	1.21521	1.10024	0.99899	1.28809	6647.88	7542.33	7104.81	8699.45	7948.46	7909.66	9531.04	15272.3
Mylk3	Myosin light chain kinase 3	MYLK3_MOUSE	4	2	26.018	0.0765439	0.256269	1.19496	B6	D2	86999.3	0.518107	0.43435	0.447498	0.404517	0.413466	0.304869	0.396513	0.395223	3699.85	3152.94	3434.63	3272.09	2704.39	2191.72	3783	4685.95
Phip	PH-interacting protein	PHIP_MOUSE	5	2	25.6087	0.0771548	0.257056	1.11383	B6	D2	208494	1.27978	1.21996	1.21261	1.30023	1.1087	1.10671	1.00699	1.2779	9139.04	8855.71	9307	10517.5	7251.79	7956.19	9607.35	15151.4
Cycs	Cytochrome c_ somatic	CYC_MOUSE	10	7	66.3376	0.0772679	0.257056	1.29568	B6	D2	11719.5	2.92916	4.85408	4.01802	3.64391	2.57698	3.09125	3.16966	3.08264	20917.4	35235.7	30839.1	29475.2	16855.5	22223.1	30240.7	36549.3
Stx1b	Syntaxin-1B	STX1B_MOUSE	38	30	264.354	0.0775046	0.257056	1.22655	B6	D2	33472.9	31.5396	26.0215	25.7381	21.2934	22.6805	22.0358	22.076	18.4813	225227	188890	197545	172240	148348	158417	210620	219124
Pde1c	Calcium/calmodulin-dependent 3'_5'-cyclic nucleotide phosphodiesterase 1C	PDE1C_MOUSE	15	4	85.7769	0.0775293	0.257056	1.15474	B6	D2	80404.2	2.80796	3.02761	2.94266	2.80989	2.32019	3.03427	2.24063	2.44017	20051.9	21977.4	22585.5	22728.9	15175.8	21813.5	21377.2	28931.9
D10Jhu81e	ES1 protein homolog_ mitochondrial	ES1_MOUSE	11	7	86.8818	0.077871	0.257056	1.2494	D2	B6	28432.6	6.784	7.21445	6.46288	7.27159	6.62116	8.28771	9.59872	10.1421	48445.2	52369.6	49603.8	58819.1	43307.6	59580.8	91578.2	120249
Dnaja2	DnaJ homolog subfamily A member 2	DNJA2_MOUSE	10	5	61.1839	0.077968	0.257056	1.1232	B6	D2	46373	2.23366	2.26059	2.46508	1.97155	1.9168	2.01707	1.88462	2.13277	15950.8	16409.6	18920	15947.6	12537.4	14500.8	17980.5	25287.2
Naxd	ATP-dependent (S)-NAD(P)H-hydrate dehydratase	NNRD_MOUSE	13	4	89.5448	0.078053	0.257056	1.13364	B6	D2	37116.4	0.746491	0.814269	0.783723	0.935147	0.672359	0.734027	0.710988	0.775635	5330.76	5910.78	6015.22	7564.3	4397.75	5276.96	6783.31	9196.31
Pea15	Astrocytic phosphoprotein PEA-15	PEA15_MOUSE	7	6	49.6682	0.0782209	0.257056	1.219	D2	B6	15111.2	3.22427	3.82832	3.60635	4.07985	3.71663	5.11917	4.15111	4.97973	23024.9	27789.7	27679.4	33001.5	24309.7	36802	39604.3	59042
Rab9a	Ras-related protein Rab-9A	RAB9A_MOUSE	5	1	31.4631	0.0783613	0.257056	1.97579	B6	D2	23194.9	10.6933	7.22833	4.65427	10.5341	6.35592	2.62216	1.90804	5.87173	76361.9	52470.4	35722.4	85209.1	41572.7	18850.8	18203.9	69618
Avil	Advillin	AVIL_MOUSE	4	2	22.6953	0.0784309	0.257056	1.19103	B6	D2	92374.2	1.39321	1.1832	1.14277	1.15476	1.09132	0.859049	1.18362	0.958222	9949.03	8588.87	8770.99	9340.74	7138.08	6175.75	11292.6	11361.1
Lrrc42	Leucine-rich repeat-containing protein 42	LRC42_MOUSE	2	1	18.7643	0.078492	0.257056	6.64334	D2	B6	48690.2	0.00965408	0.00273116	0.0213428	0.00216667	0.0294549	0.129415	0.0459863	0.0336039	68.9407	19.8255	163.81	17.526	192.658	930.375	438.74	398.424
Abcb7	ATP-binding cassette sub-family B member 7_ mitochondrial	ABCB7_MOUSE	13	8	84.6256	0.078868	0.257775	1.22237	D2	B6	82923.2	1.37998	1.28617	1.49601	1.19944	1.75114	1.33082	1.91772	1.55419	9854.59	9336.31	11482.1	9702.13	11453.8	9567.3	18296.3	18427.3
Fh	Fumarate hydratase_ mitochondrial	FUMH_MOUSE	32	23	206.081	0.0791984	0.257967	1.11249	D2	B6	54585	9.17539	10.3486	10.0692	10.5002	10.8612	11.6167	10.0646	12.0612	65522.3	75120.4	77283.4	84935.3	71040.6	83513	96022.8	143004
Fabp5	Fatty acid-binding protein_ epidermal	FABP5_MOUSE	8	7	65.8256	0.0792392	0.257967	1.18761	B6	D2	15479.6	1.09607	1.1927	1.00408	1.15322	0.910221	1.08245	0.998623	0.752431	7827.17	8657.81	7706.48	9328.29	5953.56	7781.76	9527.53	8921.18
Dnaja3	DnaJ homolog subfamily A member 3_ mitochondrial	DNJA3_MOUSE	12	10	68.4059	0.0796217	0.25825	1.19224	D2	B6	53127.9	2.31393	1.89594	2.10738	1.9673	2.84578	2.49342	2.03951	2.49843	16524	13762.6	16174.5	15913.3	18613.6	17925.3	19458.3	29622.6
Dstn	Destrin	DEST_MOUSE	14	9	71.5992	0.0797298	0.25825	1.14855	B6	D2	18863.8	4.5478	5.14884	4.27588	4.65196	3.52161	4.45788	4.35256	3.88356	32476.2	37375.4	32818.2	37629.2	23034.1	32047.9	41526.3	46045.4
Map3k20	Mitogen-activated protein kinase kinase kinase 20	M3K20_MOUSE	4	2	26.5504	0.0797955	0.25825	1.23785	B6	D2	92290.1	2.73671	2.27391	2.40334	2.00777	2.08247	1.85784	2.16459	1.50647	19543.1	16506.3	18446.1	16240.7	13621	13356.1	20651.6	17861.5
Anp32b	Acidic leucine-rich nuclear phosphoprotein 32 family member B	AN32B_MOUSE	2	1	13.1534	0.0803531	0.258442	1.40087	D2	B6	31249.9	2.16908	1.76221	1.80613	1.68478	2.41557	3.64473	2.45052	1.88669	15489.6	12791.8	13862.4	13628	15799.7	26202.2	23379.6	22369.5
Fth1	Ferritin heavy chain	FRIH_MOUSE	7	3	42.25	0.0804319	0.258442	1.2839	B6	D2	21237.7	0.235636	0.240739	0.224136	0.264372	0.161436	0.239772	0.135504	0.214812	1682.7	1747.52	1720.28	2138.48	1055.92	1723.73	1292.8	2546.92
Nlgn3	Neuroligin-3	NLGN3_MOUSE	18	11	102.604	0.0804839	0.258442	1.23574	D2	B6	91675.3	1.86757	1.35926	1.6885	1.62501	2.4199	1.73719	2.09835	1.8267	13336.5	9866.87	12959.6	13144.5	15828	12488.7	20019.6	21658.3
Ncam2	Neural cell adhesion molecule 2	NCAM2_MOUSE	26	15	175.124	0.0808042	0.258442	1.27732	D2	B6	94002.3	5.31385	3.95691	4.14626	3.60403	6.38551	4.53613	5.98577	4.83393	37946.7	28723.2	31823.4	29152.7	41766.3	32610.5	57108.2	57313.4
Sgo2	Shugoshin 2	SGO2_MOUSE	7	2	44.9615	0.0808136	0.258442	1.54431	D2	B6	131931	60.0097	77.8489	76.5368	65.7569	143.212	98.5008	63.9783	126.95	428535	565105	587435	531901	936722	708128	610396	1.50518e+06
Nrn1	Neuritin	NRN1_MOUSE	2	1	14.4761	0.0808888	0.258442	1.33042	B6	D2	15694.9	4.3086	3.43893	3.48042	2.60471	2.96536	2.38532	2.95491	2.09161	30768.1	24963.2	26712.9	21069.2	19395.8	17148.2	28191.8	24799.1
Hsp90b1	Endoplasmin	ENPL_MOUSE	48	28	305.825	0.0812089	0.258442	1.1744	B6	D2	92761.1	5.03624	4.14995	5.31469	4.74532	4.56069	4.39837	3.61303	3.81604	35964.3	30124.5	40791.2	38384.4	29830.5	31620.1	34470.7	45244.8
Ssr4	Translocon-associated protein subunit delta	SSRD_MOUSE	4	3	25.533	0.0812636	0.258442	1.15936	B6	D2	19164.7	0.700551	0.853964	0.716886	0.77584	0.618511	0.611522	0.631395	0.766955	5002.7	6198.92	5502.23	6275.69	4045.55	4396.27	6023.93	9093.39
Nrxn1	Neurexin-1	NRX1A_MOUSE	30	12	186.369	0.0813341	0.258442	1.09866	D2	B6	168564	1.32337	1.20723	1.2554	1.39643	1.44053	1.34987	1.54611	1.35725	9450.33	8763.3	9635.46	11295.6	9422.2	9704.29	14751	16092.2
Sel1l2	Protein sel-1 homolog 2	SE1L2_MOUSE	4	2	21.5448	0.0814245	0.258442	1.4017	B6	D2	78160.3	0.20648	0.291455	0.203213	0.245106	0.134562	0.193464	0.120142	0.226909	1474.49	2115.67	1559.7	1982.64	880.141	1390.83	1146.23	2690.34
Myl6	Myosin light polypeptide 6	MYL6_MOUSE	10	6	81.2965	0.0815771	0.258442	1.18513	B6	D2	17101.2	3.18155	3.80726	4.19251	3.9468	3.08606	3.52525	2.75333	3.40026	22719.7	27636.8	32178.3	31925.2	20185.3	25343.2	26268.7	40315.2
Slfn14	Protein SLFN14	SLN14_MOUSE	9	1	45.2011	0.0818747	0.258888	5.4559	D2	B6	103401	0.00669837	0.00370655	0.00824095	0.015134	0.0278149	0.0704136	0.00505034	0.0810206	47.8337	26.9058	63.2508	122.417	181.931	506.207	48.1837	960.619
Lyst	Lysosomal-trafficking regulator	LYST_MOUSE	20	9	98.7387	0.0822352	0.259322	1.21148	D2	B6	430819	6.44399	4.50977	5.8525	5.14215	7.70174	6.4762	6.42	5.99215	46017.2	32736.4	44919.1	41594.3	50375.5	46557.8	61251.1	71045.8
Phb2	Prohibitin-2	PHB2_MOUSE	13	9	111.861	0.0823263	0.259322	1.26897	D2	B6	33296.4	8.12676	6.97635	8.97951	7.22154	12.6219	8.03226	9.70843	9.36153	58034	50641.3	68919.4	58414.3	82557.3	57744.4	92625	110995
Agap3	Arf-GAP with GTPase_ ANK repeat and PH domain-containing protein 3	AGAP3_MOUSE	8	4	43.3239	0.0834936	0.262498	1.41211	B6	D2	98934.8	1.09839	1.08982	1.16089	1.14531	1.13171	0.545286	0.522297	0.983482	7843.72	7911.02	8910.04	9264.26	7402.25	3920.09	4983.06	11660.6
Etaa1	Ewing's tumor-associated antigen 1 homolog	ETAA1_MOUSE	3	1	13.6899	0.0844574	0.264062	1.7014	D2	B6	97578.7	2.03382	1.48814	1.48137	1.40038	2.95308	3.98099	1.41848	2.54271	14523.7	10802.4	11369.8	11327.5	19315.4	28619.6	13533.2	30147.6
Eif3m	Eukaryotic translation initiation factor 3 subunit M	EIF3M_MOUSE	5	1	29.7382	0.0846977	0.264062	1.18032	D2	B6	42973.3	0.67315	0.643777	0.699566	0.738108	0.884226	0.833921	0.884209	0.64896	4807.03	4673.17	5369.3	5970.47	5783.54	5995.1	8435.95	7694.38
Pstpip1	Proline-serine-threonine phosphatase-interacting protein 1	PPIP1_MOUSE	4	2	23.4864	0.0847617	0.264062	1.45253	D2	B6	48103.5	0.939451	0.817023	0.822746	0.699902	1.03214	1.76524	0.958036	1.0076	6708.71	5930.76	6314.73	5661.43	6750.99	12690.4	9140.31	11946.6
Nt5e	5'-nucleotidase	5NTD_MOUSE	3	2	15.3339	0.0848062	0.264062	1.20828	B6	D2	64320.7	0.380121	0.353243	0.421885	0.337661	0.311505	0.288076	0.377362	0.258622	2714.48	2564.19	3238.05	2731.3	2037.49	2070.99	3600.29	3066.35
Cadps	Calcium-dependent secretion activator 1	CAPS1_MOUSE	38	21	234.253	0.0850371	0.264062	1.16444	D2	B6	154197	2.88278	2.89186	3.00363	2.81392	3.58257	3.93463	2.92449	3.05673	20586.2	20992	23053.4	22761.5	23432.8	28286.2	27901.6	36242
Ocrl	Inositol polyphosphate 5-phosphatase OCRL-1	OCRL_MOUSE	17	6	99.0442	0.085061	0.264062	1.33495	D2	B6	105540	1.16565	0.988184	1.08356	1.3182	1.98192	1.57472	1.13626	1.38862	8324.03	7173.22	8316.57	10662.8	12963.3	11320.7	10840.7	16464.2
Stxbp5l	Syntaxin-binding protein 5-like	STB5L_MOUSE	27	14	164.009	0.0858256	0.264062	1.05791	B6	D2	133669	1.31154	1.33557	1.38284	1.39419	1.30874	1.20148	1.34228	1.27474	9365.83	9694.87	10613.5	11277.4	8560.16	8637.53	12806.2	15114
Scrn3	Secernin-3	SCRN3_MOUSE	3	3	22.6561	0.0859523	0.264062	1.5089	B6	D2	48060.5	1.50023	1.18393	1.13951	0.760439	0.809871	0.519799	1.04458	0.663805	10713.3	8594.12	8745.97	6151.11	5297.19	3736.86	9965.98	7870.39
Il36g	Interleukin-36 gamma	IL36G_MOUSE	2	1	9.1422	0.0860756	0.264062	1.22072	B6	D2	18904.5	0.987575	1.38233	1.31891	1.27485	0.971049	1.10253	0.862378	1.1302	7052.36	10034.3	10122.9	10312.1	6351.42	7926.16	8227.66	13400.3
Rab18	Ras-related protein Rab-18	RAB18_MOUSE	8	5	48.2347	0.0860918	0.264062	1.13835	B6	D2	23320.3	1.52819	1.60023	1.45213	1.53853	1.34051	1.11357	1.47584	1.44549	10913	11616.1	11145.4	12445	8768.01	8005.53	14080.5	17138.4
Cox5a	Cytochrome c oxidase subunit 5A_ mitochondrial	COX5A_MOUSE	16	8	92.7315	0.0861214	0.264062	1.2533	D2	B6	16329.6	29.4314	22.7458	28.0371	23.1274	34.9449	38.5973	26.2232	29.7528	210172	165112	215190	187075	228567	277478	250187	352764
Sh3glb1	Endophilin-B1	SHLB1_MOUSE	11	7	65.8241	0.0861635	0.264062	1.10388	B6	D2	41140.5	1.4239	1.40634	1.35768	1.41662	1.4448	1.21659	1.26548	1.15026	10168.2	10208.6	10420.5	11458.9	9450.1	8746.13	12073.6	13638
Rpl5	60S ribosomal protein L5	RL5_MOUSE	11	7	77.1632	0.0863223	0.264062	1.15826	B6	D2	34628.8	1.1882	1.3001	1.11286	1.12088	0.846642	1.07934	1.00341	1.14746	8485.05	9437.42	8541.44	9066.72	5537.7	7759.42	9573.24	13604.8
Cps1	Carbamoyl-phosphate synthase [ammonia]_ mitochondrial	CPSM_MOUSE	17	6	98.8209	0.0863816	0.264062	1.25651	B6	D2	165816	2.75774	2.49467	2.40755	2.10336	2.37557	1.71871	2.16176	1.51412	19693.3	18108.8	18478.4	17013.9	15538.1	12355.9	20624.6	17952.2
Gpd2	Glycerol-3-phosphate dehydrogenase_ mitochondrial	GPDM_MOUSE	57	36	349.897	0.0863908	0.264062	1.2321	D2	B6	81467.1	10.8911	9.34563	8.66572	7.6322	10.6775	10.7923	13.6675	9.87713	77774.5	67839.9	66511.1	61736.1	69839.5	77586.7	130397	117108
Sept5	Septin-5	SEPT5_MOUSE	23	16	148.201	0.0869534	0.264185	1.15865	B6	D2	43204.3	15.3733	14.3109	14.5692	12.1442	12.6121	11.8236	13.5742	10.6651	109782	103883	111822	98232.9	82493	85000.8	129507	126451
Bmp8a	Bone morphogenetic protein 8A	BMP8A_MOUSE	6	2	35.8546	0.0871486	0.264185	1.20354	B6	D2	45334.7	0.221908	0.237203	0.243919	0.234442	0.145006	0.19518	0.236095	0.202647	1584.66	1721.85	1872.13	1896.38	948.455	1403.16	2252.51	2402.69
Actr2	Actin-related protein 2	ARP2_MOUSE	16	10	114.606	0.0871672	0.264185	1.1189	B6	D2	45046	3.77937	4.29445	3.80286	4.21491	3.28642	3.84114	3.89769	3.35639	26988.8	31173.4	29187.6	34094	21495.8	27614.2	37186.6	39794.9
Mark2	Serine/threonine-protein kinase MARK2	MARK2_MOUSE	20	11	116.083	0.0872228	0.264185	1.15012	D2	B6	86705.3	2.02027	1.93577	1.92252	1.94876	2.26662	2.61421	1.90822	2.21329	14426.9	14051.7	14755.7	15763.3	14825.4	18793.7	18205.7	26241.9
Rac3	Ras-related C3 botulinum toxin substrate 3	RAC3_MOUSE	5	1	36.4504	0.0875036	0.264185	1.17989	B6	D2	21778.1	0.611471	0.503795	0.499683	0.45326	0.493875	0.404618	0.440191	0.414201	4366.57	3657.04	3835.16	3666.37	3230.33	2908.82	4199.72	4910.97
Cdc23	Cell division cycle protein 23 homolog	CDC23_MOUSE	2	1	14.6904	0.0875966	0.264185	1.23537	B6	D2	69360	4.45358	4.3903	4.31095	4.12448	3.8832	2.45891	3.90754	3.73751	31803.4	31869.2	33087.4	33362.5	25399.2	17677.2	37280.5	44313.7
Ddx25	ATP-dependent RNA helicase DDX25	DDX25_MOUSE	4	2	20.7871	0.0881148	0.264185	1.33473	B6	D2	55389.6	0.378162	0.337883	0.229085	0.295062	0.198125	0.248856	0.284332	0.197855	2700.49	2452.69	1758.27	2386.72	1295.9	1789.04	2712.72	2345.86
Mcat	Malonyl-CoA-acyl carrier protein transacylase_ mitochondrial	FABD_MOUSE	5	2	28.1802	0.0881391	0.264185	1.44663	D2	B6	42612.6	0.150143	0.151796	0.146503	0.161745	0.16486	0.170774	0.307161	0.239918	1072.19	1101.89	1124.43	1308.34	1078.32	1227.71	2930.52	2844.58
Pithd1	PITH domain-containing protein 1	PITH1_MOUSE	1	1	6.3828	0.0881961	0.264185	1.7664	B6	D2	24420	0.0876373	0.125637	0.0833006	0.109398	0.0141737	0.104794	0.0683641	0.0424982	625.826	912	639.348	884.905	92.707	753.371	652.239	503.879
Ppp3ca	Serine/threonine-protein phosphatase 2B catalytic subunit alpha isoform	PP2BA_MOUSE	38	21	311.472	0.0882983	0.264185	1.1241	B6	D2	59328.2	17.9091	17.1641	16.6427	17.3437	14.4303	17.8284	15.54	13.637	127891	124594	127736	140291	94385.6	128169	148262	161686
Gmfb	Glia maturation factor beta	GMFB_MOUSE	5	2	23.5478	0.0883284	0.264185	1.10946	B6	D2	16894.2	1.36146	1.57799	1.3397	1.45412	1.23412	1.38544	1.34831	1.19974	9722.35	11454.6	10282.4	11762.2	8072.13	9959.99	12863.8	14224.7
Slc9a3r1	Na(+)/H(+) exchange regulatory cofactor NHE-RF1	NHRF1_MOUSE	10	6	71.892	0.0883921	0.264185	1.15491	B6	D2	38885.3	2.03457	2.18692	1.917	1.82812	1.61733	2.05292	1.57718	1.65061	14529	15874.8	14713.4	14787.5	10578.6	14758.5	15047.3	19570.4
Rps19	40S ribosomal protein S19	RS19_MOUSE	10	4	68.9031	0.0885119	0.264185	1.16847	B6	D2	16085.5	1.86044	2.20034	1.67433	2.1021	1.47654	1.79837	1.68725	1.74508	13285.6	15972.3	12850.8	17003.6	9657.75	12928.6	16097.5	20690.5
Wwc1	Protein KIBRA	KIBRA_MOUSE	7	2	35.6402	0.0889709	0.2646	1.23806	B6	D2	125023	1.22538	1.82463	1.35607	1.39048	1.00808	1.2912	1.16649	1.21619	8750.57	13245	10408.1	11247.5	6593.63	9282.49	11129.1	14419.7
Rps25	40S ribosomal protein S25	RS25_MOUSE	5	2	21.2682	0.0889716	0.2646	1.22567	B6	D2	13799.2	0.582185	0.78353	0.710467	0.754296	0.57204	0.622025	0.453222	0.662049	4157.44	5687.64	5452.97	6101.42	3741.59	4471.77	4324.04	7849.57
Ptprs	Receptor-type tyrosine-protein phosphatase S	PTPRS_MOUSE	40	25	244.204	0.089193	0.264782	1.09061	B6	D2	213102	2.45423	2.68373	2.52084	2.72802	2.14883	2.42687	2.41236	2.53581	17525.9	19481.2	19348	22066.7	14055	17446.9	23015.5	30065.8
Smpdl3b	Acid sphingomyelinase-like phosphodiesterase 3b	ASM3B_MOUSE	2	1	11.2281	0.0903346	0.267689	1.25774	D2	B6	51941.8	0.160504	0.123178	0.182942	0.157984	0.239253	0.163648	0.191081	0.191612	1146.17	894.148	1404.11	1277.92	1564.91	1176.48	1823.04	2271.84
Rab12	Ras-related protein Rab-12	RAB12_MOUSE	4	2	32.2657	0.0909013	0.268886	1.27722	B6	D2	27670.7	10.5925	14.4829	11.1251	13.5319	7.7629	11.5937	11.1213	8.46022	75642.3	105131	85387	109458	50775.5	83347.6	106105	100308
Lman1	Protein ERGIC-53	LMAN1_MOUSE	4	1	20.6145	0.0911244	0.269064	1.11355	B6	D2	58074	0.871641	0.859552	0.810628	0.914758	0.845105	0.798107	0.669034	0.79186	6224.47	6239.48	6221.73	7399.38	5527.65	5737.63	6383.04	9388.68
Tmem35a	Transmembrane protein 35A	TM35A_MOUSE	2	2	11.5605	0.0913854	0.269352	1.14057	B6	D2	18619.4	1.77298	1.58781	1.67785	1.49063	1.43311	1.2479	1.63697	1.40659	12661	11525.9	12877.8	12057.5	9373.67	8971.19	15617.8	16677.2
Hnrnpa2b1	Heterogeneous nuclear ribonucleoproteins A2/B1	ROA2_MOUSE	6	1	37.362	0.0918254	0.270167	1.67557	B6	D2	37459.8	2.72643	3.96171	6.36933	3.77786	1.69905	1.85413	2.45019	4.04416	19469.7	28758	48885.8	30558.7	11113.1	13329.4	23376.4	47949.5
Mgll	Monoglyceride lipase	MGLL_MOUSE	7	6	41.7658	0.0921795	0.270688	1.16013	D2	B6	33729.7	0.579613	0.478546	0.564028	0.542062	0.68827	0.540414	0.591981	0.690154	4139.08	3473.76	4329.02	4384.68	4501.82	3885.07	5647.9	8182.8
Ehd1	EH domain-containing protein 1	EHD1_MOUSE	14	5	85.1861	0.0924357	0.270688	1.09307	D2	B6	60659.9	1.1179	1.02139	0.982509	1.03115	1.0446	1.20294	1.09429	1.19764	7983.04	7414.26	7540.94	8340.9	6832.51	8648.02	10440.3	14199.8
Zcchc11	Terminal uridylyltransferase 4	TUT4_MOUSE	8	3	41.5796	0.0926844	0.270688	1.22877	D2	B6	187444	0.58202	0.400335	0.458116	0.361136	0.562789	0.585232	0.567505	0.49824	4156.26	2906.03	3516.13	2921.19	3681.08	4207.26	5414.38	5907.38
Vapb	Vesicle-associated membrane protein-associated protein B	VAPB_MOUSE	7	5	70.7402	0.0927033	0.270688	1.02936	D2	B6	27174.4	6.06012	5.92196	5.7343	5.95479	6.05775	6.04843	6.25106	6.00895	43275.9	42987.5	44011.8	48167.7	39622.5	43482.5	59639.3	71245
Isoc2a	Isochorismatase domain-containing protein 2A	ISC2A_MOUSE	3	1	23.3859	0.0928225	0.270688	2.46296	D2	B6	22759.5	0.175684	0.181547	0.242712	0.182381	0.418797	0.420604	0.190305	0.897127	1254.58	1317.85	1862.86	1475.26	2739.26	3023.74	1815.64	10636.8
Spata17	Spermatogenesis-associated protein 17	SPT17_MOUSE	8	3	49.7212	0.0944387	0.273173	1.14216	D2	B6	45731.3	1.3733	1.15875	1.35521	1.16879	1.4982	1.33269	1.6176	1.32631	9806.84	8411.34	10401.5	9454.19	9799.41	9580.75	15433	15725.4
Maob	Amine oxidase [flavin-containing] B	AOFB_MOUSE	20	9	155.158	0.094464	0.273173	1.20478	B6	D2	59071.1	5.03948	4.12549	3.87032	3.45781	3.26072	3.09557	3.75869	3.57473	35987.4	29946.9	29705.4	27969.9	21327.7	22254.2	35860.5	42383.8
Gabrd	Gamma-aminobutyric acid receptor subunit delta	GBRD_MOUSE	3	1	14.9806	0.0946459	0.273173	1.32569	B6	D2	50750.4	1.03851	1.77646	1.57379	1.655	1.25849	0.96637	1.05421	1.27987	7416.09	12895.3	12079.1	13387.2	8231.54	6947.28	10057.9	15174.8
Micu1	Calcium uptake protein 1_ mitochondrial	MICU1_MOUSE	9	4	53.74	0.0948821	0.273173	1.20188	B6	D2	54695.4	1.75253	1.63364	1.54201	1.4185	1.63668	1.30903	1.25324	1.08166	12515	11858.6	11835.2	11474.1	10705.2	9410.66	11956.8	12824.7
Hk3	Hexokinase-3	HXK3_MOUSE	17	4	112.105	0.0948941	0.273173	1.18626	D2	B6	101812	0.24533	0.333951	0.305246	0.31211	0.320243	0.390098	0.317773	0.391413	1751.92	2424.15	2342.82	2524.63	2094.64	2804.43	3031.77	4640.78
Vapa	Vesicle-associated membrane protein-associated protein A	VAPA_MOUSE	17	10	106.754	0.0950856	0.273173	1.11433	D2	B6	28083.4	6.25357	6.52993	6.40679	6.39142	7.74354	6.33893	6.66187	7.76226	44657.3	47400.8	49173.3	51699.6	50648.8	45570.9	63558.7	92033.1
Ahcy	Adenosylhomocysteinase	SAHH_MOUSE;MUC2_MOUSE	9	3	52.0004	0.0950996	0.273173	1.14166	B6	D2	48201.5	1.10917	1.13669	0.981305	1.06757	0.89016	1.10953	0.923053	0.83911	7920.68	8251.23	7531.7	8635.48	5822.35	7976.44	8806.55	9948.89
Add1	Alpha-adducin	ADDA_MOUSE	33	23	244.903	0.0951833	0.273173	1.13486	B6	D2	81045.8	8.62134	8.048	8.40712	7.78819	8.14253	6.17614	7.7786	6.862	61565.8	58420.4	64526.3	62997.9	53258.6	44400.6	74213	81359.2
Camk1	Calcium/calmodulin-dependent protein kinase type 1	KCC1A_MOUSE	13	2	66.7626	0.0952042	0.273173	1.2322	B6	D2	42194.7	0.369152	0.515348	0.451037	0.555983	0.362153	0.424065	0.406594	0.342263	2636.15	3740.91	3461.8	4497.29	2368.77	3048.63	3879.18	4058.04
Sncg	Gamma-synuclein	SYUG_MOUSE	5	1	26.5244	0.0953429	0.273173	1.53543	B6	D2	13159.6	1.04688	0.840996	0.929224	0.748378	0.904118	0.226099	0.546914	0.645015	7475.9	6104.78	7131.97	6053.55	5913.64	1625.44	5217.93	7647.61
Mic13	MIC complex subunit MIC13	MIC13_MOUSE	6	5	68.1592	0.0955781	0.273173	1.11901	D2	B6	13430.5	6.56215	6.64676	7.27067	6.37562	7.90291	6.49256	7.96559	7.69014	46861	48248.8	55803.8	51571.7	51691.2	46675.3	75997.1	91178
Cacna2d3	Voltage-dependent calcium channel subunit alpha-2/delta-3	CA2D3_MOUSE	31	21	200.276	0.0956606	0.273173	1.19629	B6	D2	124033	3.64377	3.61045	4.71689	4.93905	3.692	3.63415	3.41578	3.39363	26020.5	26208.2	36203	39951.5	24148.6	26126.1	32588.8	40236.5
Samd8	Sphingomyelin synthase-related protein 1	SAMD8_MOUSE	2	1	14.002	0.0961337	0.27405	16.535	B6	D2	55454.2	0.421845	0.33893	0.0523979	0.0274378	0.0485515	0.00228678	0	0	3012.44	2460.29	402.164	221.942	317.565	16.4398	0	0
Calm2	Calmodulin-2	CALM2_MOUSE;CALM1_MOUSE;CALM3_MOUSE	28	20	241.629	0.0966323	0.274854	1.25255	B6	D2	16837.7	39.0631	37.0064	37.5921	26.6874	31.8099	23.8579	25.6233	30.7593	278953	268629	288526	215871	208062	171516	244464	364697
Madd	MAP kinase-activating death domain protein	MADD_MOUSE	23	11	120.578	0.0967488	0.274854	1.09669	D2	B6	176378	4.66351	4.73166	4.9307	4.65666	4.73855	4.94802	5.36334	5.76807	33302.6	34347.1	37844.1	37667.2	30993.8	35571.6	51169.9	68389
Actr3b	Actin-related protein 3B	ARP3B_MOUSE	14	8	89.3831	0.0974648	0.276412	1.12715	B6	D2	48093	0.854186	0.89673	0.890197	0.872313	0.714572	0.92192	0.777071	0.70352	6099.82	6509.36	6832.43	7056.05	4673.86	6627.73	7413.78	8341.28
Atp2a1	Sarcoplasmic/endoplasmic reticulum calcium ATPase 1	AT2A1_MOUSE	22	4	198.103	0.0979922	0.277031	1.1165	D2	B6	110794	2.56168	2.24386	2.43883	2.13658	2.75116	2.41131	2.83089	2.48051	18293.2	16288.1	18718.5	17282.6	17994.7	17335	27008.6	29410.1
Tspoap1	Peripheral-type benzodiazepine receptor-associated protein 1	RIMB1_MOUSE	25	7	133.63	0.0980478	0.277031	1.22056	D2	B6	202267	1.56641	1.24699	1.18862	0.944058	1.54502	1.64281	1.39366	1.45548	11185.9	9051.89	9122.9	7636.39	10105.6	11810.3	13296.5	17256.9
Taldo1	Transaldolase	TALDO_MOUSE	11	8	71.6026	0.0986149	0.277031	1.1156	B6	D2	37558.1	2.15871	1.94948	1.97543	1.92299	1.91567	1.87936	1.84969	1.53223	15415.6	14151.3	15161.8	15554.9	12530	13510.8	17647.3	18166.9
Tbrg4	FAST kinase domain-containing protein 4	FAKD4_MOUSE	4	3	21.4516	0.0987304	0.277031	1.15644	B6	D2	72026.8	0.178341	0.202253	0.155223	0.171976	0.17027	0.155054	0.133937	0.152784	1273.55	1468.16	1191.37	1391.1	1113.7	1114.69	1277.85	1811.48
Rps8	40S ribosomal protein S8	RS8_MOUSE	5	4	40.9644	0.0987561	0.277031	1.14588	B6	D2	24490.3	3.34965	3.74649	3.1654	3.74561	2.68148	2.87981	3.48172	3.18094	23920.2	27195.7	24295.1	30297.8	17539	20703.1	33217.9	37714.7
P4hb	Protein disulfide-isomerase	PDIA1_MOUSE	26	16	194.848	0.0987712	0.277031	1.09852	D2	B6	57457.7	4.12226	4.50354	4.49036	4.82589	4.46083	5.2816	4.93379	5.03349	29437.5	32691.2	34464.3	39036.1	29177.3	37969.7	47071.6	59679.5
Rpl31	60S ribosomal protein L31	RL31_MOUSE	5	4	27.3093	0.098858	0.277031	1.23966	B6	D2	14462.9	0.7789	1.11603	1.0038	1.11924	0.709719	0.974696	0.802995	0.753773	5562.2	8101.25	7704.36	9053.42	4642.12	7007.14	7661.11	8937.1
Il16	Pro-interleukin-16	IL16_MOUSE	5	3	31.6772	0.0994675	0.278267	1.67914	D2	B6	143089	0.110284	0.151511	0.135879	0.121329	0.271572	0.217555	0.289047	0.0933034	787.545	1099.82	1042.9	981.419	1776.29	1564.01	2757.7	1106.25
Prkcg	Protein kinase C gamma type	KPCG_MOUSE	23	15	177.79	0.100374	0.279351	1.15411	D2	B6	79612.4	4.73753	4.75978	4.71751	5.05984	6.06127	4.55739	5.49342	6.13295	33831.1	34551.2	36207.8	40928.5	39645.4	32763.3	52410.9	72715.2
Arpc1a	Actin-related protein 2/3 complex subunit 1A	ARC1A_MOUSE	11	5	68.7323	0.100392	0.279351	1.13463	B6	D2	42196.6	2.21697	2.72489	2.52081	2.5178	2.43504	2.27924	1.92187	2.16012	15831.6	19780	19347.7	20366.3	15927.1	16385.6	18335.9	25611.4
Kcnip2	Kv channel-interacting protein 2	KCIP2_MOUSE	2	1	15.3851	0.1005	0.279351	1.269	B6	D2	31288	1.81714	1.98898	1.7511	1.90391	1.26668	1.04859	1.92087	1.6434	12976.3	14438	13440	15400.5	8285.07	7538.39	18326.4	19485
Cadm2	Cell adhesion molecule 2	CADM2_MOUSE	18	6	90.2228	0.10064	0.279351	1.36975	B6	D2	48015.1	1.95165	1.27412	1.61959	1.12533	1.32386	1.03398	1.16536	0.835761	13936.9	9248.83	12430.6	9102.71	8659.06	7433.34	11118.3	9909.19
Csmd3	CUB and sushi domain-containing protein 3	CSMD3_MOUSE	15	6	82.2797	0.100701	0.279351	1.22616	B6	D2	414032	2.4764	2.38377	2.17018	1.79908	2.23843	1.56385	1.71587	1.68271	17684.2	17303.8	16656.5	14552.5	14641.1	11242.6	16370.6	19951
Tpm3	Tropomyosin alpha-3 chain	TPM3_MOUSE	12	4	97.0299	0.101313	0.279523	1.10086	B6	D2	33051.1	3.58865	3.96979	3.58471	3.96666	3.19354	3.85038	3.38078	3.30074	25626.9	28816.6	27513.4	32085.9	20888.3	27680.6	32254.9	39135.2
Ap1m1	AP-1 complex subunit mu-1	AP1M1_MOUSE	5	2	28.0796	0.101395	0.279523	1.18488	B6	D2	48714	0.782189	1.09028	0.855948	0.992327	0.753465	0.835316	0.713086	0.83831	5585.69	7914.31	6569.56	8026.83	4928.25	6005.13	6803.32	9939.41
Eipr1	EARP-interacting protein	EIPR1_MOUSE	4	2	21.737	0.10143	0.279523	1.13927	B6	D2	43583.2	0.295093	0.341849	0.314896	0.298364	0.315605	0.23972	0.256832	0.285212	2107.29	2481.48	2416.89	2413.44	2064.31	1723.36	2450.35	3381.61
Glod4	Glyoxalase domain-containing protein 4	GLOD4_MOUSE	12	6	85.2855	0.101582	0.279523	1.18368	D2	B6	33601.9	1.51752	1.78158	1.4426	1.69313	1.55744	2.17174	1.99936	1.88826	10836.7	12932.5	11072.3	13695.6	10186.9	15612.7	19075.2	22388.2
Zpr1	Zinc finger protein ZPR1	ZPR1_MOUSE	5	2	37.6532	0.101644	0.279523	1.22349	B6	D2	51228.3	6.09501	8.12794	7.15041	9.2633	5.81242	5.96415	6.17362	7.09019	43525	59000.6	54880.7	74929.9	38017.8	42876.6	58900.5	84064.7
Syn3	Synapsin-3	SYN3_MOUSE	9	3	56.0964	0.101864	0.279523	1.20056	B6	D2	63542.8	0.772369	0.592023	0.650511	0.638021	0.636906	0.453052	0.609176	0.510609	5515.56	4297.49	4992.8	5160.88	4165.87	3257.01	5811.95	6054.03
Rfc3	Replication factor C subunit 3	RFC3_MOUSE	2	1	10.6451	0.101949	0.279523	1.30487	B6	D2	41267.7	2.79852	4.13952	3.0807	4.17954	2.30685	2.65734	2.45536	3.46144	19984.5	30048.7	23645	33807.8	15088.6	19103.8	23425.8	41040.5
Pfkm	ATP-dependent 6-phosphofructokinase_ muscle type	PFKAM_MOUSE	27	17	171.939	0.102326	0.279736	1.18734	B6	D2	86124.2	3.21641	4.17323	3.53103	4.28497	2.76258	3.1563	3.60413	3.28351	22968.7	30293.5	27101.4	34660.7	18069.5	22690.8	34385.8	38930.9
Cdh13	Cadherin-13	CAD13_MOUSE	15	8	98.8598	0.102366	0.279736	1.29338	D2	B6	78584.9	2.92906	2.31688	2.28399	2.09176	4.09886	2.47674	2.95697	2.91189	20916.7	16818.2	17530.1	16920	26809.7	17805.4	28211.5	34524.8
Rala	Ras-related protein Ral-A	RALA_MOUSE	13	5	80.4371	0.102728	0.279913	1.1504	B6	D2	23723.9	2.73745	2.63029	2.56592	2.395	2.58101	1.94374	2.44855	2.00504	19548.4	19093.2	19693.9	19372.9	16881.9	13973.7	23360.8	23772.7
Vars	Valine--tRNA ligase	SYVC_MOUSE	17	6	84.8268	0.102919	0.279913	1.13611	B6	D2	141527	1.3322	1.59797	1.48225	1.7474	1.25762	1.34362	1.44682	1.3738	9513.39	11599.6	11376.5	14134.6	8225.84	9659.33	13803.6	16288.4
Coq8a	Atypical kinase COQ8A_ mitochondrial	COQ8A_MOUSE	6	2	33.619	0.103063	0.279913	1.47139	D2	B6	72199.4	0.136	0.126507	0.0896865	0.0471475	0.13621	0.142039	0.122757	0.186579	971.192	918.313	688.361	381.371	890.922	1021.13	1171.19	2212.17
Nap1l4	Nucleosome assembly protein 1-like 4	NP1L4_MOUSE	10	5	59.9352	0.103128	0.279913	1.12723	B6	D2	42850.5	1.16282	1.27285	1.11379	1.24193	0.891641	1.15554	1.09784	1.10557	8303.79	9239.61	8548.52	10045.9	5832.03	8307.23	10474.1	13108.1
Grid2ip	Delphilin	GRD2I_MOUSE	6	2	33.8332	0.103278	0.279913	1.34427	D2	B6	132991	1.56637	1.46748	1.82204	1.67617	2.16892	1.83187	3.07337	1.70668	11185.6	10652.4	13984.5	13558.4	14186.4	13169.4	29322	20235.3
Rpl4	60S ribosomal protein L4	RL4_MOUSE	18	11	115.86	0.103543	0.280082	1.20661	B6	D2	47438.9	3.59086	4.23285	3.29304	3.7087	2.5864	2.93899	2.87097	3.89053	25642.7	30726.2	25274.7	29999.3	16917.1	21128.6	27390.9	46128
RTRAF	RNA transcription_ translation and transport factor protein	RTRAF_MOUSE	8	3	58.4354	0.103721	0.280082	1.12414	D2	B6	28266.3	1.22542	1.09112	1.16827	1.0394	1.25162	1.30672	1.4089	1.11862	8750.84	7920.46	8966.67	8407.57	8186.58	9394.1	13441.9	13262.9
Cage1	Cancer-associated gene 1 protein homolog	CAGE1_MOUSE	10	3	53.6128	0.104092	0.280082	1.21179	B6	D2	97947.7	1.7896	1.577	1.63206	1.50533	1.63345	1.11748	1.51034	1.10601	12779.7	11447.5	12526.4	12176.5	10684	8033.62	14409.7	13113.3
Snrnp200	U5 small nuclear ribonucleoprotein 200 kDa helicase	U520_MOUSE	13	7	67.5496	0.10428	0.280082	1.20565	B6	D2	246201	1.57201	1.36406	1.51571	1.70288	1.10392	1.35309	1.5789	1.06893	11225.9	9901.7	11633.4	13774.4	7220.53	9727.47	15063.8	12673.8
Diras2	GTP-binding protein Di-Ras2	DIRA2_MOUSE	7	1	42.748	0.104371	0.280082	1.15359	B6	D2	22840.1	1.50898	1.74881	1.3723	1.71723	1.26029	1.56117	1.30905	1.37169	10775.8	12694.6	10532.6	13890.5	8243.31	11223.3	12489.2	16263.5
Ncor2	Nuclear receptor corepressor 2	NCOR2_MOUSE	4	2	21.6002	0.104524	0.280082	1.1333	B6	D2	270492	1.33244	1.58271	1.55524	1.53323	1.26396	1.16732	1.36305	1.50316	9515.1	11488.9	11936.8	12402.1	8267.3	8391.92	13004.5	17822.1
Dlgap3	Disks large-associated protein 3	DLGP3_MOUSE	17	5	92.3287	0.104625	0.280082	1.16853	B6	D2	106843	5.16451	4.01014	4.34557	4.30822	3.97105	3.3811	4.42453	3.48047	36880.3	29109.6	33353.1	34848.8	25973.8	24306.9	42213	41266.2
Pycr2	Pyrroline-5-carboxylate reductase 2	P5CR2_MOUSE	7	2	37.0127	0.104816	0.280082	1.11042	B6	D2	34001.3	0.300064	0.348293	0.326485	0.308869	0.27817	0.257713	0.311676	0.308496	2142.79	2528.26	2505.83	2498.41	1819.45	1852.71	2973.6	3657.67
Rpl6	60S ribosomal protein L6	RL6_MOUSE	7	6	54.9807	0.104868	0.280082	1.18229	B6	D2	33566.7	3.2559	3.97474	3.69151	3.06464	3.53233	2.58926	2.88311	2.82557	23250.7	28852.6	28333	24789.6	23104.2	18614.3	27506.8	33501.3
Timm13	Mitochondrial import inner membrane translocase subunit Tim13	TIM13_MOUSE	3	2	24.2373	0.105071	0.280172	1.11424	D2	B6	10686.1	3.32088	2.73511	2.90862	2.6723	3.00373	3.15019	3.39184	3.42051	23714.7	19854.1	22324.2	21616	19646.8	22646.9	32360.5	40555.3
Sugt1	Protein SGT1 homolog	SGT1_MOUSE	11	8	67.5661	0.106624	0.283047	1.18885	D2	B6	38444.1	5.15201	4.62775	5.55526	4.81633	7.22369	4.93355	5.90321	5.89649	36791	33592.8	42637.7	38958.8	47248.6	35467.6	56320.6	69911.7
Sept10	Septin-10	SEP10_MOUSE	14	4	73.7306	0.106654	0.283047	1.19964	B6	D2	53220.6	1.34845	1.30348	1.41059	1.31823	1.26724	1.06603	1.32222	0.829804	9629.42	9461.92	10826.5	10663	8288.75	7663.72	12614.9	9838.56
Rpl7a	60S ribosomal protein L7a	RL7A_MOUSE;OSB11_MOUSE	8	3	47.2354	0.106664	0.283047	1.17132	B6	D2	30147.7	1.13425	1.54317	1.30361	1.31334	1.14258	1.2143	0.962275	1.20082	8099.81	11201.9	10005.4	10623.5	7473.39	8729.69	9180.75	14237.5
Tkt	Transketolase	TKT_MOUSE	17	10	116.801	0.107103	0.283644	1.18334	B6	D2	68314.9	2.68204	3.06051	2.36072	2.4524	1.99549	2.63911	2.31124	1.97441	19152.7	22216.3	18119	19837.2	13052.1	18972.7	22050.8	23409.6
Iqsec1	IQ motif and SEC7 domain-containing protein 1	IQEC1_MOUSE	15	10	83.6124	0.107303	0.283644	1.18923	D2	B6	108871	1.0214	0.929723	1.01284	0.848789	0.949947	1.0628	1.15757	1.36395	7293.92	6748.86	7773.77	6865.76	6213.4	7640.51	11044	16171.6
Trrap	Transformation/transcription domain-associated protein	TRRAP_MOUSE	8	4	37.0203	0.107404	0.283644	1.19603	B6	D2	294581	0.65638	0.650925	0.651845	0.725822	0.588862	0.560891	0.679173	0.415987	4687.28	4725.06	5003.03	5871.1	3851.62	4032.28	6479.76	4932.14
Camk2b	Calcium/calmodulin-dependent protein kinase type II subunit beta	KCC2B_MOUSE	36	22	250.601	0.107723	0.284031	1.1576	B6	D2	61202.3	26.7892	22.763	26.7255	21.2255	22.1748	18.7802	23.3513	19.9221	191304	165237	205123	171691	145041	135012	222787	236206
Carmil3	Capping protein_ Arp2/3 and myosin-I linker protein 3	CARL3_MOUSE	11	3	61.4162	0.108095	0.284557	1.14466	B6	D2	152070	0.664826	0.594111	0.581729	0.614663	0.429139	0.554437	0.577523	0.583929	4747.59	4312.65	4464.88	4971.94	2806.91	3985.88	5509.96	6923.34
Coq9	Ubiquinone biosynthesis protein COQ9_ mitochondrial	COQ9_MOUSE	4	2	22.2335	0.108362	0.284806	1.19075	D2	B6	35253.7	0.58777	0.418804	0.579469	0.410987	0.632296	0.583444	0.58473	0.577488	4197.32	3040.1	4447.54	3324.43	4135.71	4194.41	5578.72	6846.98
Slc6a11	Sodium- and chloride-dependent GABA transporter 3	S6A11_MOUSE	12	7	53.5687	0.108612	0.28481	1.3395	D2	B6	71386.8	1.30475	1.68575	1.97606	1.64967	3.04539	2.15185	1.83863	1.82661	9317.32	12236.9	15166.7	13344	19919.2	15469.7	17541.8	21657.1
Psmd2	26S proteasome non-ATPase regulatory subunit 2	PSMD2_MOUSE	17	8	107.98	0.108781	0.28481	1.20022	B6	D2	101001	0.96558	0.915621	0.901284	0.703213	0.76637	0.734735	0.815398	0.587722	6895.3	6646.48	6917.52	5688.22	5012.66	5282.05	7779.45	6968.31
Skint5	Selection and upkeep of intraepithelial T-cells protein 5	SKIT5_MOUSE;CINP_MOUSE	22	9	131.818	0.108881	0.28481	1.19611	B6	D2	166603	0.644698	0.865499	0.70329	0.832771	0.536756	0.695439	0.708931	0.605672	4603.85	6282.65	5397.88	6736.2	3510.81	4999.55	6763.68	7181.14
Ptpn5	Tyrosine-protein phosphatase non-receptor type 5	PTN5_MOUSE	15	12	112.436	0.109705	0.286483	1.25905	D2	B6	61670.9	1.55202	1.23728	1.25124	1.48609	1.72392	2.21252	1.3512	1.67063	11083.1	8981.38	9603.47	12020.8	11275.8	15905.9	12891.4	19807.8
Cnga1	cGMP-gated cation channel alpha-1	CNGA1_MOUSE	13	3	68.4363	0.110032	0.286483	1.25778	B6	D2	79859.8	0.181715	0.207846	0.204417	0.245216	0.18302	0.111101	0.180538	0.19254	1297.64	1508.75	1568.94	1983.52	1197.1	798.71	1722.46	2282.85
Sgip1	SH3-containing GRB2-like protein 3-interacting protein 1	SGIP1_MOUSE	11	8	77.0538	0.110041	0.286483	1.2683	B6	D2	86519.3	1.67752	2.08006	2.2672	2.47736	1.69012	1.83034	1.23555	1.94756	11979.3	15099.2	17401.2	20039.1	11054.7	13158.4	11788	23091.2
Brsk1	Serine/threonine-protein kinase BRSK1	BRSK1_MOUSE	7	4	36.0496	0.110488	0.287192	1.15501	B6	D2	85725.1	1.02516	0.933326	0.96726	0.742672	0.83867	0.822049	0.754331	0.761051	7320.74	6775.01	7423.91	6007.39	5485.56	5909.76	7196.83	9023.39
Inpp5k	Inositol polyphosphate 5-phosphatase K	INP5K_MOUSE	1	1	6.208	0.1109	0.287195	1.22166	B6	D2	54330.1	7.12585	6.50462	8.28521	6.74092	7.00661	4.40839	6.29926	5.74289	50886.4	47217	63590.6	54526.6	45828.8	31692.1	60099.2	68090.5
Cyp17a1	Steroid 17-alpha-hydroxylase/17_20 lyase	CP17A_MOUSE	4	1	22.4015	0.110967	0.287195	1.49697	D2	B6	58037.2	0.158989	0.0946034	0.0829596	0.0918999	0.222529	0.158841	0.144317	0.115691	1135.35	686.725	636.731	743.369	1455.51	1141.92	1376.89	1371.69
Slc25a25	Calcium-binding mitochondrial carrier protein SCaMC-2	SCMC2_MOUSE	18	12	109.875	0.111011	0.287195	1.1956	B6	D2	53020.3	3.24108	2.833	3.04731	2.60794	2.83424	2.25025	2.77274	1.95318	23144.9	20564.8	23388.7	21095.4	18538.1	16177.1	26453.8	23157.8
Penk	Proenkephalin-A	PENK_MOUSE	9	7	66.5298	0.111545	0.288126	1.12345	D2	B6	31460.4	3.15137	2.73635	2.74869	2.75488	3.04701	3.7024	3.07056	2.97752	22504.2	19863.2	21096.8	22284	19929.9	26616.8	29295.2	35302.9
Comtd1	Catechol O-methyltransferase domain-containing protein 1	CMTD1_MOUSE	7	5	58.253	0.112001	0.288844	1.41825	D2	B6	29246	1.5874	1.21815	1.77228	1.6436	2.96249	1.55794	1.73859	2.56452	11335.8	8842.57	13602.6	13294.9	19377	11200.1	16587.3	30406.2
Mybpc3	Myosin-binding protein C_ cardiac-type	MYPC3_MOUSE	9	3	47.0875	0.112173	0.288844	1.15633	D2	B6	141887	1.00671	1.0974	0.997888	1.02527	0.959234	1.24295	1.34056	1.22975	7189.01	7966.03	7658.98	8293.29	6274.15	8935.66	12789.8	14580.5
Stk39	STE20/SPS1-related proline-alanine-rich protein kinase	STK39_MOUSE	7	5	42.5343	0.113101	0.290779	1.23388	B6	D2	60833.2	2.99163	2.40717	2.31244	2.26039	2.56363	1.88179	2.03573	1.60038	21363.5	17473.6	17748.4	18284.1	16768.2	13528.3	19422.2	18974.9
Skint1	Selection and upkeep of intraepithelial T-cells protein 1	SKIT1_MOUSE	2	1	14.1852	0.113304	0.290849	1.46467	D2	B6	42419.2	0.851263	0.823823	0.764851	0.895679	0.787391	1.83345	1.11732	1.14741	6078.95	5980.12	5870.38	7245.05	5150.16	13180.8	10660	13604.3
Sh3gl3	Endophilin-A3	SH3G3_MOUSE	8	4	45.456	0.113555	0.29104	1.15727	D2	B6	39105.4	0.71233	0.721616	0.785637	0.775449	0.747863	0.905509	1.02186	0.790838	5086.81	5238.2	6029.91	6272.52	4891.61	6509.75	9749.23	9376.55
Acsf3	Acyl-CoA synthetase family member 3_ mitochondrial	ACSF3_MOUSE	12	8	69.0518	0.114241	0.291554	1.11474	D2	B6	65476	0.398363	0.36344	0.391995	0.443822	0.420653	0.408021	0.46652	0.485736	2844.75	2638.21	3008.64	3590.03	2751.4	2933.28	4450.91	5759.12
Atp2a2	Sarcoplasmic/endoplasmic reticulum calcium ATPase 2	AT2A2_MOUSE	46	20	371.363	0.114262	0.291554	1.13191	D2	B6	116512	10.8499	10.1006	10.0379	8.96779	10.5202	12.9227	11.5644	10.2195	77480	73320.4	77042.5	72539.5	68810.2	92902.2	110332	121167
Kcnj2	Inward rectifier potassium channel 2	KCNJ2_MOUSE	6	2	31.3959	0.114303	0.291554	1.23662	D2	B6	49130.9	1.44449	0.86053	0.975806	0.883607	1.31129	1.26548	1.36413	1.20891	10315.2	6246.58	7489.5	7147.41	8576.84	9097.59	13014.7	14333.5
Coro2b	Coronin-2B	COR2B_MOUSE	9	4	62.1279	0.114462	0.291554	1.30191	B6	D2	55506.7	5.18047	8.47149	7.06036	8.00512	5.2001	4.78635	5.03352	7.03803	36994.2	61494.5	54189.6	64752.5	34012.7	34409.3	48023.1	83446.2
Pds5a	Sister chromatid cohesion protein PDS5 homolog A	PDS5A_MOUSE	7	5	39.9666	0.114929	0.291968	1.15236	B6	D2	151868	1.56676	1.53693	1.6565	1.47782	1.65098	1.15607	1.36479	1.24141	11188.3	11156.6	12713.9	11954	10798.7	8311.05	13021	14718.8
Katnal2	Katanin p60 ATPase-containing subunit A-like 2	KATL2_MOUSE	4	1	22.4478	0.115308	0.291968	1.0723	B6	D2	61552.5	1.95187	1.87458	1.77712	2.00258	1.8104	1.73291	1.88893	1.66104	13938.5	13607.5	13639.7	16198.6	11841.4	12458	18021.6	19694.1
Cfap52	Cilia- and flagella-associated protein 52	CFA52_MOUSE	4	1	26.8341	0.115501	0.291968	1.20594	D2	B6	69266.9	0.583047	0.612946	0.660358	0.742555	0.851964	0.61478	0.90413	0.763256	4163.6	4449.37	5068.38	6006.45	5572.51	4419.68	8626.01	9049.53
Abcb5	ATP-binding cassette sub-family B member 5	ABCB5_MOUSE	3	1	17.7948	0.115523	0.291968	1.5873	D2	B6	138538	0.21276	0.220638	0.200689	0.126468	0.470636	0.262149	0.21162	0.262826	1519.34	1601.61	1540.33	1022.99	3078.33	1884.6	2019	3116.19
Scn11a	Sodium channel protein type 11 subunit alpha	SCNBA_MOUSE	8	3	48.7714	0.115577	0.291968	1.88699	D2	B6	204179	0.384409	0.31332	0.487697	0.455224	0.719049	0.401356	1.36237	0.613114	2745.1	2274.39	3743.17	3682.26	4703.15	2885.37	12997.9	7269.38
Rtn3	Reticulon-3	RTN3_MOUSE	32	22	219.262	0.115739	0.291968	1.08164	B6	D2	104506	6.37858	5.69663	5.98562	5.37639	5.62292	5.19659	5.60387	5.24484	45550.1	41351.8	45940.8	43489	36778.3	37358.6	53464.7	62185.4
Tiam2	T-lymphoma invasion and metastasis-inducing protein 2	TIAM2_MOUSE;MTRR_MOUSE;PCD12_MOUSE;PIPNB_MOUSE;TSYL5_MOUSE	24	13	132.931	0.116168	0.291968	1.17419	B6	D2	194278	6.22254	6.49492	7.11768	6.74769	6.46754	4.40305	6.33005	5.43869	44435.8	47146.6	54629.5	54581.3	42302.8	31653.7	60392.9	64483.8
Serbp1	Plasminogen activator inhibitor 1 RNA-binding protein	PAIRB_MOUSE	3	2	20.2819	0.116234	0.291968	1.39952	B6	D2	44828.2	3.43035	4.23481	4.71664	5.12822	3.60609	1.72078	3.34535	3.8392	24496.4	30740.5	36201.1	41481.6	23586.6	12370.8	31916.9	45519.4
Txnrd2	Thioredoxin reductase 2_ mitochondrial	TRXR2_MOUSE	12	6	72.8699	0.116281	0.291968	1.12121	D2	B6	57080.2	6.16162	6.02272	6.41466	5.93155	6.05999	6.8735	7.97331	6.59705	44000.7	43718.9	49233.7	47979.7	39637.1	49413.9	76070.8	78217.8
Pin1	Peptidyl-prolyl cis-trans isomerase NIMA-interacting 1	PIN1_MOUSE	4	2	24.938	0.116393	0.291968	1.12317	D2	B6	18484.5	1.01393	0.952634	1.06536	1.24328	1.12869	1.17506	1.30493	1.1931	7240.58	6915.17	8176.88	10056.8	7382.51	8447.6	12449.9	14146
Pcsk2	Neuroendocrine convertase 2	NEC2_MOUSE	3	2	21.4566	0.116733	0.292374	1.11021	B6	D2	71355.8	2.86993	2.70693	2.6462	2.45036	2.58169	2.62329	2.21314	2.19574	20494.4	19649.6	20310.1	19820.7	16886.3	18859	21114.9	26033.7
Sept1	Septin-1	SEPT1_MOUSE	6	2	46.8677	0.117498	0.293845	1.09001	B6	D2	42476.1	1.9743	2.3745	2.10708	2.22412	1.96204	1.92417	2.13934	1.93767	14098.6	17236.5	16172.2	17990.6	12833.3	13832.9	20410.8	22973.9
Cand1	Cullin-associated NEDD8-dissociated protein 1	CAND1_MOUSE;CEP83_MOUSE;CIPC_MOUSE;ELF4_MOUSE;HEAT9_MOUSE;RC3H1_MOUSE;UBP28_MOUSE;ZC3H3_MOUSE	44	26	296.845	0.118536	0.295634	1.05359	D2	B6	138043	3.47794	3.58016	3.53684	3.43869	3.66943	3.61229	3.9832	3.52083	24836.3	25988.4	27145.9	27815.2	24001	25969	38002.4	41744.7
St8sia5	Alpha-2_8-sialyltransferase 8E	SIA8E_MOUSE	3	1	17.1434	0.118572	0.295634	3.35084	D2	B6	48513.4	0.0105927	0.0258839	0.0253332	0.0574378	0.019583	0.194623	0.0688237	0.116551	75.6436	187.891	194.437	464.609	128.088	1399.15	656.624	1381.88
Ywhab	14-3-3 protein beta/alpha	1433B_MOUSE	24	8	240.601	0.118919	0.296014	1.1851	B6	D2	28200.5	10.5987	12.7677	9.93248	11.7145	7.90718	11.5713	9.12051	9.38361	75686.1	92680.3	76233.7	94757.5	51719.1	83186.8	87015.8	111257
Alpk3	Alpha-protein kinase 3	ALPK3_MOUSE	5	3	34.1441	0.119083	0.296014	1.22494	B6	D2	181967	1.5424	1.28608	1.31202	1.08694	1.17607	1.16741	1.12354	0.800499	11014.4	9335.67	10070	8792.13	7692.43	8392.54	10719.3	9491.11
Rps15a	40S ribosomal protein S15a	RS15A_MOUSE	6	3	42.9064	0.119508	0.296625	1.16983	B6	D2	14953.6	3.27647	4.09314	3.31914	3.62234	2.60624	3.63224	2.82821	3.16677	23397.6	29712.1	25475	29300.7	17046.9	26112.4	26983	37546.7
Rpl24	60S ribosomal protein L24	RL24_MOUSE	7	5	39.884	0.119911	0.297178	1.06682	B6	D2	17893	2.25715	2.60339	2.35952	2.40605	2.19988	2.18022	2.27643	2.36668	16118.5	18898	18109.8	19462.3	14389	15673.7	21718.7	28060.5
Hadhb	Trifunctional enzyme subunit beta_ mitochondrial	ECHB_MOUSE	16	9	101.333	0.120544	0.297685	1.12448	D2	B6	51671.6	2.78631	2.36892	2.38383	2.36523	2.67459	2.47668	3.13293	2.85298	19897.3	17196	18296.3	19132.1	17493.9	17805	29890.3	33826.3
Lmtk3	Serine/threonine-protein kinase LMTK3	LMTK3_MOUSE	10	3	59.4153	0.12061	0.297685	1.10087	D2	B6	151975	0.923499	0.90665	0.860372	0.818027	1.04925	0.878562	1.02794	0.906711	6594.79	6581.37	6603.52	6616.94	6862.9	6316.03	9807.21	10750.4
Usp37	Ubiquitin carboxyl-terminal hydrolase 37	UBP37_MOUSE	18	8	101.932	0.121107	0.297685	1.15913	B6	D2	111147	1.47532	1.28119	1.62249	1.69851	1.20393	1.25991	1.26114	1.51818	10535.4	9300.16	12452.9	13739	7874.63	9057.59	12032.1	18000.3
Gbe1	1_4-alpha-glucan-branching enzyme	GLGB_MOUSE	5	2	32.249	0.121358	0.297685	1.14918	B6	D2	80820.1	3.26767	2.82613	2.99362	2.51682	2.72522	2.56486	2.66452	2.14324	23334.8	20514.9	22976.6	20358.3	17825.1	18438.9	25421.3	25411.3
Zp2	Zona pellucida sperm-binding protein 2	ZP2_MOUSE	3	1	18.4871	0.121368	0.297685	1.43831	D2	B6	81464.3	0.037246	0.0328672	0.0400659	0.0246025	0.0444885	0.0538588	0.0653946	0.0301163	265.977	238.583	307.514	199.007	290.99	387.193	623.909	357.074
Shank3	SH3 and multiple ankyrin repeat domains protein 3	SHAN3_MOUSE	35	19	233.419	0.121534	0.297685	1.25077	D2	B6	185968	3.78173	2.29501	2.99383	2.57054	4.04265	3.69719	3.88912	2.93135	27005.7	16659.5	22978.2	20792.8	26442.1	26579.3	37104.8	34755.5
C8a	Complement component C8 alpha chain	CO8A_MOUSE	3	1	16.2929	0.121596	0.297685	1.89688	B6	D2	67734.2	0.457461	0.481191	0.613491	1.20604	0.216051	0.325182	0.578367	0.334464	3266.77	3492.96	4708.66	9755.56	1413.15	2337.75	5518.01	3965.57
Gucy2c	Heat-stable enterotoxin receptor	GUC2C_MOUSE	6	2	29.7905	0.122099	0.297685	1.16386	D2	B6	124259	0.283993	0.201603	0.240806	0.277598	0.261892	0.282835	0.303862	0.319922	2028.02	1463.43	1848.23	2245.46	1712.98	2033.31	2899.05	3793.15
Cacnb3	Voltage-dependent L-type calcium channel subunit beta-3	CACB3_MOUSE	7	1	44.6998	0.122107	0.297685	1.23951	D2	B6	54800.2	0.59643	0.597863	0.740926	0.661725	0.812155	0.670506	1.03202	0.704243	4259.16	4339.88	5686.75	5352.62	5312.13	4820.3	9846.2	8349.84
Kras	GTPase KRas	RASK_MOUSE	10	2	92.4652	0.122158	0.297685	1.39205	D2	B6	21941	1.77856	1.36995	1.63094	1.45822	3.16283	1.77001	1.57422	2.1761	12700.9	9944.44	12517.8	11795.4	20687.4	12724.7	15019.1	25800.8
Bend3	BEN domain-containing protein 3	BEND3_MOUSE	8	2	37.4754	0.122264	0.297685	1.38953	D2	B6	95353	0.340247	0.235219	0.21234	0.192808	0.396243	0.283645	0.255559	0.427149	2429.73	1707.45	1629.75	1559.6	2591.74	2039.14	2438.2	5064.48
Slc30a9	Zinc transporter 9	ZNT9_MOUSE	4	3	21.2232	0.122403	0.297685	1.09823	B6	D2	63331.8	2.68541	2.53433	2.52227	2.46082	2.51205	2.18938	2.52741	2.0614	19176.7	18396.7	19358.9	19905.3	16430.8	15739.6	24113.2	24440.9
Ctnna1	Catenin alpha-1	CTNA1_MOUSE	29	10	171.871	0.12246	0.297685	1.10627	B6	D2	100791	1.52037	1.64887	1.48486	1.59349	1.37478	1.63806	1.29306	1.34152	10857.1	11969.1	11396.6	12889.5	8992.11	11776.1	12336.7	15905.7
Pa2g4	Proliferation-associated protein 2G4	PA2G4_MOUSE	7	4	36.5303	0.122916	0.298354	1.10946	D2	B6	44041.1	1.15771	1.08282	1.08039	0.941744	1.31189	1.18536	1.0956	1.13641	8267.29	7860.17	8292.18	7617.67	8580.77	8521.59	10452.8	13473.9
Tpp1	Tripeptidyl-peptidase 1	TPP1_MOUSE	2	1	11.1633	0.123138	0.298453	2.39448	B6	D2	61798.5	0.414003	0.711276	0.186321	0.551019	0.232016	0.0651668	0.0119519	0.468747	2956.44	5163.15	1430.05	4457.13	1517.57	468.488	114.029	5557.69
Scg2	Secretogranin-2	SCG2_MOUSE	13	7	71.3539	0.12365	0.299254	1.13734	D2	B6	70644.1	1.04481	1.0068	0.96953	1.01276	1.16915	0.934338	1.21303	1.27141	7461.08	7308.36	7441.33	8192.1	7647.13	6717.01	11573.2	15074.5
Samm50	Sorting and assembly machinery component 50 homolog	SAM50_MOUSE	16	12	103.743	0.123928	0.299321	1.26492	D2	B6	52263.2	4.35521	3.90639	4.15175	3.23942	4.19413	4.1614	4.88209	6.56186	31101	28356.5	31865.4	26203.3	27432.9	29916.5	46578.4	77800.6
Pgam2	Phosphoglycerate mutase 2	PGAM2_MOUSE	4	1	43.6741	0.12404	0.299321	1.10785	D2	B6	28998.2	0.157027	0.140269	0.122422	0.152441	0.152949	0.150846	0.165792	0.164281	1121.35	1018.21	939.612	1233.08	1000.41	1084.44	1581.77	1947.79
Ankrd26	Ankyrin repeat domain-containing protein 26	ANR26_MOUSE	7	2	36.2766	0.124328	0.299579	1.22505	D2	B6	181902	0.332583	0.363439	0.340407	0.352692	0.374299	0.434446	0.348365	0.544628	2375.01	2638.2	2612.69	2852.89	2448.21	3123.26	3323.63	6457.37
Nlgn4l	Neuroligin 4-like	NLGN4_MOUSE	9	2	48.2568	0.124937	0.300606	1.12562	D2	B6	97975.2	0.417496	0.347138	0.370549	0.395608	0.437529	0.378014	0.485864	0.42168	2981.38	2519.87	2844.03	3200.04	2861.78	2717.56	4635.47	4999.64
Slc12a4	Solute carrier family 12 member 4	S12A4_MOUSE	9	1	51.3906	0.126019	0.302668	1.23569	B6	D2	121822	0.20232	0.186899	0.177416	0.197619	0.0983607	0.186026	0.176924	0.157175	1444.78	1356.7	1361.7	1598.52	643.356	1337.35	1687.98	1863.54
Ulk3	Serine/threonine-protein kinase ULK3	ULK3_MOUSE	3	1	16.3226	0.126735	0.302668	1.97019	B6	D2	53913.9	0.244928	0.418918	0.17662	0.146774	0.146915	0.205348	0.056248	0.0925767	1749.05	3040.92	1355.59	1187.24	960.938	1476.26	536.644	1097.63
Rasgrp2	RAS guanyl-releasing protein 2	GRP2_MOUSE	18	10	106.685	0.12676	0.302668	1.06385	D2	B6	70358.1	1.34201	1.20798	1.27898	1.318	1.37945	1.45214	1.27821	1.36581	9583.45	8768.74	9816.42	10661.1	9022.7	10439.5	12195	16193.8
Napa	Alpha-soluble NSF attachment protein	SNAA_MOUSE	23	11	187.59	0.127128	0.302668	1.21871	B6	D2	33645.9	8.80001	10.0432	9.06495	8.78451	9.44046	5.56232	6.67165	8.43326	62841.7	72903.5	69575.3	71056.9	61748	39987.8	63652.1	99988.8
Sohlh2	Spermatogenesis- and oogenesis-specific basic helix-loop-helix-containing protein 2	SOLH2_MOUSE	5	3	28.9509	0.127226	0.302668	1.21104	B6	D2	51781.8	0.590799	0.484466	0.561945	0.41996	0.433272	0.410996	0.506291	0.348124	4218.95	3516.73	4313.04	3397.02	2833.94	2954.67	4830.36	4127.52
Uqcrfs1	Cytochrome b-c1 complex subunit Rieske_ mitochondrial	UCRI_MOUSE	12	11	105.722	0.127439	0.302668	1.16017	D2	B6	29652.8	14.8154	12.2635	12.6929	11.3806	13.5686	17.7089	14.3243	13.7437	105798	89020.7	97420.2	92056.3	88749.5	127310	136664	162952
Slc30a3	Zinc transporter 3	ZNT3_MOUSE	4	1	24.2068	0.127769	0.302668	1.13374	B6	D2	42280.4	2.96017	2.78417	2.7484	2.54495	2.259	2.56435	2.82653	2.08576	21138.9	20210.3	21094.5	20585.8	14775.6	18435.2	26967	24729.8
Stt3a	Dolichyl-diphosphooligosaccharide--protein glycosyltransferase subunit STT3A	STT3A_MOUSE	6	4	33.4323	0.127799	0.302668	1.14157	B6	D2	81168.1	2.06625	1.81299	1.82671	1.56041	1.58599	1.72894	1.65936	1.39095	14755.3	13160.5	14020.3	12622	10373.6	12429.4	15831.5	16491.8
Acox1	Peroxisomal acyl-coenzyme A oxidase 1	ACOX1_MOUSE	13	8	82.0557	0.128052	0.302668	1.14535	B6	D2	75048.1	9.18315	8.1613	8.17857	8.0798	8.28252	6.13508	8.21825	6.70255	65577.7	59242.8	62772.1	65356.6	54174.2	44105.4	78407.6	79468.6
Ppib	Peptidyl-prolyl cis-trans isomerase B	PPIB_MOUSE	13	11	78.259	0.128055	0.302668	1.10286	B6	D2	23713.5	4.59729	4.83682	4.68681	4.23828	4.41851	4.17126	4.45811	3.599	32829.7	35110.5	35972.2	34283	28900.5	29987.4	42533.4	42671.5
Actb	Actin_ cytoplasmic 1	ACTB_MOUSE;ACTG_MOUSE	56	32	489.62	0.128184	0.302668	1.16819	D2	B6	42079	148.834	157.943	161.916	169.236	161.811	230.391	184.34	168.682	1.06284e+06	1.14651e+06	1.24273e+06	1.36893e+06	1.05837e+06	1.65629e+06	1.75873e+06	1.99998e+06
Rgs14	Regulator of G-protein signaling 14	RGS14_MOUSE	2	1	11.0267	0.128365	0.302668	1.1369	B6	D2	60417.3	0.262051	0.284137	0.241403	0.241632	0.216702	0.192895	0.260727	0.234965	1871.33	2062.55	1852.81	1954.53	1417.4	1386.73	2487.51	2785.86
Cct5	T-complex protein 1 subunit epsilon	TCPE_MOUSE	15	11	105.85	0.129324	0.302668	1.10841	D2	B6	60080.5	5.23595	4.82078	5.45757	5.30618	6.34304	5.05487	6.09633	5.58342	37390.4	34994	41887.9	42921.2	41488.5	36339.8	58163.1	66199.7
Ldah	Lipid droplet-associated hydrolase	LDAH_MOUSE	4	2	23.5454	0.129372	0.302668	1.19876	B6	D2	37773.2	0.295915	0.25431	0.272992	0.254338	0.252926	0.166623	0.208462	0.270877	2113.15	1846.04	2095.26	2057.31	1654.34	1197.86	1988.87	3211.64
Fdx2	Ferredoxin-2_ mitochondrial	FDX2_MOUSE	2	1	11.8082	0.129472	0.302668	1.08028	D2	B6	18994.4	1.19616	1.24754	1.22544	1.39445	1.27444	1.39246	1.45611	1.34709	8541.92	9055.89	9405.52	11279.6	8335.81	10010.5	13892.3	15971.7
Ptpn11	Tyrosine-protein phosphatase non-receptor type 11	PTN11_MOUSE	6	2	34.214	0.129486	0.302668	1.2305	B6	D2	69030.7	0.165573	0.199205	0.211876	0.228785	0.191604	0.167616	0.179745	0.115595	1182.37	1446.03	1626.19	1850.62	1253.24	1205	1714.89	1370.55
Pacsin2	Protein kinase C and casein kinase substrate in neurons protein 2	PACN2_MOUSE	4	1	17.4873	0.129557	0.302668	1.14099	B6	D2	56175.1	1.10306	1.46646	1.21781	1.33169	1.13148	1.2483	1.0643	1.0424	7877.07	10645	9346.94	10771.9	7400.76	8974.07	10154.1	12359.2
Chsy3	Chondroitin sulfate synthase 3	CHSS3_MOUSE	11	2	81.2181	0.129698	0.302668	1.18678	B6	D2	100726	16.4107	17.5375	15.7457	15.6942	13.1047	10.8223	17.8344	13.3356	117191	127304	120851	126949	85715.3	77801.7	170152	158113
Hadh	Hydroxyacyl-coenzyme A dehydrogenase_ mitochondrial	HCDH_MOUSE	10	2	64.0063	0.129723	0.302668	2.12666	D2	B6	34635	0.208867	0.255154	0.144705	0.133774	0.687446	0.291448	0.142911	0.45724	1491.54	1852.16	1110.64	1082.09	4496.44	2095.23	1363.47	5421.25
Itfg1	T-cell immunomodulatory protein	TIP_MOUSE	6	4	38.7231	0.130448	0.302668	1.10967	D2	B6	67864.4	1.47935	1.51403	1.49721	1.49084	1.65145	1.41993	1.86799	1.69806	10564.2	10990.3	11491.4	12059.2	10801.8	10207.9	17821.9	20133.1
Aip	AH receptor-interacting protein	AIP_MOUSE	4	2	21.4625	0.130625	0.302668	1.12474	D2	B6	38061.2	0.615682	0.665947	0.699556	0.799013	0.736951	0.861801	0.801712	0.726545	4396.64	4834.1	5369.22	6463.13	4820.24	6195.53	7648.87	8614.27
Rmi1	RecQ-mediated genome instability protein 1	RMI1_MOUSE	7	1	36.6032	0.131085	0.302668	1.13439	B6	D2	69149.1	1.66656	1.43524	1.62696	1.68027	1.42437	1.18191	1.41642	1.62704	11901.1	10418.4	12487.2	13591.5	9316.53	8496.85	13513.6	19290.9
Dpysl5	Dihydropyrimidinase-related protein 5	DPYL5_MOUSE	17	10	132.115	0.131384	0.302668	1.25499	D2	B6	62086.8	2.27086	2.85292	2.29904	3.22416	3.05088	4.22688	3.38862	2.69544	16216.5	20709.3	17645.5	26079.9	19955.1	30387.3	32329.7	31958.4
Mapk3	Mitogen-activated protein kinase 3	MK03_MOUSE	9	3	60.1331	0.13155	0.302668	1.15418	D2	B6	43408.7	0.537337	0.659697	0.615744	0.748689	0.72822	0.653872	0.826817	0.747481	3837.18	4788.73	4725.95	6056.07	4763.13	4700.72	7888.39	8862.5
Ppt1	Palmitoyl-protein thioesterase 1	PPT1_MOUSE	10	5	55.1742	0.131592	0.302668	1.10486	B6	D2	35060.5	5.17187	5.40544	5.23755	4.78604	5.28737	4.17465	4.82691	4.35671	36932.8	39238	40199.2	38713.7	34583.6	30011.8	46052	51655.3
Arhgap5	Rho GTPase-activating protein 5	RHG05_MOUSE	19	5	119.666	0.131624	0.302668	1.1343	B6	D2	173653	8.85071	7.29995	7.86671	6.93339	7.13464	6.02482	7.52516	6.60169	63203.8	52990.3	60378.5	56083.4	46666.1	43312.8	71795.1	78272.8
Eps15l1	Epidermal growth factor receptor substrate 15-like 1	EP15R_MOUSE	24	15	151.985	0.13174	0.302668	1.12628	B6	D2	99479.9	2.07256	2.24946	1.94304	2.07997	1.54549	2.06544	1.80766	1.99081	14800.3	16328.8	14913.2	16824.6	10108.7	14848.5	17246.3	23603.9
Plch1	1-phosphatidylinositol 4_5-bisphosphate phosphodiesterase eta-1	PLCH1_MOUSE	7	2	38.5928	0.132259	0.302668	1.26025	B6	D2	189739	0.368465	0.407814	0.326916	0.296018	0.228614	0.32086	0.348379	0.212416	2631.24	2960.32	2509.14	2394.46	1495.31	2306.68	3323.77	2518.5
Atg7	Ubiquitin-like modifier-activating enzyme ATG7	ATG7_MOUSE	8	4	39.1539	0.132427	0.302668	1.11669	B6	D2	78660.9	0.338657	0.351743	0.368325	0.390546	0.363523	0.292888	0.292186	0.349236	2418.39	2553.3	2826.97	3159.08	2377.73	2105.58	2787.65	4140.72
Hspa9	Stress-70 protein_ mitochondrial	GRP75_MOUSE	33	19	242.527	0.13256	0.302668	1.08456	D2	B6	73746.5	9.48981	9.07138	8.94417	9.04091	8.7402	10.0475	10.7117	10.1372	67767.6	65849.1	68648.2	73130.9	57167.8	72231.7	102197	120191
Zhx3	Zinc fingers and homeoboxes protein 3	ZHX3_MOUSE	3	1	16.6549	0.132582	0.302668	1.37471	B6	D2	105255	1.4268	0.991658	1.03401	0.6958	0.880646	0.851175	0.67651	0.609216	10188.9	7198.44	7936.22	5628.26	5760.12	6119.14	6454.36	7223.16
Mtfp1	Mitochondrial fission process protein 1	MTFP1_MOUSE	4	3	25.6478	0.13262	0.302668	1.17569	D2	B6	18371.1	0.711298	0.580273	0.645509	0.653163	0.880287	0.599558	0.771127	0.794341	5079.45	4212.19	4954.41	5283.36	5757.77	4310.25	7357.07	9418.09
Actr3	Actin-related protein 3	ARP3_MOUSE	14	7	88.2405	0.132656	0.302668	1.10891	B6	D2	47813.4	2.49586	3.03902	2.73008	3.02705	2.34356	2.71558	2.67244	2.4514	17823.2	22060.2	20953.9	24485.5	15328.7	19522.5	25496.9	29065
Ndufv3	NADH dehydrogenase [ubiquinone] flavoprotein 3_ mitochondrial	NDUV3_MOUSE	2	2	23.2255	0.132658	0.302668	1.34618	D2	B6	11813.5	2.76756	2.26373	2.56486	2.39045	2.58994	3.34315	4.85732	2.65332	19763.4	16432.4	19685.8	19336.1	16940.2	24034.1	46342.1	31459.1
Ndufa5	NADH dehydrogenase [ubiquinone] 1 alpha subcomplex subunit 5	NDUA5_MOUSE	8	6	69.5498	0.132768	0.302668	1.11158	D2	B6	13416.8	3.74538	3.26216	3.77862	3.40071	4.47338	3.6503	3.66328	3.98283	26746.1	23680	29001.6	27508	29259.4	26242.2	34950.1	47222.3
Idh1	Isocitrate dehydrogenase [NADP] cytoplasmic	IDHC_MOUSE	14	8	74.9223	0.132777	0.302668	1.14209	D2	B6	47073.7	0.378526	0.389745	0.381035	0.323453	0.36227	0.476168	0.393489	0.450091	2703.09	2829.16	2924.52	2616.38	2369.53	3423.2	3754.15	5336.5
Rpl27a	60S ribosomal protein L27a	RL27A_MOUSE	8	6	37.1224	0.132811	0.302668	1.07442	B6	D2	16719.5	1.86063	1.9974	1.79455	1.76475	1.61454	1.83767	1.79383	1.65754	13287	14499.1	13773.5	14274.9	10560.3	13211.1	17114.3	19652.6
Pgls	6-phosphogluconolactonase	6PGL_MOUSE	5	2	37.7868	0.132874	0.302668	1.78941	D2	B6	27482.6	0.128086	0.184971	0.215076	0.332268	0.289902	0.522684	0.186203	0.540821	914.672	1342.71	1650.75	2687.68	1896.19	3757.6	1776.5	6412.23
Atp5l	ATP synthase subunit g_ mitochondrial	ATP5L_MOUSE	2	1	14.0905	0.132945	0.302668	2.04277	D2	B6	11424.5	0.117814	0.0415433	0.169159	0.112247	0.268948	0.256292	0.0499927	0.325144	841.32	301.563	1298.33	907.955	1759.13	1842.49	476.964	3855.07
Svop	Synaptic vesicle 2-related protein	SVOP_MOUSE	5	2	33.3894	0.133186	0.302798	1.10659	B6	D2	61510.7	0.850922	0.91415	0.793451	0.822423	0.690185	0.875361	0.758265	0.731485	6076.52	6635.81	6089.89	6652.5	4514.35	6293.02	7234.36	8672.84
Ccdc181	Coiled-coil domain-containing protein 181	CC181_MOUSE	3	2	17.5891	0.133904	0.303659	1.22729	D2	B6	59583.6	0.617634	0.531451	0.606631	0.547898	0.862635	0.798561	0.58497	0.581037	4410.58	3857.8	4656.01	4431.89	5642.31	5740.9	5581	6889.06
Hras	GTPase HRas	RASH_MOUSE	15	3	116.412	0.133932	0.303659	1.22195	D2	B6	21640.3	2.8903	2.26073	2.67084	2.40678	4.04887	2.61449	2.97052	2.86502	20639.9	16410.6	20499.2	19468.2	26482.8	18795.7	28340.7	33969
Ak3	GTP:AMP phosphotransferase AK3_ mitochondrial	KAD3_MOUSE	11	10	77.4106	0.134652	0.304752	1.09704	B6	D2	25483.4	1.49491	1.35269	1.36506	1.52188	1.16664	1.27859	1.33075	1.45129	10675.3	9819.14	10477.1	12310.4	7630.72	9191.88	12696.3	17207.2
Epha3	Ephrin type-A receptor 3	EPHA3_MOUSE	20	10	110.504	0.13481	0.304752	1.16847	D2	B6	111723	1.02872	1.06703	1.20575	1.28191	1.35663	1.53092	1.08527	1.38275	7346.16	7745.55	9254.35	10369.3	8873.4	11005.9	10354.2	16394.6
Map2k2	Dual specificity mitogen-activated protein kinase kinase 2	MP2K2_MOUSE	5	2	39.8621	0.135194	0.304752	1.33766	B6	D2	44687.3	1.80705	2.39797	2.43987	2.51105	1.90298	0.970496	1.78416	2.18709	12904.3	17406.9	18726.5	20311.6	12447	6976.94	17022	25931.2
Gpkow	G-patch domain and KOW motifs-containing protein	GPKOW_MOUSE	5	2	24.5281	0.135246	0.304752	1.13771	B6	D2	54116.9	1.0333	0.966276	0.984266	1.13073	0.759119	1.05601	0.864771	0.936636	7378.9	7014.19	7554.43	9146.38	4965.24	7591.73	8250.49	11105.2
Nras	GTPase NRas	RASN_MOUSE	12	3	100.314	0.135452	0.304752	1.22195	D2	B6	21484.3	2.04692	1.60106	1.8915	1.7045	2.86743	1.85159	2.10374	2.02902	14617.3	11622.1	14517.6	13787.5	18755.3	13311.2	20071.1	24057
Mcee	Methylmalonyl-CoA epimerase_ mitochondrial	MCEE_MOUSE	4	2	22.8043	0.135522	0.304752	1.27127	D2	B6	19131.1	0.775143	0.843546	0.783352	0.849312	0.730207	0.982315	1.34055	1.08027	5535.37	6123.3	6012.38	6869.99	4776.12	7061.91	12789.8	12808.2
Sez6l2	Seizure 6-like protein 2	SE6L2_MOUSE	9	6	52.1372	0.136169	0.305596	1.34311	D2	B6	99043.9	0.436931	0.481979	0.498222	0.533786	0.623676	0.403622	0.804624	0.788374	3120.17	3498.68	3823.95	4317.74	4079.33	2901.66	7676.66	9347.34
Abca6	ATP-binding cassette sub-family A member 6	ABCA6_MOUSE	5	1	35.2364	0.13642	0.305596	1.33705	B6	D2	184994	1.33292	1.80432	1.38884	1.69214	0.760383	1.75235	1.10062	1.03735	9518.5	13097.5	10659.6	13687.5	4973.5	12597.8	10500.7	12299.3
Flt1	Vascular endothelial growth factor receptor 1	VGFR1_MOUSE	7	2	34.4241	0.136453	0.305596	1.29817	B6	D2	151758	1.17604	1.48806	1.46424	1.88408	0.991555	0.900741	1.56274	1.17642	8398.22	10801.8	11238.3	15240.1	6485.55	6475.48	14909.6	13948.2
Glrx	Glutaredoxin-1	GLRX1_MOUSE	3	3	20.1541	0.136697	0.305727	1.14588	D2	B6	12156.1	0.45499	0.573611	0.445298	0.566381	0.535554	0.656696	0.585104	0.560564	3249.12	4163.84	3417.75	4581.4	3502.95	4721.02	5582.28	6646.32
Lrrc57	Leucine-rich repeat-containing protein 57	LRC57_MOUSE	5	2	26.3427	0.137526	0.306967	1.33568	D2	B6	27159.4	0.599832	0.524718	0.648162	0.576693	0.747106	0.809268	1.06426	0.517418	4283.46	3808.93	4974.77	4664.81	4886.66	5817.87	10153.8	6134.75
Iqcj-Schip1	IQCJ-SCHIP1 readthrough transcript protein	IQIP1_MOUSE;SCHI1_MOUSE	4	2	19.341	0.137623	0.306967	1.11513	B6	D2	62316	0.47793	0.434245	0.453173	0.43705	0.473999	0.384983	0.403052	0.354279	3412.95	3152.18	3478.19	3535.25	3100.32	2767.66	3845.39	4200.5
Prkce	Protein kinase C epsilon type	KPCE_MOUSE	15	4	80.3942	0.137879	0.307122	1.13016	B6	D2	84929.4	0.690295	0.853258	0.725279	0.760402	0.60127	0.681943	0.770944	0.626197	4929.46	6193.79	5566.66	6150.81	3932.78	4902.52	7355.33	7424.5
Syt7	Synaptotagmin-7	SYT7_MOUSE	11	7	74.8584	0.138165	0.307168	1.10566	B6	D2	45814.6	5.61095	6.72312	6.39944	6.35278	5.80344	5.00503	6.21056	5.66997	40068.4	48803.1	49116.9	51387	37959	35981.4	59252.9	67225.9
Psmb2	Proteasome subunit beta type-2	PSB2_MOUSE	5	5	31.6086	0.138271	0.307168	1.21291	B6	D2	23077.5	0.796576	1.02171	0.677731	1.03636	0.752969	0.758094	0.67253	0.728738	5688.42	7416.62	5201.71	8383.04	4925.01	5449.98	6416.39	8640.27
Snap47	Synaptosomal-associated protein 47	SNP47_MOUSE	16	10	114.309	0.138701	0.307199	1.14698	D2	B6	46752.5	1.6754	1.45433	1.52169	1.35007	1.98786	1.61275	1.48183	1.80114	11964.2	10557	11679.3	10920.6	13002.1	11594.1	14137.7	21355.2
Mtfr1l	Mitochondrial fission regulator 1-like	MFR1L_MOUSE	7	3	50.5381	0.139009	0.307199	1.09172	B6	D2	32182.4	0.594714	0.529165	0.524349	0.485714	0.479297	0.471183	0.474972	0.529209	4246.91	3841.2	4024.48	3928.89	3134.98	3387.36	4531.55	6274.56
Pc	Pyruvate carboxylase_ mitochondrial	PYC_MOUSE	38	17	230.927	0.139209	0.307199	1.09354	D2	B6	130426	4.19962	3.78592	3.76519	3.93772	4.09895	4.02319	4.87973	4.15403	29989.9	27482	28898.6	31851.8	26810.3	28922.9	46555.9	49252.1
Serpina3b	Serine protease inhibitor A3B	SPA3B_MOUSE	1	1	5.7993	0.139457	0.307199	1.21681	B6	D2	47643.1	3.67258	3.16081	2.88694	2.55586	2.2609	2.75891	3.01588	2.05319	26226.3	22944.3	22157.8	20674.1	14788	19833.9	28773.5	24343.6
Psmb4	Proteasome subunit beta type-4	PSB4_MOUSE	5	3	30.6835	0.139622	0.307199	1.19894	D2	B6	29230.2	1.23202	1.46407	1.28616	1.49327	1.33519	2.01099	1.732	1.48664	8797.97	10627.7	9871.56	12078.9	8733.17	14457.1	16524.4	17626.3
Src	Neuronal proto-oncogene tyrosine-protein kinase Src	SRC_MOUSE	14	5	106.451	0.139634	0.307199	1.18732	D2	B6	61158.1	14.1045	15.4515	15.8626	17.4723	15.0978	17.3569	22.4987	19.7182	100722	112162	121748	141331	98751.7	124780	214653	233789
Selplg	P-selectin glycoprotein ligand 1	SELPL_MOUSE	1	1	5.7487	0.139685	0.307199	1.29524	B6	D2	42012.9	0.152753	0.186655	0.144174	0.204772	0.135174	0.158788	0.156502	0.0809831	1090.82	1354.93	1106.56	1656.38	884.143	1141.54	1493.13	960.174
Hspa4	Heat shock 70 kDa protein 4	HSP74_MOUSE	28	14	187.253	0.139775	0.307199	1.28442	B6	D2	94931.2	2.22718	2.98296	2.81252	3.24742	1.62366	2.98982	1.83183	2.32915	15904.5	21653.3	21586.6	26268	10620	21494	17476.9	27615.5
Lamp2	Lysosome-associated membrane glycoprotein 2	LAMP2_MOUSE	6	1	36.341	0.140692	0.308805	1.13499	B6	D2	46194.4	0.232346	0.309525	0.264149	0.301024	0.258684	0.235667	0.226334	0.254696	1659.21	2246.84	2027.39	2434.95	1692	1694.22	2159.38	3019.8
Itga2b	Integrin alpha-IIb	ITA2B_MOUSE	4	3	20.3628	0.141044	0.308828	1.15378	D2	B6	113762	0.71844	0.562971	0.516368	0.550329	0.713416	0.696816	0.709554	0.589413	5130.45	4086.61	3963.22	4451.56	4666.3	5009.45	6769.63	6988.37
Ywhaq	14-3-3 protein theta	1433T_MOUSE	20	11	200.38	0.141342	0.308828	1.16821	B6	D2	28063.5	9.42048	10.9622	8.80777	10.6126	7.26727	10.6041	8.14853	8.05203	67272.6	79574.3	67601.3	85844.1	47533.6	76233.3	77742.5	95468.7
Hspa4l	Heat shock 70 kDa protein 4L	HS74L_MOUSE	28	14	189.642	0.141431	0.308828	1.09375	B6	D2	95237.7	2.9648	3.54736	3.2504	3.49434	2.80072	3.18588	3.20252	2.9315	21171.9	25750.3	24947.4	28265.3	18318.9	22903.4	30554.2	34757.2
Por	NADPH--cytochrome P450 reductase	NCPR_MOUSE	16	8	94.3762	0.141533	0.308828	1.16288	B6	D2	77443.3	2.30011	1.94673	2.1235	1.70715	1.90277	1.57537	1.94051	1.52744	16425.3	14131.3	16298.3	13809	12445.6	11325.4	18513.7	18110.1
Ptpn23	Tyrosine-protein phosphatase non-receptor type 23	PTN23_MOUSE	5	2	27.4265	0.141694	0.308828	1.10763	B6	D2	186072	0.565886	0.540805	0.514818	0.504397	0.433762	0.546737	0.502235	0.4366	4041.05	3925.7	3951.33	4080.02	2837.15	3930.52	4791.66	5176.54
Glud1	Glutamate dehydrogenase 1_ mitochondrial	DHE3_MOUSE	40	31	254.435	0.14183	0.308828	1.1537	D2	B6	61679.1	8.62954	8.06881	6.82111	7.35867	7.53793	10.3224	9.13428	8.62955	61624.4	58571.5	52353.3	59523.5	49304	74208.2	87147.2	102316
Uqcrc1	Cytochrome b-c1 complex subunit 1_ mitochondrial	QCR1_MOUSE	31	20	280.176	0.142112	0.308828	1.14251	D2	B6	53479.1	36.654	29.7716	34.487	30.6298	35.2736	32.9312	43.5381	38.5457	261750	216112	264694	247761	230717	236744	415382	457017
Trappc4	Trafficking protein particle complex subunit 4	TPPC4_MOUSE	4	2	24.3752	0.142293	0.308828	1.21783	D2	B6	24499.2	0.852527	0.859385	0.847476	0.779418	1.01156	0.82894	0.900931	1.32468	6087.97	6238.27	6504.54	6304.63	6616.37	5959.29	8595.49	15706.1
Rapgef4	Rap guanine nucleotide exchange factor 4	RPGF4_MOUSE	17	9	86.8763	0.142387	0.308828	1.1449	B6	D2	116518	2.42379	2.1349	2.1267	2.09748	2.06005	2.11638	1.98689	1.50801	17308.5	15497.2	16322.8	16966.3	13474.3	15214.8	18956.3	17879.7
Rpl36	60S ribosomal protein L36	RL36_MOUSE	3	1	17.6875	0.142859	0.309446	1.19704	B6	D2	12272.6	0.355309	0.33336	0.358731	0.267015	0.308609	0.321691	0.224577	0.243176	2537.3	2419.86	2753.33	2159.86	2018.55	2312.65	2142.61	2883.22
Ceacam15	Carcinoembryonic antigen-related cell adhesion molecule 15	CEA15_MOUSE;ARL5A_MOUSE;ARL5C_MOUSE	3	2	17.7723	0.143472	0.310365	1.22913	B6	D2	26636.6	0.380804	0.410302	0.432421	0.516088	0.312034	0.298482	0.468615	0.336194	2719.35	2978.38	3318.91	4174.58	2040.95	2145.8	4470.9	3986.07
Sema3c	Semaphorin-3C	SEM3C_MOUSE	8	1	44.0926	0.143709	0.310473	1.61845	B6	D2	86600.8	0.0752622	0.115661	0.0450694	0.0730569	0.0374994	0.0252354	0.0674308	0.0607877	537.455	839.579	345.916	590.95	245.276	181.419	643.336	720.729
Atp6v0d1	V-type proton ATPase subunit d 1	VA0D1_MOUSE	27	18	175.118	0.144045	0.310774	1.17169	D2	B6	40757.4	23.3191	19.7693	22.9527	19.009	28.1064	21.558	28.2046	21.7833	166524	143505	176166	153762	183838	154982	269091	258273
Kpnb1	Importin subunit beta-1	IMB1_MOUSE	20	7	127.507	0.1443	0.310774	1.10709	B6	D2	98438.9	2.0692	2.25588	2.20883	2.32067	1.80791	2.17023	1.79127	2.22863	14776.4	16375.4	16953.2	18771.7	11825.1	15601.9	17089.9	26423.7
Kcnq2	Potassium voltage-gated channel subfamily KQT member 2	KCNQ2_MOUSE	4	3	20.2779	0.144414	0.310774	1.07947	B6	D2	85134.6	3.31748	3.53134	3.36346	3.13624	3.43586	2.86178	2.97091	3.09729	23690.4	25634	25815.2	25368.7	22473.2	20573.5	28344.5	36723
Tpt1	Translationally-controlled tumor protein	TCTP_MOUSE	7	4	48.0385	0.144796	0.311192	1.10975	D2	B6	19576.3	0.832099	0.841334	0.727173	0.841035	0.836508	0.9257	1.01577	0.819416	5942.1	6107.24	5581.19	6803.05	5471.42	6654.91	9691.16	9715.39
Agpat1	1-acyl-sn-glycerol-3-phosphate acyltransferase alpha	PLCA_MOUSE	4	3	29.0766	0.145149	0.311363	1.10624	D2	B6	32051.6	0.317177	0.340791	0.330535	0.315159	0.397398	0.370498	0.304682	0.369588	2264.99	2473.8	2536.92	2549.28	2599.3	2663.53	2906.87	4382.01
Dsp	Desmoplakin	DESP_MOUSE	54	19	285.409	0.145253	0.311363	1.12044	B6	D2	335365	6.71222	5.73929	6.32767	5.31504	5.59421	5.80268	5.34573	4.76156	47932.6	41661.5	48566.1	42992.8	36590.5	41715.8	51001.8	56455.4
Vps45	Vacuolar protein sorting-associated protein 45	VPS45_MOUSE	11	5	72.3613	0.145451	0.311382	1.14092	D2	B6	65452.1	0.484479	0.522232	0.557802	0.641009	0.542705	0.634494	0.6993	0.639821	3459.71	3790.88	4281.24	5185.05	3549.72	4561.41	6671.79	7586.02
Kbtbd11	Kelch repeat and BTB domain-containing protein 11	KBTBB_MOUSE	2	1	10.0161	0.146042	0.311721	1.38261	B6	D2	69029.7	0.242984	0.232799	0.248166	0.226817	0.142159	0.289654	0.132677	0.123172	1735.17	1689.89	1904.72	1834.7	929.829	2082.33	1265.83	1460.38
Ndufs4	NADH dehydrogenase [ubiquinone] iron-sulfur protein 4_ mitochondrial	NDUS4_MOUSE	17	8	148.46	0.14638	0.311721	1.14164	D2	B6	19841.8	4.80762	4.01923	4.43861	4.01923	5.82006	4.7949	4.26932	4.84854	34331.7	29175.6	34067.2	32511.1	38067.7	34470.8	40732.2	57486.6
Grik2	Glutamate receptor ionotropic_ kainate 2	GRIK2_MOUSE	9	5	58.6161	0.146382	0.311721	1.22569	D2	B6	103171	3.93494	3.00742	3.16507	3.90347	3.69456	4.22509	5.53714	3.71629	28099.8	21830.8	24292.5	31574.7	24165.3	30374.4	52828.1	44062.1
Sox6	Transcription factor SOX-6	SOX6_MOUSE	6	5	38.9481	0.146418	0.311721	1.10336	B6	D2	92202.6	1.28351	1.19395	1.15888	1.05211	1.06607	1.16645	1.06937	0.947342	9165.63	8666.86	8894.59	8510.38	6972.92	8385.64	10202.6	11232.1
Ccdc81	Coiled-coil domain-containing protein 81	CCD81_MOUSE	9	5	60.7844	0.14667	0.311721	1.08271	B6	D2	76624.1	10.2895	9.62664	9.27265	8.58709	8.94179	9.17509	8.72098	8.05226	73478.4	69879.7	71169.3	69460.1	58486.3	65960.2	83204	95471.5
Actr1b	Beta-centractin	ACTY_MOUSE	18	4	116.875	0.146742	0.311721	1.18361	D2	B6	42395.5	1.39927	1.80046	1.40061	1.71382	1.57926	1.93314	1.72935	2.23178	9992.33	13069.5	10750	13862.9	10329.6	13897.4	16499.2	26461.1
Smap2	Stromal membrane-associated protein 2	SMAP2_MOUSE	8	1	44.319	0.147352	0.312615	1.26594	B6	D2	46920.1	0.993788	0.886308	0.825735	0.886772	0.786041	0.401575	0.831215	0.819063	7096.74	6433.71	6337.67	7173.01	5141.32	2886.95	7930.35	9711.21
Rcn2	Reticulocalbin-2	RCN2_MOUSE	10	6	63.2197	0.148351	0.313935	1.13231	B6	D2	37270.8	1.53821	1.71639	1.51284	1.55056	1.13545	1.41754	1.40015	1.62658	10984.5	12459.2	11611.3	12542.3	7426.73	10190.8	13358.3	19285.5
H2afx	Histone H2AX	H2AX_MOUSE	3	2	28.9651	0.148355	0.313935	1.49982	B6	D2	15142.6	0.290728	0.209436	0.410805	0.235553	0.240707	0.18152	0.250481	0.0917342	2076.12	1520.29	3153.01	1905.37	1574.41	1304.95	2389.76	1087.64
Chsy1	Chondroitin sulfate synthase 1	CHSS1_MOUSE	4	1	24.8981	0.149027	0.314954	1.16382	B6	D2	92010.6	1.6004	1.70242	1.56843	1.53148	1.34456	1.07327	1.72397	1.35971	11428.6	12357.9	12038	12388	8794.46	7715.76	16447.8	16121.3
Paqr3	Progestin and adipoQ receptor family member 3	PAQR3_MOUSE	2	1	8.28	0.14923	0.314979	1.16831	B6	D2	36895.9	0.734679	0.542358	0.604564	0.513217	0.489309	0.564044	0.479721	0.516741	5246.41	3936.97	4640.14	4151.36	3200.47	4054.94	4576.87	6126.73
Hsbp1	Heat shock factor-binding protein 1	HSBP1_MOUSE	6	5	51.3267	0.149601	0.315359	1.11722	B6	D2	8610.81	3.35903	2.8789	2.95456	2.61565	2.68898	2.57077	2.91685	2.39261	23987.2	20897.9	22676.8	21157.7	17588	18481.4	27828.8	28367.9
Gda	Guanine deaminase	GUAD_MOUSE	24	17	173.891	0.150188	0.315939	1.18558	B6	D2	51526.4	3.70552	4.56336	3.81126	4.53621	2.70924	4.15275	3.81025	3.34313	26461.5	33125.4	29252.1	36692.9	17720.5	29854.4	36352.3	39637.8
Lancl2	LanC-like protein 2	LANC2_MOUSE	12	11	76.9701	0.150274	0.315939	1.07405	B6	D2	51518.7	2.78094	3.03199	3.11506	3.08502	3.04133	2.61126	2.65831	2.87389	19859	22009.2	23908.7	24954.4	19892.7	18772.5	25362	34074.2
Blvra	Biliverdin reductase A	BIEA_MOUSE	6	3	43.8161	0.15045	0.315939	1.3113	B6	D2	33695.7	0.283287	0.45484	0.312903	0.489059	0.231742	0.30212	0.310176	0.330436	2022.98	3301.68	2401.59	3955.95	1515.77	2171.96	2959.29	3917.81
Cox6c	Cytochrome c oxidase subunit 6C	COX6C_MOUSE	6	3	50.953	0.150795	0.316259	1.41511	B6	D2	8469.03	0.954245	0.702515	0.605992	0.408466	0.462875	0.393832	0.456964	0.573965	6814.35	5099.55	4651.11	3304.04	3027.56	2831.28	4359.74	6805.2
Atp6v0c	V-type proton ATPase 16 kDa proteolipid subunit	VATL_MOUSE	4	4	42.3737	0.151179	0.316425	2.36607	D2	B6	15808	3.56272	2.26977	2.1088	2.44863	10.1985	4.97502	1.59597	7.81379	25441.7	16476.3	16185.5	19806.7	66706.1	35765.7	15226.7	92644.1
Fxyd7	FXYD domain-containing ion transport regulator 7	FXYD7_MOUSE	1	1	6.9364	0.151324	0.316425	1.66457	B6	D2	8657.91	0.333632	0.242469	0.192912	0.174448	0.200882	0.00871156	0.173883	0.183312	2382.5	1760.08	1480.63	1411.09	1313.93	62.6279	1658.96	2173.43
Exoc4	Exocyst complex component 4	EXOC4_MOUSE	5	2	31.5569	0.15147	0.316425	1.11546	B6	D2	111344	0.933077	0.962695	0.973956	0.988558	0.870389	0.705402	0.894097	0.989045	6663.19	6988.2	7475.3	7996.34	5693.03	5071.17	8530.29	11726.6
Ctsb	Cathepsin B	CATB_MOUSE	9	6	72.0764	0.151642	0.316425	1.47959	B6	D2	38192.3	3.04203	5.4025	3.04265	5.32393	2.50831	3.5267	1.69312	3.63391	21723.4	39216.7	23352.9	43064.7	16406.3	25353.6	16153.5	43085.5
Mtco2	Cytochrome c oxidase subunit 2	COX2_MOUSE	24	16	205.766	0.151832	0.316425	1.09793	D2	B6	26147.6	64.6542	56.9027	63.2792	55.1995	70.6893	62.3216	60.1887	70.3425	461702	413057	485680	446503	462363	448033	574241	834014
Rpl27	60S ribosomal protein L27	RL27_MOUSE	5	4	49.3241	0.152211	0.316814	1.08386	B6	D2	15797.8	1.29875	1.36976	1.22863	1.32549	1.17216	1.24967	1.07255	1.32417	9274.51	9943.11	9429.97	10721.7	7666.81	8983.96	10232.8	15700
Pdia3	Protein disulfide-isomerase A3	PDIA3_MOUSE	35	21	214.66	0.152725	0.317468	1.09944	D2	B6	57134.7	9.94659	10.3676	10.2412	10.804	9.95125	10.8566	12.109	12.5552	71029.6	75258.3	78603	87392.3	65089	78048.8	115528	148861
Pcmt1	Protein-L-isoaspartate(D-aspartate) O-methyltransferase	PIMT_MOUSE	9	4	56.5717	0.15291	0.317468	1.14149	B6	D2	24691.5	3.06185	2.7889	2.66782	2.48055	2.63086	2.63594	1.94495	2.42398	21865	20244.6	20476.1	20064.9	17207.9	18949.9	18556.1	28739.9
Rps6ka4	Ribosomal protein S6 kinase alpha-4	KS6A4_MOUSE	6	1	33.5563	0.153295	0.317837	1.12287	B6	D2	86222.4	0.471761	0.490491	0.466417	0.473111	0.36312	0.376334	0.488364	0.465854	3368.89	3560.47	3579.84	3826.94	2375.09	2705.49	4659.32	5523.39
Ubxn4	UBX domain-containing protein 4	UBXN4_MOUSE	1	1	6.2031	0.153473	0.317837	1.24558	B6	D2	56814.3	4.8416	6.19749	4.59268	5.02313	3.2564	5.90357	3.7816	3.64097	34574.3	44987.5	35249.7	40631.5	21299.4	42441.1	36079	43169.1
Mrps36	28S ribosomal protein S36_ mitochondrial	RT36_MOUSE	2	2	15.2802	0.154531	0.31932	1.16232	D2	B6	11100.8	3.0942	2.76665	2.41641	2.12439	2.75974	3.18097	3.37833	2.77097	22096	20083.1	18546.4	17183.9	18050.9	22868.2	32231.6	32854
Six6os1	Protein SIX61	S6OS1_MOUSE	2	1	10.9949	0.154576	0.31932	1.4693	D2	B6	67380.5	0.499942	0.231331	0.378529	0.430733	0.33599	0.746731	0.686917	0.493866	3570.13	1679.23	2905.28	3484.15	2197.64	5368.29	6553.65	5855.52
Gstk1	Glutathione S-transferase kappa 1	GSTK1_MOUSE	3	2	15.965	0.155094	0.319599	1.15654	B6	D2	25818.2	0.770045	0.719288	0.68992	0.850134	0.594773	0.54474	0.780296	0.699555	5498.97	5221.31	5295.26	6876.64	3890.28	3916.16	7444.55	8294.26
Ciapin1	Anamorsin	CPIN1_MOUSE	2	1	9.6066	0.15525	0.319599	1.20581	B6	D2	33999.2	0.369379	0.286226	0.305967	0.244374	0.287541	0.202247	0.245829	0.264491	2637.77	2077.71	2348.35	1976.72	1880.75	1453.97	2345.38	3135.93
Cdc42se2	CDC42 small effector protein 2	C42S2_MOUSE	2	2	17.444	0.155292	0.319599	1.3285	D2	B6	9394.61	3.41085	2.13553	2.48445	1.91886	2.96484	4.58044	3.0415	2.63137	24357.2	15501.8	19068.7	15521.4	19392.4	32929.1	29017.9	31198.8
Rab8b	Ras-related protein Rab-8B	RAB8B_MOUSE	10	3	73.7762	0.156215	0.320318	1.09891	B6	D2	23774.2	1.07325	0.976285	1.00534	0.985456	0.987394	0.79907	1.02121	0.868998	7664.2	7086.85	7716.16	7971.25	6458.33	5744.56	9743.07	10303.3
Catsperg2	Cation channel sperm-associated protein subunit gamma 2	CTSG2_MOUSE	7	3	33.4763	0.156358	0.320318	1.2162	B6	D2	132615	0.24928	0.296899	0.289619	0.377914	0.218622	0.236175	0.235644	0.30751	1780.13	2155.19	2222.88	3056.91	1429.96	1697.88	2248.2	3645.98
Cntn1	Contactin-1	CNTN1_MOUSE	62	49	411.25	0.156481	0.320318	1.09387	B6	D2	114244	16.4829	14.3159	14.7975	14.8055	13.6126	14.5698	14.95	12.0859	117706	103919	113573	119761	89037.1	104743	142633	143297
Blvrb	Flavin reductase (NADPH)	BLVRB_MOUSE	2	1	11.7438	0.156601	0.320318	1.14323	B6	D2	22311.4	1.12909	1.32968	1.14499	1.12885	0.920152	1.27572	0.98609	0.957722	8062.96	9652.11	8788.02	9131.16	6018.52	9171.23	9407.97	11355.2
Fyn	Tyrosine-protein kinase Fyn	FYN_MOUSE	11	5	62.9884	0.156611	0.320318	1.13666	B6	D2	61188.2	1.10889	0.86434	0.960357	0.904718	0.942671	0.844032	0.873934	0.716197	7918.68	6274.24	7370.92	7318.17	6165.81	6067.79	8337.92	8491.57
Hcn1	Potassium/sodium hyperpolarization-activated cyclic nucleotide-gated channel 1	HCN1_MOUSE;HCN4_MOUSE	5	1	25.61	0.157044	0.320517	1.34974	D2	B6	103116	0.200668	0.307941	0.269111	0.262293	0.24444	0.370801	0.485815	0.302688	1432.99	2235.34	2065.48	2121.66	1598.83	2665.71	4635	3588.82
Ndel1	Nuclear distribution protein nudE-like 1	NDEL1_MOUSE	7	2	39.6721	0.157333	0.320517	1.13716	B6	D2	38594	0.456291	0.340679	0.369418	0.345882	0.341216	0.311068	0.324134	0.353445	3258.41	2472.99	2835.35	2797.81	2231.82	2236.28	3092.45	4190.61
Cavin2	Caveolae-associated protein 2	CAVN2_MOUSE	4	1	21.8512	0.157543	0.320517	1.27618	B6	D2	46821	2.72214	2.70767	2.60172	2.61346	2.31155	2.89952	1.89657	1.23369	19439.1	19655	19968.7	21140	15119.3	20844.8	18094.6	14627.2
Capza1	F-actin-capping protein subunit alpha-1	CAZA1_MOUSE	12	6	73.2117	0.157595	0.320517	1.12276	B6	D2	33110.9	2.22236	2.13152	2.05143	2.1025	1.70753	1.96045	2.27299	1.63658	15870.1	15472.7	15745.1	17006.9	11168.6	14093.8	21685.9	19404.1
Tenm4	Teneurin-4	TEN4_MOUSE	10	5	56.0588	0.157901	0.320517	1.48589	D2	B6	313045	0.970365	1.00641	0.902129	1.19317	1.84061	1.8561	0.726383	1.62759	6929.47	7305.54	6924.02	9651.46	12039	13343.6	6930.18	19297.5
Mpp6	MAGUK p55 subfamily member 6	MPP6_MOUSE	18	12	100.101	0.158292	0.320517	1.08286	D2	B6	62916	1.00209	0.94032	0.927706	0.95957	1.05058	1.06825	1.12092	0.907245	7155.99	6825.78	7120.32	7761.86	6871.63	7679.73	10694.3	10756.7
Myrfl	Myelin regulatory factor-like protein	MRFL_MOUSE	5	1	29.6224	0.158438	0.320517	1.11796	B6	D2	103001	0.215915	0.27163	0.243227	0.267215	0.237788	0.239921	0.196495	0.218477	1541.87	1971.76	1866.81	2161.48	1555.32	1724.81	1874.7	2590.37
Sept4	Septin-4	SEPT4_MOUSE	14	8	100.908	0.158455	0.320517	1.12169	B6	D2	55392.2	8.2132	8.74869	8.89948	9.31364	7.81545	6.60109	9.31913	7.62318	58651.3	63506.7	68305.2	75337.1	51119.2	47455.6	88910.8	90384.1
Mgst3	Microsomal glutathione S-transferase 3	MGST3_MOUSE	7	6	43.6993	0.158456	0.320517	1.35992	D2	B6	17128.9	5.57495	5.01899	5.12414	4.706	7.66879	4.21858	9.13137	6.75633	39811.3	36432.8	39328.8	38066.3	50159.9	30327.6	87119.4	80106.3
Rpl22	60S ribosomal protein L22	RL22_MOUSE	5	3	38.3128	0.158934	0.320886	1.14347	B6	D2	14816	1.1884	1.58457	1.23197	1.21561	1.09726	1.18141	1.03565	1.25123	8486.48	11502.4	9455.58	9832.95	7176.91	8493.22	9880.75	14835.2
Ppm1h	Protein phosphatase 1H	PPM1H_MOUSE	8	3	42.9884	0.159291	0.320886	1.12423	B6	D2	56893.4	0.902782	0.955154	0.94547	1.0634	0.788644	0.771187	1.02841	0.851274	6446.85	6933.46	7256.66	8601.74	5158.35	5544.1	9811.76	10093.1
Gm136	Uncharacterized protein C6orf163 homolog	CF163_MOUSE	4	2	17.7866	0.159638	0.320886	1.2537	B6	D2	38776.5	0.212745	0.166469	0.224368	0.154483	0.127197	0.121307	0.163442	0.192715	1519.23	1208.4	1722.07	1249.6	831.967	872.085	1559.35	2284.93
Tomm20	Mitochondrial import receptor subunit TOM20 homolog	TOM20_MOUSE	5	3	37.6653	0.159822	0.320886	1.3526	D2	B6	16455	0.75261	0.645331	0.727428	0.766693	1.21739	1.16192	0.562421	0.970054	5374.46	4684.45	5583.15	6201.7	7962.71	8353.11	5365.88	11501.4
Glrx3	Glutaredoxin-3	GLRX3_MOUSE	8	4	58.108	0.15984	0.320886	1.17114	D2	B6	38063.6	0.599217	0.761815	0.701495	0.833076	0.815229	0.799874	0.751764	1.02429	4279.07	5530.01	5384.11	6738.66	5332.24	5750.34	7172.33	12144.5
Hectd1	E3 ubiquitin-protein ligase HECTD1	HECD1_MOUSE	8	5	44.276	0.159971	0.320886	1.15539	B6	D2	293052	1.79556	1.42353	1.44032	1.21685	1.29942	1.29185	1.32209	1.1726	12822.2	10333.4	11054.7	9842.96	8499.21	9287.16	12613.6	13902.9
Tln2	Talin-2	TLN2_MOUSE	52	22	303.469	0.159999	0.320886	1.10678	D2	B6	255902	3.54074	3.68642	3.55876	3.69326	3.42083	4.39072	4.36337	3.85041	25284.7	26759.7	27314.2	29874.4	22374.9	31565.1	41629.5	45652.3
Dhrs7	Dehydrogenase/reductase SDR family member 7	DHRS7_MOUSE	2	1	12.468	0.160338	0.321176	1.19079	D2	B6	38566.7	0.514921	0.537201	0.54119	0.491871	0.528054	0.803637	0.590076	0.56125	3677.1	3899.54	4153.73	3978.69	3453.89	5777.39	5629.72	6654.46
Nlgn1	Neuroligin-1	NLGN1_MOUSE	16	3	89.4319	0.160665	0.321439	1.41248	D2	B6	94947.9	1.57257	1.65134	1.70935	1.54466	1.65711	3.52899	2.32133	1.64251	11229.9	11987.1	13119.6	12494.6	10838.8	25370.1	22147.1	19474.4
Cep135	Centrosomal protein of 135 kDa	CP135_MOUSE	6	1	30.48	0.160931	0.321501	1.08594	B6	D2	134030	0.970519	0.876606	0.857517	0.841419	0.836328	0.884427	0.726525	0.818158	6930.57	6363.28	6581.61	6806.15	5470.24	6358.19	6931.54	9700.47
Rpl23a	60S ribosomal protein L23a	RL23A_MOUSE	7	3	42.1451	0.161085	0.321501	1.11788	B6	D2	17695.1	1.93662	2.35219	1.97155	2.19292	1.82995	1.95162	1.65237	2.12793	13829.6	17074.5	15132.1	17738.3	11969.3	14030.3	15764.7	25229.8
Pank3	Pantothenate kinase 3	PANK3_MOUSE	4	2	25.7448	0.161291	0.321523	1.29733	D2	B6	41462.3	0.0806454	0.115217	0.112876	0.168242	0.141176	0.160784	0.129022	0.187818	575.897	836.356	866.347	1360.89	923.4	1155.89	1230.95	2226.87
Wasf3	Wiskott-Aldrich syndrome protein family member 3	WASF3_MOUSE	7	2	42.4189	0.162996	0.323429	1.11691	B6	D2	55317.8	0.540058	0.599577	0.622498	0.635824	0.581887	0.481156	0.478231	0.605691	3856.61	4352.32	4777.79	5143.12	3806	3459.05	4562.65	7181.36
Bbs7	Bardet-Biedl syndrome 7 protein homolog	BBS7_MOUSE	7	1	43.608	0.163001	0.323429	1.42069	B6	D2	81118	0.466707	0.679843	0.456492	0.579319	0.223939	0.639128	0.360697	0.312367	3332.8	4934.98	3503.66	4686.05	1464.73	4594.72	3441.29	3703.57
Ndufb11	NADH dehydrogenase [ubiquinone] 1 beta subcomplex subunit 11_ mitochondrial	NDUBB_MOUSE	9	5	64.0779	0.163274	0.323429	1.20443	B6	D2	17500.8	5.72633	5.18023	5.0601	4.54751	4.15562	3.62036	5.83501	3.42128	40892.3	37603.3	38837.2	36784.3	27181	26027	55669.9	40564.4
Letmd1	LETM1 domain-containing protein 1	LTMD1_MOUSE	6	3	32.3616	0.163427	0.323429	1.06222	D2	B6	42100.1	0.554508	0.516361	0.533635	0.527781	0.568889	0.571357	0.60913	0.515576	3959.8	3748.26	4095.75	4269.16	3720.98	4107.52	5811.51	6112.91
Pomc	Pro-opiomelanocortin	COLI_MOUSE	1	1	6.9808	0.163521	0.323429	1.25102	B6	D2	26992.3	0.508057	0.784317	0.598399	0.71399	0.476641	0.493294	0.429003	0.683169	3628.09	5693.35	4592.83	5775.39	3117.61	3546.31	4092.97	8099.98
Them4	Acyl-coenzyme A thioesterase THEM4	THEM4_MOUSE	10	3	54.8719	0.163888	0.323429	1.16663	B6	D2	26259.4	7.17669	10.1483	8.11104	9.81252	6.77447	8.25402	7.2734	7.91206	51249.4	73666.4	62253.8	79372.4	44310.4	59338.6	69393.1	93809.2
Faim2	Protein lifeguard 2	LFG2_MOUSE	2	1	14.1643	0.163938	0.323429	1.32532	B6	D2	35600.1	1.09528	0.828325	0.833216	0.691791	0.628958	0.534242	0.965041	0.473852	7821.47	6012.81	6395.09	5595.82	4113.88	3840.69	9207.14	5618.21
Cebpz	CCAAT/enhancer-binding protein zeta	CEBPZ_MOUSE	6	1	36.0962	0.163982	0.323429	1.33416	B6	D2	121004	1.8519	2.96644	2.1087	3.00794	1.68068	1.33877	1.80183	2.62536	13224.6	21533.3	16184.6	24330.9	10993	9624.45	17190.6	31127.5
Cspg5	Chondroitin sulfate proteoglycan 5	CSPG5_MOUSE	8	4	56.209	0.164011	0.323429	1.19771	B6	D2	61090.2	3.28287	2.73353	2.66381	2.30732	2.77766	1.98147	2.508	1.90667	23443.3	19842.7	20445.2	18663.7	18168.1	14244.9	23928.1	22606.5
Lpgat1	Acyl-CoA:lysophosphatidylglycerol acyltransferase 1	LGAT1_MOUSE	3	1	22.0986	0.164296	0.323587	1.75629	D2	B6	43430.7	0.0976104	0.124181	0.162521	0.200197	0.300221	0.206462	0.105173	0.414712	697.045	901.426	1247.38	1619.37	1963.68	1484.26	1003.42	4917.02
Necap1	Adaptin ear-binding coat-associated protein 1	NECP1_MOUSE	8	5	53.132	0.164483	0.323587	1.10745	B6	D2	29696.3	3.92014	4.5769	3.92436	4.55944	3.33154	3.93028	3.91951	4.1519	27994.1	33223.7	30120.2	36880.8	21790.9	28255	37394.8	49226.9
Hira	Protein HIRA	HIRA_MOUSE	5	2	32.2672	0.164724	0.323675	1.15695	B6	D2	113307	2.22829	2.56109	2.23544	2.64636	1.78001	2.52419	2.2524	1.80263	15912.4	18590.9	17157.4	21406.1	11642.7	18146.5	21489.4	21372.8
Psmb7	Proteasome subunit beta type-7	PSB7_MOUSE	1	1	4.8167	0.165245	0.324313	1.33219	D2	B6	30233.7	1.38186	1.02605	1.41351	1.26589	2.068	1.8817	1.02908	1.79849	9867.96	7448.09	10848.9	10239.7	13526.3	13527.6	9818.08	21323.7
Tbc1d1	TBC1 domain family member 1	TBCD1_MOUSE	12	4	74.6312	0.165849	0.324552	1.14862	D2	B6	143566	0.69759	0.648402	0.654962	0.607101	0.751597	0.916058	0.667034	0.660985	4981.56	4706.75	5026.96	4910.78	4916.04	6585.59	6363.95	7836.95
Pomgnt2	Protein O-linked-mannose beta-1_4-N-acetylglucosaminyltransferase 2	PMGT2_MOUSE	3	1	14.5175	0.165888	0.324552	1.36265	B6	D2	70005.7	6.60569	5.73282	5.97281	6.09039	5.84074	2.0364	4.36623	5.66417	47171.8	41614.5	45842.4	49264.6	38203	14639.8	41656.8	67157.1
Ngef	Ephexin-1	NGEF_MOUSE	19	9	123.186	0.165957	0.324552	1.2687	B6	D2	82712.3	1.89268	1.59943	1.64176	2.27937	1.82973	1.6321	0.947733	1.43363	13515.8	11610.2	12600.8	18437.6	11967.8	11733.2	9042.02	16997.8
Ccdc91	Coiled-coil domain-containing protein 91	CCD91_MOUSE	2	1	13.6279	0.166566	0.325032	1.14973	B6	D2	50178	0.854912	0.881758	0.856707	0.975308	0.679663	0.931111	0.851136	0.642031	6105.01	6400.68	6575.39	7889.16	4445.53	6693.8	8120.41	7612.23
Sord	Sorbitol dehydrogenase	DHSO_MOUSE	2	1	15.0846	0.166599	0.325032	1.57248	B6	D2	38819.8	0.0941153	0.130274	0.0853823	0.0845199	0.0212063	0.113919	0.072961	0.0426587	672.086	945.661	655.325	683.673	138.706	818.967	696.097	505.782
Qdpr	Dihydropteridine reductase	DHPR_MOUSE	12	7	87.8547	0.166793	0.325032	1.21522	B6	D2	25798.4	2.28748	3.11737	2.22594	2.84232	1.65849	2.44106	2.02046	2.49829	16335.1	22629	17084.5	22991.3	10847.9	17548.9	19276.5	29620.9
Erbin	Erbin	ERBIN_MOUSE	10	2	55.9009	0.167055	0.32516	1.1882	B6	D2	158161	0.914243	1.08734	1.21416	1.06751	1.02679	0.672541	0.859248	1.04624	6528.7	7893.03	9318.87	8634.94	6715.99	4834.93	8197.8	12404.7
Mtx1	Metaxin-1	MTX1_MOUSE	6	3	37.2357	0.167714	0.325752	1.14641	D2	B6	35909.1	1.30246	1.01254	1.11075	0.977774	1.34455	1.41318	1.08268	1.20785	9301.01	7349.99	8525.22	7909.11	8794.41	10159.5	10329.5	14320.9
Ajm1	Apical junction component 1 homolog	AJM1_MOUSE	16	7	84.2615	0.167867	0.325752	1.16156	B6	D2	108441	1.38872	1.50066	1.46687	1.1959	1.4874	1.03132	1.21139	1.04979	9916.97	10893.3	11258.5	9673.48	9728.73	7414.24	11557.4	12446.8
Dcst1	E3 ubiquitin-protein ligase DCST1	DCST1_MOUSE	6	2	36.658	0.168297	0.325752	1.61689	D2	B6	85701.1	0.144114	0.194117	0.0940459	0.0775912	0.295452	0.166333	0.106961	0.255655	1029.13	1409.09	721.82	627.627	1932.49	1195.78	1020.48	3031.16
Soga1	Protein SOGA1	SOGA1_MOUSE	21	9	110.5	0.168408	0.325752	1.17019	B6	D2	160726	5.8965	4.97414	5.39203	4.80274	5.32482	3.44195	4.97965	4.25529	42107.4	36107.2	41384.9	38848.9	34828.5	24744.4	47509.2	50452.8
Lap3	Cytosol aminopeptidase	AMPL_MOUSE	12	4	67.1025	0.168629	0.325752	1.40412	D2	B6	56540.6	0.574937	0.736819	0.587612	0.646408	0.769725	1.39356	0.645454	0.765843	4105.68	5348.56	4510.04	5228.72	5034.6	10018.4	6158.07	9080.2
Uba1	Ubiquitin-like modifier-activating enzyme 1	UBA1_MOUSE	35	16	284.756	0.168654	0.325752	1.19961	B6	D2	119007	4.41692	6.37053	5.15122	6.17334	4.36339	5.34007	3.7546	4.97458	31541.7	46243.6	39536.6	49935.5	28540	38390	35821.4	58981
Usp7	Ubiquitin carboxyl-terminal hydrolase 7	UBP7_MOUSE	11	6	60.4618	0.168745	0.325752	1.13026	B6	D2	129559	1.27599	1.27199	1.14621	1.10907	0.910891	0.978753	1.27363	1.08643	9111.98	9233.37	8797.35	8971.15	5957.94	7036.31	12151.3	12881.3
Gnao1	Guanine nucleotide-binding protein G(o) subunit alpha	GNAO_MOUSE	49	29	340.691	0.169202	0.325752	1.10465	B6	D2	40654.9	43.5826	37.6863	37.9554	34.6375	38.6943	32.7773	35.509	32.3048	311227	273565	291315	280179	253091	235638	338779	383022
Ercc8	DNA excision repair protein ERCC-8	ERCC8_MOUSE	3	1	17.1261	0.169432	0.325752	1.97016	D2	B6	44430.2	0.183925	0.276213	0.331449	0.198495	0.732242	0.258342	0.204402	0.755632	1313.43	2005.03	2543.94	1605.6	4789.44	1857.23	1950.13	8959.14
Ddah1	N(G)_N(G)-dimethylarginine dimethylaminohydrolase 1	DDAH1_MOUSE	13	5	87.6224	0.169656	0.325752	1.19343	B6	D2	31780.2	1.71988	1.99584	1.51513	1.73333	1.14336	1.86479	1.53225	1.29505	12281.8	14487.8	11628.9	14020.7	7478.45	13406.1	14618.7	15354.7
Dpm1	Dolichol-phosphate mannosyltransferase subunit 1	DPM1_MOUSE	4	4	19.5265	0.169763	0.325752	1.16737	B6	D2	29231.8	0.33678	0.368345	0.355658	0.411411	0.299124	0.357755	0.237812	0.366425	2404.98	2673.81	2729.75	3327.86	1956.51	2571.92	2268.89	4344.51
Tti1	TELO2-interacting protein 1 homolog	TTI1_MOUSE	3	1	17.429	0.169914	0.325752	1.23512	B6	D2	122354	0.523497	0.368328	0.433953	0.401127	0.426539	0.234914	0.37134	0.365375	3738.34	2673.69	3330.67	3244.67	2789.9	1688.81	3542.83	4332.06
Acsl1	Long-chain-fatty-acid--CoA ligase 1	ACSL1_MOUSE	9	1	47.8794	0.170072	0.325752	1.167	B6	D2	78978.1	0.711812	0.73027	0.623513	0.525242	0.607698	0.452121	0.592761	0.567501	5083.12	5301.02	4785.58	4248.63	3974.82	3250.32	5655.34	6728.57
Nck2	Cytoplasmic protein NCK2	NCK2_MOUSE	2	1	10.4684	0.170123	0.325752	1.33237	D2	B6	43107.2	0.9411	0.846503	1.11543	1.04004	1.38987	1.32237	0.804983	1.7364	6720.49	6144.76	8561.17	8412.75	9090.85	9506.55	7680.08	20587.6
Ppp1cb	Serine/threonine-protein phosphatase PP1-beta catalytic subunit	PP1B_MOUSE	10	2	72.4478	0.170484	0.325782	1.10317	B6	D2	37985.3	1.15654	1.41289	1.4162	1.528	1.24933	1.29667	1.22154	1.23043	8258.97	10256.2	10869.6	12359.8	8171.6	9321.83	11654.3	14588.6
Slc12a6	Solute carrier family 12 member 6	S12A6_MOUSE	11	3	62.0322	0.170545	0.325782	1.19914	B6	D2	128611	0.680344	0.630491	0.506044	0.549337	0.374307	0.616152	0.481299	0.501507	4858.4	4576.73	3883.99	4443.53	2448.26	4429.55	4591.92	5946.11
Wdr7	WD repeat-containing protein 7	WDR7_MOUSE	28	15	185.079	0.17073	0.325782	1.11157	B6	D2	165902	1.77682	2.11116	2.15412	2.21167	1.82935	1.7984	1.69081	2.10677	12688.4	15324.9	16533.3	17890	11965.4	12928.8	16131.5	24978.9
Ddx58	Probable ATP-dependent RNA helicase DDX58	DDX58_MOUSE	4	2	21.5515	0.171187	0.326275	1.39564	B6	D2	107401	0.412592	0.540835	0.566029	0.5442	0.550335	0.140183	0.350526	0.437597	2946.36	3925.92	4344.38	4401.98	3599.62	1007.78	3344.26	5188.36
Plb1	Phospholipase B1_ membrane-associated	PLB1_MOUSE	6	1	31.0726	0.171585	0.326657	1.18865	B6	D2	166366	0.930916	0.70941	0.753572	0.649554	0.611695	0.785951	0.613194	0.549584	6647.76	5149.6	5783.81	5254.17	4000.97	5650.24	5850.28	6516.13
Slc27a4	Long-chain fatty acid transport protein 4	S27A4_MOUSE	16	9	86.2771	0.172522	0.327974	1.12951	B6	D2	73174.1	0.870228	0.999176	0.858643	0.933884	0.704467	0.987592	0.781306	0.768681	6214.38	7253.02	6590.25	7554.09	4607.77	7099.85	7454.19	9113.86
Mif	Macrophage migration inhibitory factor	MIF_MOUSE	8	6	45.7712	0.172956	0.327974	1.20634	B6	D2	12675.4	5.7726	8.02518	6.20975	7.77815	6.06049	4.4243	5.71129	6.83702	41222.7	58254.7	47661	62916.6	39640.4	31806.5	54489.6	81063
Sos1	Son of sevenless homolog 1	SOS1_MOUSE	4	1	22.0296	0.172977	0.327974	1.23453	D2	B6	151853	0.450119	0.324461	0.357864	0.434914	0.354228	0.543874	0.581865	0.45499	3214.34	2355.26	2746.67	3517.97	2316.93	3909.94	5551.39	5394.58
Abhd17b	Protein ABHD17B	AB17B_MOUSE	3	2	14.3698	0.173483	0.327974	1.18553	D2	B6	32885.1	0.577025	0.452634	0.457449	0.673197	0.753862	0.624682	0.600996	0.581568	4120.59	3285.67	3511.01	5445.42	4930.85	4490.87	5733.91	6895.35
Idi1	Isopentenyl-diphosphate Delta-isomerase 1	IDI1_MOUSE	7	3	47.3575	0.173529	0.327974	1.45029	D2	B6	26631.3	1.37704	1.18672	1.31546	1.25578	2.44468	2.05429	0.923069	2.0252	9833.59	8614.42	10096.4	10157.9	15990.1	14768.4	8806.7	24011.7
Pfn2	Profilin-2	PROF2_MOUSE	7	3	57.4954	0.173721	0.327974	1.45693	B6	D2	15374.4	0.909872	1.60704	1.15399	1.28807	0.670396	1.29891	1.06541	0.368994	6497.48	11665.5	8857.07	10419.1	4384.91	9337.95	10164.7	4374.97
Kcnj4	Inward rectifier potassium channel 4	KCNJ4_MOUSE	5	2	25.3229	0.173777	0.327974	1.24096	B6	D2	50469.8	1.79736	1.38853	1.59928	1.30145	1.47743	0.963743	1.52336	0.940226	12835.2	10079.3	12274.8	10527.3	9663.53	6928.4	14533.9	11147.8
Rps28	40S ribosomal protein S28	RS28_MOUSE	3	2	26.1484	0.173866	0.327974	1.20655	B6	D2	7898.07	1.13711	1.54488	1.18511	1.66801	0.960046	1.29499	1.07944	1.25307	8120.18	11214.2	9095.98	13492.4	6279.45	9309.79	10298.6	14857.1
Pitpna	Phosphatidylinositol transfer protein alpha isoform	PIPNA_MOUSE	15	7	111.752	0.174389	0.328116	1.16074	B6	D2	32121.6	2.19401	2.87718	2.47542	2.77394	1.79141	2.60762	2.18813	2.30423	15667.6	20885.4	18999.3	22438.1	11717.2	18746.3	20876.3	27320.1
Nudt7	Peroxisomal coenzyme A diphosphatase NUDT7	NUDT7_MOUSE	1	1	5.3069	0.174507	0.328116	1.51149	B6	D2	27084.9	0.133299	0.231994	0.181747	0.293745	0.193234	0.111544	0.065135	0.186349	951.901	1684.04	1394.94	2376.07	1263.9	801.893	621.432	2209.45
Syngr3	Synaptogyrin-3	SNG3_MOUSE	9	7	58.2576	0.174684	0.328116	1.10356	D2	B6	24789.1	7.0232	6.21238	7.09196	6.17984	7.98223	6.82518	7.89762	6.54732	50153.3	45095.6	54432.1	49988.1	52210.1	49066.6	75348.6	77628.2
Bcl2l13	Bcl-2-like protein 13	B2L13_MOUSE	6	4	38.6423	0.174739	0.328116	1.14563	D2	B6	46890.5	0.768895	0.66729	0.638944	0.569746	0.777555	0.645636	0.872416	0.734441	5490.76	4843.86	4904.02	4608.62	5085.82	4641.51	8323.43	8707.88
Mpc2	Mitochondrial pyruvate carrier 2	MPC2_MOUSE	5	2	25.6622	0.174935	0.328116	1.14902	D2	B6	14343	0.951946	0.790167	0.898902	0.785866	1.09985	0.816386	0.915729	1.10559	6797.94	5735.82	6899.24	6356.79	7193.91	5869.04	8736.67	13108.4
Spag17	Sperm-associated antigen 17	SPG17_MOUSE	14	5	82.1034	0.175214	0.328264	1.10668	B6	D2	264186	0.676579	0.785316	0.678632	0.693617	0.554632	0.730206	0.654067	0.622046	4831.52	5700.61	5208.63	5610.6	3627.73	5249.49	6240.24	7375.28
Nt5c	5'(3')-deoxyribonucleotidase_ cytosolic type	NT5C_MOUSE	9	3	69.6084	0.175443	0.328322	1.3785	D2	B6	23304.6	0.219247	0.348137	0.3167	0.416448	0.36129	0.533108	0.305163	0.593221	1565.66	2527.12	2430.73	3368.6	2363.12	3832.54	2911.46	7033.52
Rap1gap	Rap1 GTPase-activating protein 1	RPGP1_MOUSE	14	5	81.8071	0.175682	0.328397	1.20257	B6	D2	73946.7	0.82194	0.785405	0.780781	0.913501	0.517483	0.923894	0.703621	0.600481	5869.55	5701.25	5992.64	7389.21	3384.74	6641.92	6713.02	7119.59
Tmed9	Transmembrane emp24 domain-containing protein 9	TMED9_MOUSE	3	1	15.2153	0.17618	0.328954	4.23674	B6	D2	27241.3	0.00462628	0.0361851	0.00479612	0.0162015	0.00328073	0	0.00184216	0.0094659	33.0367	262.667	36.8111	131.052	21.4585	0	17.5754	112.232
Fank1	Fibronectin type 3 and ankyrin repeat domains 1 protein	FANK1_MOUSE	3	1	13.8351	0.176396	0.328987	1.50045	B6	D2	38488.1	1.03158	0.921726	0.571878	0.709654	0.345092	0.418957	1.0007	0.391157	7366.59	6690.8	4389.27	5740.32	2257.17	3011.9	9547.36	4637.74
Dpysl4	Dihydropyrimidinase-related protein 4	DPYL4_MOUSE	18	12	142.149	0.17678	0.329109	1.09247	B6	D2	62531.9	2.31639	2.2269	2.22326	2.31374	2.00019	2.04814	2.43402	1.82938	16541.6	16165	17064	18715.6	13082.8	14724.2	23222.2	21690
Calb2	Calretinin	CALB2_MOUSE	9	5	58.6857	0.176997	0.329109	1.14399	D2	B6	31486.8	1.70408	1.85507	1.68565	2.03737	1.78864	2.26125	2.41145	1.86937	12169	13465.9	12937.7	16480	11699.1	16256.3	23006.9	22164.1
Rps27a	Ubiquitin-40S ribosomal protein S27a	RS27A_MOUSE;RL40_MOUSE;UBB_MOUSE;UBC_MOUSE	8	7	43.3085	0.17706	0.329109	1.14691	B6	D2	18293.1	15.1576	17.4109	14.5624	14.3687	11.6082	15.5238	15.1346	11.3555	108242	126385	111769	116227	75926.7	111602	144394	134636
Ctxnd2	Cortexin domain containing 2	CTXD2_MOUSE	1	1	6.3893	0.177757	0.329742	1.5781	B6	D2	6631.88	0.307055	0.642471	0.346556	0.306308	0.17701	0.411021	0.244871	0.182488	2192.71	4663.69	2659.88	2477.69	1157.79	2954.85	2336.24	2163.66
Enpp4	Bis(5'-adenosyl)-triphosphatase enpp4	ENPP4_MOUSE	3	1	16.4499	0.178101	0.329742	1.17333	B6	D2	51953.4	0.147926	0.174293	0.172346	0.17796	0.157115	0.151674	0.0997471	0.164644	1056.35	1265.19	1322.79	1439.5	1027.65	1090.39	951.654	1952.09
Ckap4	Cytoskeleton-associated protein 4	CKAP4_MOUSE	3	1	16.069	0.178247	0.329742	1.43356	D2	B6	63749.2	0.226978	0.225613	0.214046	0.210186	0.230336	0.225807	0.306508	0.494328	1620.87	1637.72	1642.84	1700.18	1506.58	1623.34	2924.3	5860.99
Fam162a	Protein FAM162A	F162A_MOUSE	6	3	39.3392	0.178492	0.329742	1.19835	B6	D2	17895.8	4.45815	4.13547	3.97119	3.2082	3.89474	2.92157	3.79093	2.55507	31836.1	30019.4	30479.7	25950.8	25474.6	21003.3	36168.1	30294.1
Mrpl10	39S ribosomal protein L10_ mitochondrial	RM10_MOUSE	2	2	9.9441	0.17869	0.329742	1.15917	D2	B6	29623.8	0.330895	0.310295	0.347502	0.341097	0.440626	0.357122	0.303501	0.440204	2362.95	2252.43	2667.15	2759.1	2882.04	2567.37	2895.61	5219.27
Ppp1cc	Serine/threonine-protein phosphatase PP1-gamma catalytic subunit	PP1G_MOUSE	10	2	75.102	0.178973	0.329742	1.08035	B6	D2	37725.2	2.12931	2.16978	2.2273	1.96985	1.91998	2.1561	2.04047	1.74778	15205.6	15750.4	17095	15933.9	12558.2	15500.3	19467.5	20722.6
Purb	Transcriptional activator protein Pur-beta	PURB_MOUSE	6	3	40.8891	0.179104	0.329742	1.55715	D2	B6	34015.5	0.159874	0.309239	0.192166	0.154347	0.40282	0.389868	0.126955	0.35041	1141.68	2244.76	1474.91	1248.5	2634.76	2802.78	1211.24	4154.63
Crat	Carnitine O-acetyltransferase	CACP_MOUSE	9	5	53.3782	0.179109	0.329742	1.13687	D2	B6	71296.1	1.41064	1.46923	1.2862	1.20767	1.47221	1.28323	1.56639	1.78742	10073.5	10665.1	9871.81	9768.69	9629.41	9225.19	14944.4	21192.5
Uggt1	UDP-glucose:glycoprotein glucosyltransferase 1	UGGG1_MOUSE	42	18	241.214	0.179394	0.329742	1.14634	B6	D2	177118	4.09071	4.38184	4.43709	4.60931	3.76629	2.9632	3.84332	4.70975	29212.1	31807.7	34055.5	37284.3	24634.5	21302.6	36667.8	55841.1
Drc7	Dynein regulatory complex subunit 7	DRC7_MOUSE	12	1	67.2575	0.179728	0.329742	1.37977	B6	D2	104409	1.54704	2.8677	2.39221	2.66586	1.87995	0.974284	1.71824	2.29305	11047.6	20816.6	18360.7	21563.9	12296.3	7004.18	16393.1	27187.5
Cpne7	Copine-7	CPNE7_MOUSE	14	6	77.9983	0.180144	0.329742	1.12988	D2	B6	62746.6	2.96502	3.01014	3.20216	3.32281	3.11549	4.28378	3.48925	3.23508	21173.5	21850.6	24577.2	26877.9	20377.8	30796.3	33289.8	38356.6
Gsk3b	Glycogen synthase kinase-3 beta	GSK3B_MOUSE	16	5	94.2516	0.180168	0.329742	1.08462	D2	B6	47223.6	0.706828	0.659418	0.607949	0.671071	0.661389	0.7992	0.7289	0.679616	5047.53	4786.71	4666.12	5428.22	4326.01	5745.49	6954.19	8057.85
Wiz	Protein Wiz	WIZ_MOUSE	6	1	40.7666	0.180187	0.329742	1.19019	B6	D2	185945	6.34159	7.05797	6.35092	6.12053	4.6798	7.74478	4.70202	4.61018	45285.9	51233.8	48744.5	49508.4	30609.6	55677.7	44860.5	54660.6
Acacb	Acetyl-CoA carboxylase 2	ACACB_MOUSE	37	16	190.954	0.18029	0.329742	1.07205	B6	D2	278146	2.82743	2.69297	2.5677	2.62774	2.46274	2.74156	2.5557	2.23563	20191	19548.3	19707.6	21255.5	16108.3	19709.3	24383.1	26506.7
Galnt6	Polypeptide N-acetylgalactosaminyltransferase 6	GALT6_MOUSE	6	4	31.0042	0.180544	0.329742	1.23891	D2	B6	72392.5	0.322217	0.279252	0.226192	0.342864	0.280031	0.464486	0.363049	0.342612	2300.98	2027.09	1736.06	2773.39	1831.62	3339.22	3463.73	4062.17
Mtx2	Metaxin-2	MTX2_MOUSE	9	5	68.7485	0.180608	0.329742	1.27567	D2	B6	30100.3	3.64851	2.57193	3.68701	3.58877	5.17247	3.42005	3.34933	5.27481	26054.4	18669.7	28298.5	29029.2	33832	24586.9	31954.9	62540.7
Sdhc	Succinate dehydrogenase cytochrome b560 subunit_ mitochondrial	C560_MOUSE	2	1	12.3892	0.180797	0.329742	1.13887	D2	B6	18610	5.29256	3.64639	4.72489	4.60543	5.7345	4.80821	5.44543	4.81817	37794.7	26469.1	36264.5	37252.9	37508.1	34566.5	51953	57126.6
Wapl	Wings apart-like protein homolog	WAPL_MOUSE	8	1	35.8326	0.181195	0.329787	1.99159	D2	B6	135724	0.147162	0.192498	0.399259	0.881403	0.442936	1.08263	0.452051	1.24939	1050.9	1397.34	3064.39	7129.57	2897.15	7783.11	4312.88	14813.4
Asna1	ATPase Asna1	ASNA_MOUSE	8	6	47.5618	0.181221	0.329787	1.10075	B6	D2	39279.1	1.57428	1.89691	1.82699	1.69804	1.42048	1.66364	1.50384	1.76789	11242.1	13769.7	14022.5	13735.3	9291.06	11960	14347.7	20960.9
Prkdc	DNA-dependent protein kinase catalytic subunit	PRKDC_MOUSE	42	23	237.278	0.181733	0.330164	1.18419	B6	D2	476775	10.3504	12.4221	10.3589	13.2082	7.53612	12.2825	9.77473	9.53835	73913	90171.9	79506.2	106840	49292.2	88299.7	93257.5	113091
Dhrs1	Dehydrogenase/reductase SDR family member 1	DHRS1_MOUSE	10	6	56.0682	0.181831	0.330164	1.24653	D2	B6	34518.6	2.06969	1.60839	2.15094	1.52709	2.96137	2.38472	2.06882	1.7547	14779.8	11675.3	16508.8	12352.5	19369.7	17143.9	19737.9	20804.6
Sfxn2	Sideroflexin-2	SFXN2_MOUSE	4	2	19.8678	0.182173	0.330164	1.11869	B6	D2	36540.8	0.448167	0.552754	0.430552	0.483165	0.412332	0.479423	0.436249	0.383501	3200.4	4012.44	3304.57	3908.27	2696.97	3446.6	4162.11	4546.97
Endod1	Endonuclease domain-containing 1 protein	ENDD1_MOUSE	11	5	53.6646	0.182228	0.330164	1.09586	B6	D2	55946.6	1.22584	1.01449	1.07589	1.16773	0.930888	1.07424	0.965126	1.12147	8753.83	7364.21	8257.63	9445.62	6088.74	7722.8	9207.95	13296.7
Tuba1b	Tubulin alpha-1B chain	TBA1B_MOUSE	35	3	452.707	0.183229	0.330907	1.85445	B6	D2	50836	0.0894062	0.329703	0.17162	0.342424	0.102692	0.0434316	0.144964	0.212107	638.458	2393.31	1317.22	2769.83	671.689	312.232	1383.05	2514.85
Kif5b	Kinesin-1 heavy chain	KINH_MOUSE	24	9	141.579	0.183263	0.330907	1.34409	D2	B6	110293	0.347523	0.438845	0.509444	0.716518	0.532757	0.636495	0.930963	0.604535	2481.7	3185.58	3910.08	5795.84	3484.65	4575.8	8882.01	7167.65
Baz1b	Tyrosine-protein kinase BAZ1B	BAZ1B_MOUSE	6	2	37.2831	0.183454	0.330907	1.07355	D2	B6	172305	1.62531	1.5277	1.54509	1.47904	1.47066	1.65584	1.78297	1.72197	11606.5	11089.6	11858.9	11963.8	9619.28	11903.9	17010.7	20416.5
Lamtor1	Ragulator complex protein LAMTOR1	LTOR1_MOUSE	4	2	23.5658	0.183532	0.330907	1.15723	B6	D2	17862.9	0.207786	0.256532	0.178925	0.232773	0.171016	0.204185	0.170818	0.210975	1483.82	1862.16	1373.28	1882.88	1118.58	1467.9	1629.72	2501.43
Pdlim7	PDZ and LIM domain protein 7	PDLI7_MOUSE	3	2	16.529	0.183773	0.330907	1.17285	B6	D2	51202.6	5.31123	5.81646	6.1002	7.77721	4.40668	5.44459	5.85514	5.61357	37928	42221.6	46820.2	62909.1	28823.1	39141.4	55862	66557.2
Mtatp8	ATP synthase protein 8	ATP8_MOUSE	7	5	34.3106	0.183841	0.330907	1.09051	D2	B6	7766.3	18.8541	15.4325	17.4131	14.9511	19.2264	16.9274	18.3629	18.1669	134639	112024	133649	120938	125756	121692	175195	215396
Pak2	Serine/threonine-protein kinase PAK 2	PAK2_MOUSE	10	2	61.9591	0.184293	0.33124	1.04742	B6	D2	58215.6	16.5637	16.0445	16.2492	14.9231	14.8358	14.9064	16.1862	14.9647	118283	116467	124716	120711	97037.8	107163	154427	177428
Gtf2i	General transcription factor II-I	GTF2I_MOUSE	4	1	27.1593	0.184428	0.33124	1.20882	B6	D2	112779	0.459815	0.610305	0.490258	0.664077	0.340612	0.471809	0.502528	0.525237	3283.58	4430.2	3762.82	5371.65	2227.87	3391.86	4794.45	6227.46
Fam126b	Protein FAM126B	F126B_MOUSE	15	10	99.8102	0.184764	0.331369	1.12603	B6	D2	58985.8	1.5698	1.37536	1.49045	1.21578	1.36968	1.06135	1.24631	1.34155	11210.1	9983.76	11439.5	9834.33	8958.75	7630.07	11890.6	15906.1
C1qbp	Complement component 1 Q subcomponent-binding protein_ mitochondrial	C1QBP_MOUSE	14	11	94.6157	0.18518	0.331369	1.09	D2	B6	31355.1	11.1022	10.1731	10.4434	10.3689	10.1162	11.8689	12.8939	10.9963	79281.8	73846.2	80155.1	83873	66168	85326.2	123017	130377
Usp5	Ubiquitin carboxyl-terminal hydrolase 5	UBP5_MOUSE	20	12	134.592	0.185232	0.331369	1.10613	B6	D2	96745.9	2.47129	2.90637	2.63021	3.08678	2.26996	2.81371	2.43479	2.51167	17647.7	21097.3	20187.4	24968.6	14847.3	20227.9	23229.5	29779.5
Mtco1	Cytochrome c oxidase subunit 1	COX1_MOUSE	3	2	24.1814	0.18539	0.331369	1.38516	D2	B6	56967.3	3.75527	3.19206	4.30204	5.00696	6.16923	3.3072	5.52607	7.51507	26816.7	23171.1	33019	40500.8	40351.6	23775.6	52722.4	89102.3
Cenpe	Centromere-associated protein E	CENPE_MOUSE	12	3	68.6163	0.185503	0.331369	1.11704	B6	D2	288008	3.59675	4.57	3.90865	4.27063	3.80577	3.89725	3.11382	3.81656	25684.8	33173.6	29999.6	34544.7	24892.7	28017.6	29707.9	45251
Timm9	Mitochondrial import inner membrane translocase subunit Tim9	TIM9_MOUSE	2	1	22.0478	0.186098	0.331734	1.13002	D2	B6	10572	8.54191	6.95824	6.80141	6.2044	7.69483	9.27654	7.84522	7.39575	60998.6	50509.8	52202.1	50186.7	50330.2	66689.5	74848.7	87687.5
Spen	Msx2-interacting protein	MINT_MOUSE	12	4	66.2644	0.186467	0.331734	1.11912	D2	B6	400123	0.554626	0.548863	0.498362	0.464701	0.520517	0.520821	0.664823	0.606553	3960.64	3984.19	3825.02	3758.92	3404.59	3744.21	6342.86	7191.59
Babam2	BRISC and BRCA1-A complex member 2	BABA2_MOUSE	5	3	30.8152	0.186522	0.331734	1.23647	D2	B6	44001	0.646572	0.567825	0.716445	0.631828	0.768155	1.04748	0.575439	0.777602	4617.24	4121.84	5498.85	5110.79	5024.34	7530.39	5490.08	9219.63
Ubap2l	Ubiquitin-associated protein 2-like	UBP2L_MOUSE	9	5	51.656	0.186911	0.331734	1.17485	B6	D2	116913	0.443812	0.441077	0.445628	0.353265	0.368832	0.448687	0.337654	0.278019	3169.31	3201.78	3420.28	2857.52	2412.45	3225.63	3221.45	3296.33
Lta4h	Leukotriene A-4 hydrolase	LKHA4_MOUSE	10	5	51.404	0.186965	0.331734	1.20105	B6	D2	69678.3	0.262362	0.33037	0.270866	0.304759	0.226026	0.323417	0.237853	0.185483	1873.55	2398.15	2078.95	2465.16	1478.39	2325.06	2269.28	2199.18
Sri	Sorcin	SORCN_MOUSE	5	2	28.5678	0.187147	0.331734	1.1838	B6	D2	21912.4	0.457338	0.601169	0.54217	0.646648	0.450144	0.575379	0.376005	0.496874	3265.89	4363.89	4161.26	5230.67	2944.29	4136.43	3587.34	5891.18
Gna14	Guanine nucleotide-binding protein subunit alpha-14	GNA14_MOUSE	5	1	44.1768	0.187223	0.331734	1.25063	D2	B6	41984	0.0903267	0.0794394	0.113453	0.0978452	0.153186	0.105802	0.0872984	0.130285	645.031	576.65	870.772	791.459	1001.96	760.617	832.885	1544.72
Ntrk2	BDNF/NT-3 growth factors receptor	NTRK2_MOUSE	14	6	84.8528	0.187385	0.331734	1.26097	D2	B6	93387.9	0.368459	0.442593	0.474602	0.475088	0.722645	0.396009	0.480925	0.620667	2631.2	3212.78	3642.66	3842.94	4726.67	2846.93	4588.35	7358.93
Csnk2a1	Casein kinase II subunit alpha	CSK21_MOUSE	12	8	79.3608	0.187598	0.331734	1.06954	D2	B6	45247.7	3.14154	2.83696	3.39095	3.2066	3.4208	3.5922	3.1921	3.2455	22434	20593.5	26026.2	25937.8	22374.7	25824.5	30454.7	38480.2
Farp1	FERM_ ARHGEF and pleckstrin domain-containing protein 1	FARP1_MOUSE	5	1	26.3912	0.188064	0.331734	1.17966	B6	D2	119674	0.228814	0.286188	0.306023	0.342595	0.28324	0.248675	0.19765	0.256839	1633.98	2077.43	2348.79	2771.21	1852.61	1787.74	1885.72	3045.21
Eif4h	Eukaryotic translation initiation factor 4H	IF4H_MOUSE	6	4	39.5546	0.188114	0.331734	1.17619	B6	D2	27398.1	1.67097	2.20087	1.69794	2.05004	1.74212	1.96338	1.33174	1.44119	11932.6	15976.1	13032	16582.6	11394.8	14114.8	12705.7	17087.5
Fry	Protein furry homolog	FRY_MOUSE	6	2	32.5422	0.188267	0.331734	1.14225	B6	D2	342515	5.87636	6.36069	6.16732	5.97195	5.38789	6.79694	4.86196	4.29385	41963.6	46172.2	47335.3	48306.4	35241	48863.6	46386.4	50910
Ndufs1	NADH-ubiquinone oxidoreductase 75 kDa subunit_ mitochondrial	NDUS1_MOUSE	59	39	404.466	0.188321	0.331734	1.13566	D2	B6	80803.5	16.913	13.6653	15.2938	12.9112	17.128	15.6595	19.3688	14.6015	120777	99196.2	117383	104438	112030	112577	184792	173123
Gstm1	Glutathione S-transferase Mu 1	GSTM1_MOUSE	16	7	143.816	0.188566	0.331813	1.21943	B6	D2	26084.1	3.06723	4.32601	3.18727	4.11069	2.43228	3.95298	2.65309	3.00923	21903.4	31402.5	24462.9	33251	15909	28418.2	25312.2	35678.9
Git1	ARF GTPase-activating protein GIT1	GIT1_MOUSE	23	15	141.443	0.18894	0.332117	1.13405	D2	B6	86098.6	1.80262	1.85073	1.97964	2.05381	1.84916	2.57495	1.98507	2.30804	12872.6	13434.4	15194.1	16613.1	12094.9	18511.4	18938.9	27365.3
Dclk1	Serine/threonine-protein kinase DCLK1	DCLK1_MOUSE	14	8	94.5667	0.189174	0.332173	1.13496	D2	B6	84723.6	1.30928	1.8698	1.64587	1.74091	1.95095	1.94144	1.61511	1.94448	9349.72	13572.9	12632.3	14082	12760.8	13957.1	15409.3	23054.7
Cntfr	Ciliary neurotrophic factor receptor subunit alpha	CNTFR_MOUSE	5	4	34.2826	0.189493	0.332266	1.0917	D2	B6	41314.7	1.01898	0.858098	0.865217	0.802388	1.02896	0.914277	1.012	0.914496	7276.61	6228.93	6640.71	6490.43	6730.23	6572.78	9655.16	10842.7
Me2	NAD-dependent malic enzyme_ mitochondrial	MAOM_MOUSE	15	9	90.4238	0.189629	0.332266	1.17974	B6	D2	66483.5	1.44659	1.22897	1.29126	1.17259	0.888898	1.39954	1.17445	0.893496	10330.2	8921.09	9910.69	9484.93	5814.09	10061.4	11205.1	10593.7
Hint2	Histidine triad nucleotide-binding protein 2_ mitochondrial	HINT2_MOUSE	4	2	23.5507	0.189995	0.332414	1.42426	D2	B6	17377.1	0.603633	0.992104	0.594571	0.579758	1.0025	1.25559	0.522522	1.16467	4310.6	7201.67	4563.45	4689.6	6557.15	9026.52	4985.21	13808.9
Scyl1	N-terminal kinase-like protein	SCYL1_MOUSE	12	4	58.3837	0.190116	0.332414	1.19284	B6	D2	89787.2	2.60681	2.99516	2.88025	3.07382	2.61251	1.60122	2.79032	2.68376	18615.4	21741.8	22106.5	24863.8	17087.8	11511.3	26621.5	31819.9
Calb1	Calbindin	CALB1_MOUSE	13	9	105.255	0.190521	0.332479	1.14945	D2	B6	30222.2	3.37055	3.94782	3.83009	4.57795	4.17952	5.31564	4.70523	3.87627	24069.5	28657.2	29396.7	37030.6	27337.4	38214.4	44891.1	45958.9
Vti1b	Vesicle transport through interaction with t-SNAREs homolog 1B	VTI1B_MOUSE	4	2	23.5309	0.190556	0.332479	1.12731	B6	D2	26713.5	1.05494	1.38489	1.27718	1.48478	1.16567	1.10085	1.11504	1.23277	7533.39	10052.9	9802.57	12010.2	7624.39	7914.1	10638.2	14616.4
Bpifb4	BPI fold-containing family B member 4	BPIB4_MOUSE	1	1	6.2077	0.190869	0.332673	1.42139	B6	D2	66008.2	0.352685	0.59734	0.524521	0.40479	0.501035	0.287948	0.390822	0.142374	2518.56	4336.09	4025.8	3274.3	3277.16	2070.08	3728.71	1688.05
Vars2	Valine--tRNA ligase_ mitochondrial	SYVM_MOUSE	3	2	15.2468	0.191139	0.332792	1.19406	D2	B6	119716	0.855784	0.699572	0.898401	0.752117	1.17968	0.752965	0.859277	1.03609	6111.24	5078.19	6895.4	6083.8	7716.04	5413.11	8198.08	12284.4
Slc25a24	Calcium-binding mitochondrial carrier protein SCaMC-1	SCMC1_MOUSE	8	4	39.8963	0.191699	0.333172	1.09956	B6	D2	53130.2	2.35066	2.37122	2.28134	2.12146	2.43144	1.89557	1.84834	2.12316	16786.3	17212.7	17509.7	17160.3	15903.5	13627.3	17634.4	25173.2
Cend1	Cell cycle exit and neuronal differentiation protein 1	CEND_MOUSE	4	3	27.7152	0.191761	0.333172	5.01945	D2	B6	15044	0.0756489	0.0756389	0.0937671	0.0725852	0.177438	0.255743	0.0894373	1.07176	540.216	549.063	719.68	587.134	1160.59	1838.55	853.292	12707.3
Cops8	COP9 signalosome complex subunit 8	CSN8_MOUSE	6	4	39.302	0.192314	0.333781	1.2504	D2	B6	23312.7	0.494186	0.585427	0.564695	0.569603	0.555519	0.971831	0.629587	0.611343	3529.03	4249.61	4334.15	4607.46	3633.53	6986.54	6006.69	7248.38
Unkl	Putative E3 ubiquitin-protein ligase UNKL	UNKL_MOUSE	7	1	37.857	0.192535	0.333814	6.46316	D2	B6	81290	0.0546163	0.0635683	0.0560161	0.111124	0.0564241	1.27111	0.37557	0.140994	390.02	461.442	429.935	898.87	369.058	9138.08	3583.19	1671.69
Vcam1	Vascular cell adhesion protein 1	VCAM1_MOUSE	9	2	45.1687	0.193249	0.334351	1.30439	B6	D2	82458.1	0.136159	0.0918321	0.0926104	0.0790011	0.0810482	0.0492862	0.0964986	0.07952	972.326	666.608	710.803	639.032	530.119	354.321	920.662	942.828
Dock9	Dedicator of cytokinesis protein 9	DOCK9_MOUSE	8	1	52.0258	0.193775	0.334351	1.15992	D2	B6	237765	11.6871	12.8954	13.2279	14.6996	12.4259	14.0327	18.3125	16.1361	83458.8	93607.6	101527	118903	81275	100882	174714	191317
Dld	Dihydrolipoyl dehydrogenase_ mitochondrial	DLDH_MOUSE	25	19	160.83	0.193945	0.334351	1.1421	D2	B6	54785.7	18.0012	17.856	19.8635	20.833	23.8325	18.2938	19.8186	25.487	128549	129617	152456	168516	155883	131515	189083	302186
Cabp1	Calcium-binding protein 1	CABP1_MOUSE	3	1	13.8572	0.193999	0.334351	4.0088	D2	B6	26228.7	0.0092931	0.0141105	0.00121286	0.0385259	0.121844	0.0185781	0	0.112702	66.3629	102.428	9.3089	311.632	796.956	133.559	0	1336.25
Bpnt1	3'(2')_5'-bisphosphate nucleotidase 1	BPNT1_MOUSE	8	5	64.2158	0.194065	0.334351	1.1482	B6	D2	33538.2	1.26734	1.6976	1.36686	1.60707	1.21923	1.54188	1.14874	1.26247	9050.23	12322.9	10490.9	12999.4	7974.71	11084.6	10959.8	14968.5
Idh2	Isocitrate dehydrogenase [NADP]_ mitochondrial	IDHP_MOUSE	24	15	140.954	0.194296	0.334351	1.18194	B6	D2	51362.5	5.2212	3.88892	4.44912	3.46913	4.18595	3.16519	3.82811	3.22787	37285.1	28229.7	34147.8	28061.4	27379.4	22754.7	36522.7	38271.2
Eef1b	Elongation factor 1-beta	EF1B_MOUSE	11	10	94.0635	0.194538	0.334351	1.13277	B6	D2	24864.8	8.80942	11.0038	8.84177	10.9764	7.64374	9.94047	8.36497	9.03731	62908.9	79876.9	67862.3	88787.3	49996	71462.6	79807.5	107151
Gart	Trifunctional purine biosynthetic protein adenosine-3	PUR2_MOUSE	12	1	60.5432	0.194724	0.334351	2.22259	D2	B6	108701	0.0380036	0.095851	0.321987	0.545247	0.745677	0.295737	0.949286	0.234314	271.387	695.781	2471.31	4410.45	4877.31	2126.07	9056.83	2778.14
Pmfbp1	Polyamine-modulated factor 1-binding protein 1	PMFBP_MOUSE	8	3	41.1433	0.194835	0.334351	1.21324	D2	B6	120541	0.558181	0.467178	0.352241	0.325109	0.463485	0.54635	0.463054	0.592908	3986.02	3391.24	2703.52	2629.78	3031.56	3927.74	4417.84	7029.81
Dock6	Dedicator of cytokinesis protein 6	DOCK6_MOUSE	8	1	49.407	0.195043	0.334351	1.59458	B6	D2	235321	0.108664	0.0554925	0.125329	0.0554758	0.0738455	0.0216016	0.0742745	0.0466114	775.981	402.82	961.92	448.738	483.008	155.295	708.628	552.647
Usp16	Ubiquitin carboxyl-terminal hydrolase 16	UBP16_MOUSE	12	2	63.5083	0.195289	0.334351	1.46038	D2	B6	94860.3	0.16617	0.0899851	0.146052	0.0823446	0.136422	0.167313	0.271019	0.132875	1186.64	653.201	1120.97	666.077	892.309	1202.82	2585.71	1575.43
Ehd4	EH domain-containing protein 4	EHD4_MOUSE	4	1	22.7559	0.196061	0.334351	1.16101	B6	D2	61708.8	0.107477	0.144872	0.129743	0.136333	0.1002	0.139827	0.103638	0.102864	767.502	1051.62	995.806	1102.78	655.384	1005.22	988.777	1219.6
Rhog	Rho-related GTP-binding protein RhoG	RHOG_MOUSE	5	3	39.0234	0.196233	0.334351	1.11911	B6	D2	21764.7	1.1086	0.929809	0.988192	0.996994	0.961231	0.74975	1.04033	0.844049	7916.61	6749.48	7584.56	8064.58	6287.21	5389.99	9925.41	10007.4
Ndrg4	Protein NDRG4	NDRG4_MOUSE	5	3	25.0557	0.196421	0.334351	1.17919	D2	B6	38908.1	0.384339	0.380643	0.436715	0.417018	0.356554	0.55288	0.553621	0.445718	2744.6	2763.09	3351.87	3373.22	2332.15	3974.69	5281.92	5284.65
Hnrnpll	Heterogeneous nuclear ribonucleoprotein L-like	HNRLL_MOUSE	5	2	21.541	0.196593	0.334351	1.25313	B6	D2	64980.4	0.612455	0.485267	0.409828	0.349228	0.402328	0.292873	0.434681	0.351826	4373.6	3522.55	3145.51	2824.87	2631.54	2105.48	4147.15	4171.42
Rabgap1	Rab GTPase-activating protein 1	RBGP1_MOUSE	5	3	24.735	0.197435	0.334351	1.07471	B6	D2	122110	0.569646	0.561209	0.519115	0.492066	0.488386	0.452057	0.519589	0.533105	4067.9	4073.81	3984.31	3980.27	3194.43	3249.86	4957.23	6320.75
Cd180	CD180 antigen	CD180_MOUSE	2	1	11.951	0.197525	0.334351	1.12814	B6	D2	75329	0.24575	0.294426	0.32259	0.274262	0.216112	0.283965	0.269408	0.238396	1754.92	2137.24	2475.94	2218.47	1413.54	2041.44	2570.33	2826.53
Cops5	COP9 signalosome complex subunit 5	CSN5_MOUSE	7	3	45.3263	0.197575	0.334351	1.17812	D2	B6	37777	0.131353	0.176571	0.155588	0.182015	0.183351	0.233914	0.156038	0.187205	938.002	1281.73	1194.17	1472.3	1199.26	1681.62	1488.71	2219.59
Pex14	Peroxisomal membrane protein PEX14	PEX14_MOUSE	2	1	10.2963	0.197691	0.334351	1.71426	D2	B6	41207.6	0.0649138	0.0450152	0.041635	0.0270529	0.0746408	0.0382081	0.0591765	0.13417	463.556	326.765	319.556	218.828	488.209	274.68	564.583	1590.78
Dpysl3	Dihydropyrimidinase-related protein 3	DPYL3_MOUSE	26	15	212.787	0.197774	0.334351	1.24685	D2	B6	62335.6	2.24252	2.90335	2.45505	3.21326	2.69692	4.10152	4.01699	2.66822	16014	21075.4	18843	25991.8	17639.9	29486	38324.8	31635.8
Camk2n1	Calcium/calmodulin-dependent protein kinase II inhibitor 1	CK2N1_MOUSE	2	2	12.6404	0.19779	0.334351	1.25599	D2	B6	8569.63	0.635114	0.502018	0.563316	0.494049	0.637037	0.477729	0.730056	0.911456	4535.41	3644.15	4323.56	3996.31	4166.72	3434.42	6965.22	10806.7
Ppp2r5c	Serine/threonine-protein phosphatase 2A 56 kDa regulatory subunit gamma isoform	2A5G_MOUSE	10	3	54.1107	0.19782	0.334351	1.25979	D2	B6	61223.7	0.379744	0.308464	0.447932	0.37855	0.622175	0.415823	0.342989	0.527211	2711.79	2239.14	3437.96	3062.05	4069.51	2989.37	3272.34	6250.87
Stk26	Serine/threonine-protein kinase 26	STK26_MOUSE	4	1	25.1308	0.197875	0.334351	1.17293	D2	B6	46899.1	6.81966	6.26718	6.0852	5.32961	8.66104	7.911	6.0296	6.13697	48699.9	45493.4	46705	43110.7	56650	56872.6	57526.5	72762.8
Lrrn1	Leucine-rich repeat neuronal protein 1	LRRN1_MOUSE	6	2	37.61	0.198165	0.334351	1.29909	B6	D2	81346.8	0.235927	0.327192	0.220243	0.304371	0.128281	0.225249	0.294391	0.189386	1684.78	2375.09	1690.41	2462.03	839.06	1619.33	2808.69	2245.45
Srgap3	SLIT-ROBO Rho GTPase-activating protein 3	SRGP3_MOUSE	10	3	57.0445	0.198248	0.334351	1.11677	B6	D2	125389	0.269476	0.25517	0.273612	0.319065	0.225178	0.239849	0.293048	0.24242	1924.36	1852.28	2100.03	2580.89	1472.84	1724.29	2795.88	2874.25
Atp5j2	ATP synthase subunit f_ mitochondrial	ATPK_MOUSE	8	6	38.4241	0.198534	0.334351	1.14912	D2	B6	10401.3	13.4468	10.4394	13.4114	11.545	15.7043	11.4039	15.2199	13.7981	96025.1	75779.6	102935	93386.3	102719	81983.5	145208	163597
Gad1	Glutamate decarboxylase 1	DCE1_MOUSE	15	6	100.679	0.198575	0.334351	1.18622	B6	D2	67389.7	0.783125	1.00427	0.851892	1.0528	0.601911	0.97005	0.824075	0.716444	5592.37	7289.97	6538.44	8515.98	3936.97	6973.74	7862.23	8494.5
Ccny	Cyclin-Y	CCNY_MOUSE	7	5	74.664	0.19861	0.334351	1.13959	D2	B6	39908.1	1.55852	1.30549	1.47151	1.34575	1.78683	1.31142	1.83212	1.54394	11129.6	9476.55	11294.2	10885.7	11687.3	9427.83	17479.7	18305.7
Shisa7	Protein shisa-7	SHSA7_MOUSE	3	1	18.3833	0.198719	0.334351	1.18991	D2	B6	58904.2	0.48362	0.551383	0.631629	0.399136	0.704021	0.625377	0.642573	0.486109	3453.58	4002.49	4847.87	3228.57	4604.85	4495.87	6130.58	5763.54
Mapre1	Microtubule-associated protein RP/EB family member 1	MARE1_MOUSE	7	3	48.0854	0.199309	0.335001	1.14818	B6	D2	30187.3	1.24557	1.23701	1.4026	1.4299	1.33869	0.909338	1.04265	1.33843	8894.71	8979.46	10765.2	11566.3	8756.1	6537.28	9947.62	15869.1
Arf1	ADP-ribosylation factor 1	ARF1_MOUSE;ARF2_MOUSE	17	2	171.514	0.199832	0.33554	1.58769	B6	D2	20753.8	0.292667	0.400772	0.206569	0.259725	0.356715	0.104344	0.0769254	0.192469	2089.96	2909.2	1585.46	2100.89	2333.2	750.134	733.92	2282
Ppme1	Protein phosphatase methylesterase 1	PPME1_MOUSE	8	4	51.2404	0.200402	0.336154	1.07422	D2	B6	42655.7	1.06096	1.26665	1.14243	1.29432	1.22254	1.27688	1.25981	1.35877	7576.43	9194.62	8768.4	10469.6	7996.37	9179.55	12019.5	16110.2
Pycr1	Pyrroline-5-carboxylate reductase 1_ mitochondrial	P5CR1_MOUSE	3	1	16.4768	0.201577	0.337783	1.27604	D2	B6	32658.6	0.135367	0.132394	0.135361	0.14276	0.2235	0.111048	0.209971	0.152049	966.672	961.046	1038.92	1154.77	1461.86	798.329	2003.27	1802.77
Ube2v1	Ubiquitin-conjugating enzyme E2 variant 1	UB2V1_MOUSE	6	1	55.294	0.202285	0.338625	1.12014	B6	D2	16468.8	1.92517	2.24089	1.90997	2.03688	1.64672	2.23261	1.73092	1.6325	13747.8	16266.6	14659.4	16476.1	10770.9	16050.3	16514.1	19355.7
Focad	Focadhesin	FOCAD_MOUSE	8	2	52.2409	0.202665	0.338917	1.14908	D2	B6	201232	0.814462	0.80089	0.736228	0.65729	0.701087	1.03446	0.888838	0.83306	5816.15	5813.66	5650.69	5316.75	4585.66	7436.75	8480.11	9877.17
Slc7a14	Probable cationic amino acid transporter	S7A14_MOUSE	8	5	47.3398	0.203261	0.338943	1.08005	D2	B6	84782.3	1.13134	1.04298	0.986435	0.935408	1.05108	1.13435	1.20514	1.03347	8078.99	7571.01	7571.08	7566.41	6874.88	8154.93	11497.8	12253.3
Hepacam	Hepatocyte cell adhesion molecule	HECAM_MOUSE	4	3	25.828	0.20332	0.338943	1.11341	D2	B6	46595	0.998029	0.899115	0.826504	0.698762	0.93373	1.01374	0.891361	0.971707	7127.02	6526.67	6343.58	5652.21	6107.32	7287.81	8504.18	11521
Ephb1	Ephrin type-B receptor 1	EPHB1_MOUSE	13	2	65.3385	0.203501	0.338943	1.21188	D2	B6	111421	1.33244	1.38399	1.74481	2.05768	2.25694	1.67541	1.6627	2.30509	9515.11	10046.4	13391.8	16644.4	14762.1	12044.6	15863.3	27330.3
Psmd13	26S proteasome non-ATPase regulatory subunit 13	PSD13_MOUSE	2	1	9.9957	0.203502	0.338943	1.30379	D2	B6	43151.6	0.0883634	0.163038	0.126743	0.192799	0.154958	0.240864	0.155378	0.19319	631.012	1183.49	972.78	1559.53	1013.55	1731.58	1482.41	2290.55
Spag5	Sperm-associated antigen 5	SPAG5_MOUSE	8	1	40.8495	0.203766	0.339041	1.22792	B6	D2	131020	0.666762	0.437535	0.647698	0.720213	0.578846	0.462	0.587869	0.384621	4761.41	3176.06	4971.21	5825.73	3786.11	3321.34	5608.67	4560.25
Ache	Acetylcholinesterase	ACES_MOUSE	13	6	87.3365	0.20442	0.339786	1.08948	D2	B6	68567.8	3.80888	3.56614	3.41401	3.60855	4.49983	3.79088	3.48584	3.90926	27199.6	25886.6	26203.2	29189.2	29432.4	27252.9	33257.2	46350.1
Eef2	Elongation factor 2	EF2_MOUSE	27	16	187.562	0.204849	0.340157	1.13887	D2	B6	96283.7	2.56303	3.18371	2.74224	3.42655	3.24137	3.73747	2.86754	3.72385	18302.8	23110.5	21047.2	27717	21201.1	26868.8	27358.2	44151.8
Slirp	SRA stem-loop-interacting RNA-binding protein_ mitochondrial	SLIRP_MOUSE	3	1	17.1207	0.205104	0.340211	1.23126	D2	B6	12662.3	0.232363	0.187244	0.204472	0.176071	0.297042	0.251093	0.160911	0.276147	1659.32	1359.2	1569.36	1424.22	1942.88	1805.12	1535.2	3274.13
Ndufab1	Acyl carrier protein_ mitochondrial	ACPM_MOUSE	8	4	73.6408	0.205294	0.340211	1.1034	D2	B6	17655.5	10.1706	8.31058	9.17883	8.52888	9.99579	8.57934	10.5812	10.7745	72629.2	60326.5	70449.2	68989.2	65380.3	61677.3	100952	127748
Mthfd1l	Monofunctional C1-tetrahydrofolate synthase_ mitochondrial	C1TM_MOUSE	24	13	140.832	0.205502	0.340215	1.16483	D2	B6	106584	4.78265	3.52387	3.73895	2.92	4.59661	4.123	4.87844	3.83416	34153.4	25579.7	28697.2	23619.6	30065.4	29640.5	46543.6	45459.7
Rgs7bp	Regulator of G-protein signaling 7-binding protein	R7BP_MOUSE	2	2	9.6779	0.207383	0.342644	1.21074	D2	B6	29593.6	0.229945	0.227018	0.198817	0.158792	0.29255	0.226904	0.28284	0.183944	1642.06	1647.92	1525.96	1284.45	1913.51	1631.22	2698.49	2180.92
Cercam	Inactive glycosyltransferase 25 family member 3	GT253_MOUSE	3	1	17.1719	0.207461	0.342644	1.49116	D2	B6	68014.5	0.193069	0.166269	0.284226	0.218626	0.453102	0.186009	0.21529	0.431264	1378.72	1206.94	2181.49	1768.44	2963.64	1337.23	2054.01	5113.28
Papolb	Poly(A) polymerase beta	PAPOB_MOUSE	6	2	28.4315	0.207592	0.342644	1.11919	D2	B6	72540.6	1.82279	1.53217	1.37896	1.52102	1.84173	1.63388	1.97262	1.55223	13016.7	11122	10583.8	12303.4	12046.4	11746	18820.2	18404
Spryd4	SPRY domain-containing protein 4	SPRY4_MOUSE	2	2	11.1604	0.208031	0.342979	1.1532	B6	D2	23388.9	0.93284	0.929282	0.949731	0.853416	1.0031	0.84655	0.723931	0.604754	6661.5	6745.65	7289.37	6903.19	6561.05	6085.89	6906.79	7170.25
Prdx4	Peroxiredoxin-4	PRDX4_MOUSE	7	4	40.9973	0.208211	0.342979	1.07076	D2	B6	31280.7	1.998	1.84119	1.90355	1.90675	1.85946	2.23057	2.1663	1.93446	14267.9	13365.2	14610.1	15423.5	12162.3	16035.7	20668	22935.9
Camk4	Calcium/calmodulin-dependent protein kinase type IV	KCC4_MOUSE	6	1	32.899	0.209239	0.344014	1.39757	B6	D2	53083.9	0.0400794	0.0457659	0.0407415	0.0280029	0.0367498	0.0148835	0.0419482	0.0170318	286.211	332.214	312.699	226.513	240.373	106.998	400.214	201.937
Isca2	Iron-sulfur cluster assembly 2 homolog_ mitochondrial	ISCA2_MOUSE	2	1	14.6836	0.209432	0.344014	1.14732	B6	D2	16946	4.82713	4.88132	4.42584	4.87689	3.10995	3.81895	4.65448	4.98672	34471	35433.5	33969.1	39448.6	20341.5	27454.6	44406.9	59124.9
Tomm70	Mitochondrial import receptor subunit TOM70	TOM70_MOUSE	38	30	297.262	0.209464	0.344014	1.05699	D2	B6	68331.7	12.1724	10.3975	11.9382	10.5503	11.9575	11.9315	12.0001	11.737	86924.2	75475	91628.1	85340.4	78211.6	85776	114489	139160
Bsn	Protein bassoon	BSN_MOUSE	81	52	540.545	0.210993	0.345444	1.12627	B6	D2	420839	5.27846	4.54192	4.54213	4.43447	4.39396	4.54796	4.49796	3.24966	37694	32969.8	34861.8	35870	28739.9	32695.6	42913.6	38529.6
Klc1	Kinesin light chain 1	KLC1_MOUSE	3	3	17.9306	0.211202	0.345444	1.09097	B6	D2	61906.4	0.577832	0.702562	0.638059	0.655638	0.576258	0.66325	0.594244	0.525709	4126.35	5099.9	4897.23	5303.38	3769.18	4768.14	5669.49	6233.06
Egflam	Pikachurin	EGFLA_MOUSE	6	2	30.0734	0.211676	0.345444	1.2766	B6	D2	112503	2.29389	2.77463	2.8549	2.74441	2.74838	1.05493	2.14109	2.41207	16380.9	20141	21911.9	22199.3	17976.6	7583.94	20427.4	28598.6
Slc7a5	Large neutral amino acids transporter small subunit 1	LAT1_MOUSE	6	4	35.4815	0.211893	0.345444	1.10783	D2	B6	56556.8	1.31813	1.07836	1.33173	1.11172	1.49547	1.26065	1.39891	1.20679	9412.87	7827.78	10221.3	8992.59	9781.58	9062.91	13346.5	14308.3
Acly	ATP-citrate synthase	ACLY_MOUSE	39	19	256.726	0.212048	0.345444	1.13845	B6	D2	120641	11.2953	14.782	12.9549	16.3431	11.0267	12.2837	12.3587	12.972	80660.9	107302	99431.5	132197	72123.1	88307.9	117910	153803
Gabra1	Gamma-aminobutyric acid receptor subunit alpha-1	GBRA1_MOUSE	1	1	5.5584	0.212135	0.345444	1.57151	D2	B6	51981.9	0.33564	0.182603	0.187127	0.0826037	0.45338	0.308162	0.153454	0.323315	2396.84	1325.51	1436.23	668.173	2965.46	2215.39	1464.05	3833.38
Tspan9	Tetraspanin-9	TSN9_MOUSE	1	1	5.3159	0.212179	0.345444	1.28394	D2	B6	27536.2	0.854347	0.668223	0.709156	0.594284	1.29297	0.752079	0.685963	0.897413	6100.98	4850.63	5442.91	4807.1	8457.06	5406.74	6544.54	10640.2
Pfkp	ATP-dependent 6-phosphofructokinase_ platelet type	PFKAP_MOUSE	28	13	179.925	0.212296	0.345444	1.21165	B6	D2	86481.7	7.56455	7.52195	6.57527	10.3155	8.38617	5.39542	5.70639	6.90347	54019.1	54601.8	50466.5	83441.4	54852.2	38788	54442.8	81850.9
Caskin1	Caskin-1	CSKI1_MOUSE;BRD7_MOUSE;ERCC3_MOUSE;FRG1_MOUSE;LCN8_MOUSE;NID1_MOUSE;PADI1_MOUSE;TNAP2_MOUSE;ZN148_MOUSE	21	10	119.398	0.212461	0.345444	1.07362	B6	D2	151066	2.36724	2.2467	2.04516	2.30362	1.91695	2.28579	2.16835	1.97706	16904.7	16308.8	15697	18633.7	12538.4	16432.7	20687.5	23440.9
Cyld	Ubiquitin carboxyl-terminal hydrolase CYLD	CYLD_MOUSE	17	13	100.555	0.212479	0.345444	1.08158	B6	D2	108239	7.26591	6.82951	7.21541	7.92861	7.41636	6.7847	5.88456	6.94846	51886.6	49575.4	55379.6	64133.7	48508.8	48775.6	56142.7	82384.4
Arpc4	Actin-related protein 2/3 complex subunit 4	ARPC4_MOUSE	9	9	57.2967	0.21275	0.345444	1.11528	B6	D2	19781.1	1.76967	2.49865	2.24761	2.08136	1.94481	1.96579	1.93385	1.86416	12637.4	18137.7	17250.8	16835.9	12720.6	14132.2	18450.2	22102.4
Clip2	CAP-Gly domain-containing linker protein 2	CLIP2_MOUSE	5	1	29.4607	0.213087	0.345444	1.14364	B6	D2	116424	0.198215	0.241282	0.189795	0.223101	0.144778	0.18655	0.216659	0.197349	1415.47	1751.46	1456.71	1804.64	946.962	1341.12	2067.08	2339.86
Pfkl	ATP-dependent 6-phosphofructokinase_ liver type	PFKAL_MOUSE	19	5	134.285	0.213262	0.345444	1.17523	D2	B6	86158.4	0.818029	1.09123	1.00214	1.21888	1.02113	1.15337	1.18454	1.49498	5841.62	7921.26	7691.59	9859.36	6678.99	8291.64	11301.4	17725.2
Os9	Protein -9	OS9_MOUSE	7	1	34.9022	0.213265	0.345444	1.18051	B6	D2	76564.1	2.42442	2.96894	2.22368	2.52808	1.85371	2.91542	2.04313	1.78157	17313	21551.5	17067.2	20449.4	12124.7	20959.1	19492.9	21123.1
Ndufa12	NADH dehydrogenase [ubiquinone] 1 alpha subcomplex subunit 12	NDUAC_MOUSE	14	10	84.2304	0.213592	0.345479	1.11744	D2	B6	17143.5	9.2418	7.17841	8.43237	6.89232	8.81348	8.19794	10.0658	8.39585	65996.6	52108	64720	55751.3	57647.1	58935.4	96034.2	99545.3
Slc6a1	Sodium- and chloride-dependent GABA transporter 1	SC6A1_MOUSE	6	4	43.1428	0.213705	0.345479	1.15896	D2	B6	67800	6.05318	4.33822	4.87529	3.74913	5.91561	5.82675	5.59635	4.69981	43226.3	31491.1	37418.8	30326.3	38692.7	41888.8	53393	55723.3
Dna2	DNA replication ATP-dependent helicase/nuclease DNA2	DNA2_MOUSE	6	2	33.0294	0.214793	0.346528	1.13347	B6	D2	120759	0.805999	0.590601	0.622436	0.594173	0.542883	0.536483	0.631662	0.594477	5755.72	4287.17	4777.31	4806.21	3550.88	3856.8	6026.48	7048.4
Tuba1a	Tubulin alpha-1A chain	TBA1A_MOUSE;TBA3_MOUSE	102	53	462.18	0.214844	0.346528	1.16254	B6	D2	50820	46.4733	63.9289	54.0519	70.4483	45.4864	49.5378	50.8775	56.1576	331870	464060	414859	569849	297517	356130	485405	665832
Sec61b	Protein transport protein Sec61 subunit beta	SC61B_MOUSE	1	1	6.2141	0.214984	0.346528	1.14704	B6	D2	10015.5	0.784924	0.956707	0.77048	0.759087	0.639712	0.892681	0.620386	0.699091	5605.22	6944.73	5913.58	6140.17	4184.22	6417.53	5918.9	8288.77
Lamp5	Lysosome-associated membrane glycoprotein 5	LAMP5_MOUSE	7	3	41.9422	0.215919	0.346921	1.14199	D2	B6	31949.6	1.67732	1.54318	1.84762	1.63712	2.3527	1.84702	1.87789	1.57972	11977.9	11201.9	14180.8	13242.5	15388.5	13278.3	17916.3	18729.9
Slc1a3	Excitatory amino acid transporter 1	EAA1_MOUSE;EAA4_MOUSE	34	23	153.526	0.216085	0.346921	1.1343	D2	B6	59793.7	26.8924	22.2796	24.05	21.7717	32.2303	22.8786	27.6751	24.9669	192041	161727	184588	176109	210812	164476	264039	296020
Got2	Aspartate aminotransferase_ mitochondrial	AATM_MOUSE	54	40	284.769	0.216152	0.346921	1.11384	B6	D2	47810.7	28.9019	30.2803	29.1011	28.9853	22.8637	23.0723	32.9667	26.3805	206391	219804	223356	234459	149547	165868	314525	312780
Mybbp1a	Myb-binding protein 1A	MBB1A_MOUSE	11	5	65.152	0.216161	0.346921	1.13313	D2	B6	152950	1.16688	0.944775	0.927077	0.812609	1.12808	0.956469	1.23102	1.0485	8332.81	6858.12	7115.49	6573.11	7378.55	6876.11	11744.8	12431.6
Atp6v1c1	V-type proton ATPase subunit C 1	VATC1_MOUSE	29	23	178.059	0.216279	0.346921	1.07845	B6	D2	44058.7	7.01885	7.39041	6.99127	7.1239	5.62184	7.35554	6.72089	6.75108	50122.3	53646.9	53659.4	57624.5	36771.2	52879.4	64121.8	80044.1
Map3k1	Mitogen-activated protein kinase kinase kinase 1	M3K1_MOUSE	4	2	22.8103	0.216818	0.347448	1.43454	D2	B6	163399	0.05025	0.0521102	0.0619085	0.0865362	0.0775862	0.0844538	0.057015	0.140734	358.84	378.268	475.16	699.982	507.475	607.143	543.961	1668.61
Btf3l4	Transcription factor BTF3 homolog 4	BT3L4_MOUSE	2	2	12.5937	0.217106	0.347572	1.1251	B6	D2	17270.6	0.404457	0.45092	0.40088	0.328873	0.298379	0.377271	0.383703	0.349526	2888.27	3273.23	3076.83	2660.22	1951.63	2712.22	3660.79	4144.15
Dgkb	Diacylglycerol kinase beta	DGKB_MOUSE	25	13	153.138	0.218144	0.348451	1.11981	B6	D2	91811.8	1.91857	1.72625	2.21985	1.92684	1.65884	1.73595	1.50365	2.05944	13700.7	12530.8	17037.8	15586	10850.1	12479.9	14345.8	24417.7
Pld2	Phospholipase D2	PLD2_MOUSE	10	5	54.5857	0.218234	0.348451	1.14519	D2	B6	106853	0.194808	0.171595	0.173212	0.201728	0.166814	0.252143	0.204638	0.225386	1391.15	1245.6	1329.44	1631.75	1091.09	1812.67	1952.39	2672.28
Atad3	ATPase family AAA domain-containing protein 3	ATAD3_MOUSE	22	11	143.635	0.218288	0.348451	1.112	D2	B6	66913.2	2.41399	2.30533	2.38183	1.83217	2.51513	2.5098	2.18057	2.72833	17238.6	16734.4	18281	14820.2	16450.9	18043.1	20804.1	32348.4
Card10	Caspase recruitment domain-containing protein 10	CAR10_MOUSE	18	7	94.1091	0.218878	0.34897	1.14554	D2	B6	115669	1.91443	2.00396	1.76028	1.80713	1.63199	2.27538	2.43276	2.23512	13671.1	14546.7	13510.5	14617.7	10674.5	16357.8	23210.2	26500.7
Kif15	Kinesin-like protein KIF15	KIF15_MOUSE	27	6	153.889	0.219259	0.34897	1.12821	B6	D2	161204	3.24438	2.76344	2.66921	2.46723	2.78069	2.02608	2.60273	2.46837	23168.4	20059.8	20486.7	19957.2	18187.9	14565.6	24831.8	29266.2
Acadsb	Short/branched chain specific acyl-CoA dehydrogenase_ mitochondrial	ACDSB_MOUSE	5	1	24.2347	0.219318	0.34897	1.39033	D2	B6	48330.4	0.143548	0.120804	0.100429	0.0753431	0.233911	0.141293	0.127947	0.108767	1025.09	876.919	770.811	609.442	1529.96	1015.76	1220.71	1289.59
Sccpdh	Saccharopine dehydrogenase-like oxidoreductase	SCPDL_MOUSE	10	8	73.4792	0.219514	0.34897	1.06127	D2	B6	47699.7	3.95648	3.4138	3.58643	3.24777	3.92751	3.64889	3.71182	3.78665	28253.6	24780.8	27526.5	26270.9	25689	26232.1	35413.3	44896.3
Lxn	Latexin	LXN_MOUSE	1	1	6.4736	0.21967	0.34897	1.17907	B6	D2	25662.9	0.542761	0.767566	0.59608	0.797324	0.560409	0.647724	0.617421	0.467552	3875.91	5571.76	4575.03	6449.47	3665.52	4656.52	5890.61	5543.52
Slc25a22	Mitochondrial glutamate carrier 1	GHC1_MOUSE	22	17	144.09	0.220102	0.349319	1.10593	D2	B6	35126.7	5.71351	4.9361	5.40619	4.96338	6.24892	5.12723	6.58144	5.28809	40800.7	35831.1	41493.6	40148.3	40872.8	36860	62791.4	62698.1
Psmc1	26S proteasome regulatory subunit 4	PRS4_MOUSE	11	5	73.3558	0.221905	0.351842	1.09808	B6	D2	49355.7	0.513558	0.582305	0.541821	0.622274	0.458583	0.516618	0.490017	0.592872	3667.36	4226.95	4158.58	5033.51	2999.49	3713.99	4675.09	7029.38
Nkx2-1	Homeobox protein Nkx-2.1	NKX21_MOUSE	3	1	14.0435	0.222227	0.352016	2.059	B6	D2	38798.5	0.229808	0.820287	0.31193	0.993124	0.505811	0.0886685	0.0975281	0.451822	1641.08	5954.46	2394.13	8033.28	3308.4	637.443	930.483	5357.02
Dopey2	Protein dopey-2	DOP2_MOUSE	22	7	122.061	0.222617	0.352295	1.35045	D2	B6	260278	2.23397	2.31726	2.08109	2.02092	2.39773	4.72474	2.26607	2.29726	15953	16821	15972.8	16347	15683	33966.4	21619.8	27237.4
Apoc4	Apolipoprotein C-IV	APOC4_MOUSE	2	1	11.6418	0.22336	0.352758	1.23859	B6	D2	14459.6	0.22595	0.314764	0.230268	0.321638	0.154167	0.278805	0.192789	0.256386	1613.53	2284.87	1767.35	2601.69	1008.38	2004.34	1839.33	3039.83
Slc3a2	4F2 cell-surface antigen heavy chain	4F2_MOUSE;PHAR3_MOUSE	29	23	230.337	0.223387	0.352758	1.09078	D2	B6	58450.7	41.1803	33.0088	36.3207	32.9484	40.5097	34.9419	41.7387	39.2909	294072	239611	278768	266516	264965	251199	398215	465852
Kcnab2	Voltage-gated potassium channel subunit beta-2	KCAB2_MOUSE	8	3	54.2331	0.223745	0.352758	1.28712	D2	B6	41306.5	0.630508	0.800404	0.792858	0.543584	1.27837	0.701104	0.871187	0.711245	4502.52	5810.13	6085.34	4397	8361.54	5040.28	8311.71	8432.87
Prkar1a	cAMP-dependent protein kinase type I-alpha regulatory subunit	KAP0_MOUSE	9	7	60.6361	0.223765	0.352758	1.15039	B6	D2	43470.3	1.02219	0.78871	0.740259	0.781081	0.857045	0.672432	0.743825	0.623317	7299.58	5725.24	5681.63	6318.08	5605.75	4834.15	7096.59	7390.35
Pick1	PRKCA-binding protein	PICK1_MOUSE	6	3	33.6572	0.224493	0.353568	1.12277	B6	D2	47110.4	0.859285	0.738709	0.745702	0.637178	0.723037	0.566739	0.731684	0.633461	6136.24	5362.29	5723.41	5154.07	4729.23	4074.31	6980.75	7510.62
N4bp1	NEDD4-binding protein 1	N4BP1_MOUSE	9	2	60.8937	0.224717	0.353584	1.38323	D2	B6	99888.3	0.413257	0.652053	0.603774	0.615454	0.658432	0.680674	0.564754	1.25617	2951.11	4733.25	4634.08	4978.34	4306.66	4893.4	5388.13	14893.8
Cntrl	Centriolin	CNTRL_MOUSE;CD5R2_MOUSE	44	11	241.463	0.225002	0.353696	1.11664	B6	D2	269963	1.9274	1.90929	1.62804	1.83214	1.30052	1.80705	1.61488	1.81219	13763.7	13859.5	12495.5	14820	8506.45	12991	15407	21486.2
Gars	Glycine--tRNA ligase	GARS_MOUSE	8	2	39.7977	0.226185	0.355217	1.08228	B6	D2	82676.3	1.03614	1.14379	0.995535	0.996579	1.04112	0.870192	0.891984	1.05156	7399.17	8302.77	7640.92	8061.23	6809.72	6255.85	8510.12	12467.8
Arsb	Arylsulfatase B	ARSB_MOUSE	5	3	29.4284	0.227312	0.356647	1.0629	B6	D2	60217.4	0.477424	0.519951	0.490128	0.560765	0.470998	0.468024	0.520497	0.467533	3409.33	3774.32	3761.82	4535.97	3080.7	3364.65	4965.89	5543.3
Vps16	Vacuolar protein sorting-associated protein 16 homolog	VPS16_MOUSE	4	3	19.7824	0.227778	0.357039	1.13016	D2	B6	96011.8	0.35467	0.330087	0.323825	0.309423	0.361603	0.316264	0.459325	0.35236	2532.73	2396.1	2485.42	2502.89	2365.17	2273.64	4382.27	4177.75
Uaca	Uveal autoantigen with coiled-coil domains and ankyrin repeats	UACA_MOUSE	5	1	26.1081	0.228601	0.357988	1.42306	B6	D2	162068	0.360177	0.621047	0.602287	0.761703	0.480945	0.183281	0.335822	0.647963	2572.06	4508.18	4622.67	6161.34	3145.76	1317.62	3203.97	7682.56
Ccdc18	Coiled-coil domain-containing protein 18	CCD18_MOUSE	20	6	106.483	0.229929	0.359363	1.10363	B6	D2	170996	3.48562	3.1312	3.24703	2.71006	2.96373	3.157	2.79228	2.48021	24891.1	22729.3	24921.6	21921.4	19385.1	22695.9	26640.2	29406.6
Psmd12	26S proteasome non-ATPase regulatory subunit 12	PSD12_MOUSE	16	8	92.6145	0.230135	0.359363	1.19607	D2	B6	53294.5	0.732947	0.815248	0.909138	1.06766	0.903194	0.961649	0.964691	1.38661	5234.05	5917.88	6977.81	8636.22	5907.6	6913.35	9203.8	16440.3
Akap9	A-kinase anchor protein 9	AKAP9_MOUSE;ESCO1_MOUSE	68	30	358.908	0.230235	0.359363	1.06377	D2	B6	439071	4.81232	4.94223	4.47139	4.42501	4.51893	5.31521	5.18215	4.82403	34365.3	35875.6	34318.8	35793.4	29557.3	38211.3	49441.2	57196.1
Sept6	Septin-6	SEPT6_MOUSE	19	9	161.221	0.230463	0.359363	1.07624	B6	D2	50075.9	9.82604	9.23574	9.37225	8.38208	8.06795	8.88993	9.47493	7.77528	70168.7	67042.2	71933.8	67801.8	52770.7	63910.2	90397.3	92187.5
Stx6	Syntaxin-6	STX6_MOUSE	5	4	28.9072	0.230701	0.359363	1.08227	B6	D2	29053.9	1.11596	1.03104	1.00613	1.13004	0.978976	0.871064	1.13195	0.975591	7969.19	7484.34	7722.21	9140.75	6403.27	6262.13	10799.5	11567.1
Traf3	TNF receptor-associated factor 3	TRAF3_MOUSE	8	2	44.6262	0.230784	0.359363	1.18265	D2	B6	65890.8	0.0797322	0.101368	0.0893677	0.0866268	0.0931515	0.119311	0.129473	0.0803841	569.375	735.828	685.914	700.715	609.284	857.732	1235.26	953.073
Adck1	Uncharacterized aarF domain-containing protein kinase 1	ADCK1_MOUSE	4	2	22.4321	0.231296	0.359819	1.1489	B6	D2	60306.3	0.803818	0.594035	0.638589	0.538942	0.612564	0.528024	0.59768	0.503345	5740.14	4312.1	4901.29	4359.44	4006.65	3795.99	5702.27	5967.91
Asah1	Acid ceramidase	ASAH1_MOUSE	10	5	71.721	0.231869	0.359885	1.16956	B6	D2	45068.8	0.907092	0.940854	0.94028	1.02068	0.751351	0.673827	0.693218	1.1383	6477.63	6829.65	7216.83	8256.19	4914.42	4844.18	6613.77	13496.3
Cul4a	Cullin-4A	CUL4A_MOUSE	17	7	106.591	0.232043	0.359885	1.10867	B6	D2	88266.9	3.63067	3.3557	3.65579	3.13145	3.57696	2.55861	3.33362	2.95437	25926.9	24359	28058.9	25329.9	23396.1	18394	31805	35028.4
Map2k4	Dual specificity mitogen-activated protein kinase kinase 4	MP2K4_MOUSE	14	8	89.2492	0.232185	0.359885	1.06192	B6	D2	44569.9	2.04954	2.10089	1.97413	1.93431	2.01402	1.77327	2.05944	1.74224	14635.9	15250.3	15151.8	15646.4	13173.3	12748.1	19648.5	20656.8
Atp6v1h	V-type proton ATPase subunit H	VATH_MOUSE	26	20	164.105	0.232348	0.359885	1.12584	B6	D2	56311.3	8.33663	10.4328	9.86455	10.6268	6.95179	9.27987	9.45277	9.18819	59532.6	75731.5	75712.3	85959.5	45470.1	66713.4	90185.8	108940
Kpna1	Importin subunit alpha-5	IMA5_MOUSE	1	1	7.6512	0.232428	0.359885	1.19992	B6	D2	60924	3.67208	3.44088	3.27909	3.01808	2.11709	3.56202	3.49391	2.00283	26222.7	24977.3	25167.6	24412.9	13847.4	25607.5	33334.2	23746.6
Scrn1	Secernin-1	SCRN1_MOUSE	11	7	72.0543	0.233039	0.360492	1.11122	B6	D2	46953.2	2.58798	2.4613	2.11913	2.209	1.88144	2.47019	2.21609	1.87113	18481	17866.6	16264.7	17868.4	12306.1	17758.4	21143	22185
Lasp1	LIM and SH3 domain protein 1	LASP1_MOUSE	7	1	38.6774	0.233423	0.360749	1.64478	D2	B6	30393.6	0.186005	0.0255535	0.0747597	0.0851314	0.195475	0.213938	0.101885	0.0996532	1328.28	185.493	573.795	688.619	1278.56	1538.01	972.053	1181.54
Gmppb	Mannose-1-phosphate guanyltransferase beta	GMPPB_MOUSE	2	1	9.8313	0.234015	0.361139	1.12711	D2	B6	40429.8	0.428618	0.486622	0.426859	0.573687	0.462002	0.581102	0.520102	0.596098	3060.81	3532.39	3276.22	4640.5	3021.85	4177.57	4962.13	7067.63
Ssbp1	Single-stranded DNA-binding protein_ mitochondrial	SSBP_MOUSE	4	2	31.1902	0.234113	0.361139	1.17438	D2	B6	17376	0.314659	0.298039	0.309109	0.270088	0.310269	0.388612	0.434382	0.266475	2247.01	2163.46	2372.47	2184.72	2029.4	2793.75	4144.3	3159.45
Rubcnl	Protein RUBCNL-like	RUBCL_MOUSE	2	1	10.5698	0.234376	0.361206	1.19227	B6	D2	74446.4	3.94336	4.67319	3.83795	4.62748	2.79643	5.27744	3.32537	2.92801	28159.9	33922.6	29457	37431.2	18290.9	37939.8	31726.2	34715.9
Rars	Arginine--tRNA ligase_ cytoplasmic	SYRC_MOUSE	11	3	55.3671	0.234895	0.361668	1.08223	B6	D2	76472.1	0.238515	0.206272	0.239783	0.197482	0.218824	0.198411	0.188934	0.208864	1703.26	1497.33	1840.38	1597.41	1431.28	1426.38	1802.56	2476.39
mt-Co3	Cytochrome c oxidase subunit 3	COX3_MOUSE	1	1	15.6368	0.235717	0.362414	1.17312	D2	B6	30036.9	3.18769	2.66449	3.46324	2.52479	4.06563	3.77164	3.391	2.66172	22763.6	19341.5	26581	20422.7	26592.4	27114.5	32352.4	31558.6
Pdhx	Pyruvate dehydrogenase protein X component_ mitochondrial	ODPX_MOUSE	19	7	112.479	0.235818	0.362414	1.13328	B6	D2	54284.2	4.71573	4.82112	4.69858	5.72651	4.52206	3.3669	5.08626	4.63905	33675.5	34996.5	36062.5	46321.1	29577.8	24204.8	48526.4	55002.9
Asap1	Arf-GAP with SH3 domain_ ANK repeat and PH domain-containing protein 1	ASAP1_MOUSE	15	8	90.2033	0.236477	0.363088	1.11147	D2	B6	128391	4.79409	3.34356	4.10974	3.89912	4.44326	4.56945	4.90303	4.03063	34235.1	24270.9	31543.1	31539.6	29062.4	32850	46778.2	47789.1
Fahd1	Acylpyruvase FAHD1_ mitochondrial	FAHD1_MOUSE	6	2	42.0697	0.237727	0.364036	2.04457	D2	B6	25514.5	0.136704	0.253968	0.24212	0.12277	0.242332	0.236406	0.229856	0.836208	976.216	1843.55	1858.32	993.077	1585.04	1699.53	2192.98	9914.48
Cluh	Clustered mitochondria protein homolog	CLU_MOUSE	8	1	52.1148	0.237797	0.364036	1.31242	B6	D2	149551	0.120832	0.0586934	0.133755	0.104672	0.0588534	0.0710499	0.085467	0.103088	862.87	426.055	1026.6	846.681	384.948	510.781	815.413	1222.26
Klhl31	Kelch-like protein 31	KLH31_MOUSE	6	1	28.3924	0.23808	0.364036	1.11189	D2	B6	71207.8	0.293071	0.254514	0.271055	0.24561	0.294811	0.339475	0.242575	0.306471	2092.85	1847.52	2080.4	1986.71	1928.29	2440.5	2314.33	3633.67
Med12l	Mediator of RNA polymerase II transcription subunit 12-like protein	MD12L_MOUSE	8	3	53.7272	0.238174	0.364036	1.17491	B6	D2	244050	1.67479	1.28791	1.5587	1.36643	1.62842	1.03674	1.35871	0.987416	11959.8	9348.92	11963.3	11052.9	10651.2	7453.16	12963	11707.3
Eea1	Early endosome antigen 1	EEA1_MOUSE	20	8	115.656	0.238213	0.364036	1.09707	B6	D2	162055	0.799023	0.693675	0.628257	0.634933	0.582176	0.598783	0.695177	0.635919	5705.9	5035.38	4821.99	5135.91	3807.89	4304.68	6632.45	7539.76
Prdx5	Peroxiredoxin-5_ mitochondrial	PRDX5_MOUSE	20	15	158.538	0.238593	0.364036	1.06145	B6	D2	22239.7	11.8161	12.0481	11.4146	11.6935	9.74489	12.0223	11.6431	10.8427	84379.6	87456.9	87609.3	94587.6	63739.2	86429	111083	128557
Sgta	Small glutamine-rich tetratricopeptide repeat-containing protein alpha	SGTA_MOUSE	3	2	18.9695	0.238638	0.364036	1.20525	B6	D2	34550.6	0.139239	0.203303	0.167834	0.234693	0.155437	0.119176	0.17078	0.172796	994.321	1475.78	1288.16	1898.4	1016.68	856.761	1629.36	2048.76
Pabpc1	Polyadenylate-binding protein 1	PABP1_MOUSE	12	5	64.0274	0.239201	0.364558	1.08972	B6	D2	70899.1	1.06746	1.29857	1.17496	1.25693	1.02403	1.00388	1.24976	1.1252	7622.8	9426.29	9018.01	10167.1	6697.96	7216.93	11923.6	13341
Atp5e	ATP synthase subunit epsilon_ mitochondrial	ATP5E_MOUSE	5	3	13.4338	0.24021	0.365758	1.20479	D2	B6	5894.88	0.497435	0.339475	0.438172	0.305126	0.582364	0.459498	0.490795	0.371159	3552.23	2464.25	3363.05	2468.13	3809.12	3303.36	4682.51	4400.64
Rab11fip1	Rab11 family-interacting protein 1	RFIP1_MOUSE	3	2	21.241	0.24086	0.36641	1.08372	B6	D2	70740.9	13.4959	14.3665	13.6973	13.3104	12.9565	14.6979	10.8076	12.1693	96375.7	104286	105129	107666	84746	105664	103112	144285
Ube3c	Ubiquitin-protein ligase E3C	UBE3C_MOUSE	8	4	46.6779	0.241557	0.367132	1.11793	D2	B6	125116	2.55392	2.51283	2.58292	2.74146	2.5332	2.54371	3.47989	3.05976	18237.8	18240.6	19824.4	22175.4	16569.1	18286.8	33200.5	36278
Ptk2b	Protein-tyrosine kinase 2-beta	FAK2_MOUSE	30	16	160.845	0.242377	0.367752	1.08306	B6	D2	117106	2.07495	2.34587	2.26013	2.48733	2.02483	1.9787	2.44429	2.01739	14817.4	17028.7	17347	20119.8	13244	14225	23320.2	23919.2
Ankh	Progressive ankylosis protein	ANKH_MOUSE	1	1	6.1967	0.242509	0.367752	1.74385	D2	B6	54811.4	0.0687015	0.0937946	0.0680464	0.15316	0.203346	0.149468	0.0366355	0.27967	490.604	680.854	522.269	1238.9	1330.04	1074.53	349.527	3315.91
Atp6v1g1	V-type proton ATPase subunit G 1	VATG1_MOUSE	4	3	20.2101	0.242633	0.367752	1.08852	B6	D2	13838.5	0.606228	0.647212	0.644451	0.584286	0.494605	0.667974	0.546581	0.571167	4329.13	4698.11	4946.28	4726.23	3235.1	4802.1	5214.75	6772.03
Card11	Caspase recruitment domain-containing protein 11	CAR11_MOUSE	12	6	71.8311	0.244106	0.369491	1.10515	D2	B6	135409	11.3138	8.70551	9.86483	8.81673	11.3277	9.44844	11.7852	10.2091	80792.9	63193.3	75714.4	71317.6	74091.8	67925.4	112438	121044
Ccdc110	Coiled-coil domain-containing protein 110	CC110_MOUSE;ZCCHL_MOUSE	12	6	65.2217	0.245129	0.369491	1.10216	B6	D2	96869.2	1.70028	1.65047	1.65729	1.51604	1.77678	1.24045	1.37568	1.52645	12141.9	11980.8	12720	12263.1	11621.6	8917.67	13124.9	18098.3
Gng13	Guanine nucleotide-binding protein G(I)/G(S)/G(O) subunit gamma-13	GBG13_MOUSE	2	2	17.8574	0.245197	0.369491	1.08905	D2	B6	8036.43	15.4536	12.7708	13.3197	13.3446	13.861	14.2597	17.272	14.384	110355	92703.4	102232	107943	90662.1	102514	164786	170544
Capza2	F-actin-capping protein subunit alpha-2	CAZA2_MOUSE	15	10	103.982	0.245197	0.369491	1.07146	B6	D2	33138.2	7.67665	8.29814	8.71966	9.23432	7.41189	7.66388	7.82877	8.76131	54819.7	60236.2	66925	74695.5	48479.6	55096.1	74691.7	103878
Dhrs7b	Dehydrogenase/reductase SDR family member 7B	DRS7B_MOUSE	3	2	15.4954	0.245275	0.369491	1.42438	D2	B6	35271.9	0.289714	0.362228	0.293379	0.263022	0.325356	0.339765	0.329089	0.726924	2068.88	2629.41	2251.74	2127.56	2128.08	2442.59	3139.73	8618.77
Cds2	Phosphatidate cytidylyltransferase 2	CDS2_MOUSE	5	4	42.8342	0.245824	0.369491	1.13016	B6	D2	51884.2	1.95985	1.95497	1.8339	1.83968	1.62808	1.25179	1.7593	2.0753	13995.5	14191.1	14075.6	14881	10648.9	8999.17	16784.9	24605.8
Mat2b	Methionine adenosyltransferase 2 subunit beta	MAT2B_MOUSE	10	8	55.1606	0.246143	0.369491	1.10963	D2	B6	37791.9	0.859378	1.05413	0.888252	1.11283	1.00876	0.970039	1.18425	1.18071	6136.9	7651.95	6817.5	9001.58	6598.07	6973.66	11298.5	13999.1
Mpc1	Mitochondrial pyruvate carrier 1	MPC1_MOUSE	5	2	34.1845	0.24619	0.369491	1.11258	B6	D2	12625.7	0.295759	0.371644	0.341713	0.354682	0.35202	0.31312	0.311664	0.248997	2112.04	2697.76	2622.71	2868.99	2302.49	2251.04	2973.48	2952.23
Ctnnd1	Catenin delta-1	CTND1_MOUSE	16	8	90.6863	0.246229	0.369491	1.04514	B6	D2	105495	0.934463	0.843234	0.867921	0.851242	0.856139	0.860042	0.855479	0.774167	6673.09	6121.03	6661.46	6885.61	5599.82	6182.89	8161.85	9178.89
Oxct1	Succinyl-CoA:3-ketoacid coenzyme A transferase 1_ mitochondrial	SCOT1_MOUSE	31	26	260.038	0.246315	0.369491	1.08632	D2	B6	56387.9	13.1104	12.119	11.6794	12.3697	11.5291	15.0943	13.0683	13.8402	93622.5	87971.7	89641.5	100057	75409	108514	124681	164096
Clic4	Chloride intracellular channel protein 4	CLIC4_MOUSE	1	1	4.5421	0.246461	0.369491	1.09548	D2	B6	28957.2	0.555542	0.585971	0.588869	0.680311	0.575271	0.741309	0.690111	0.63418	3967.18	4253.56	4519.68	5502.96	3762.73	5329.31	6584.12	7519.14
G6pdx	Glucose-6-phosphate 1-dehydrogenase X	G6PD1_MOUSE	15	12	102.308	0.246467	0.369491	1.14648	B6	D2	59718.9	3.85334	3.1158	3.28944	2.64725	2.83261	3.02577	3.12565	2.27285	27517	22617.5	25247.1	21413.3	18527.5	21752.4	29820.8	26948
Rpl23	60S ribosomal protein L23	RL23_MOUSE	6	1	35.8482	0.24836	0.37199	1.50239	B6	D2	14979.5	0.47597	1.45727	0.868935	1.00097	0.702558	0.292013	0.598438	0.938392	3398.94	10578.3	6669.24	8096.78	4595.28	2099.3	5709.5	11126
Usp14	Ubiquitin carboxyl-terminal hydrolase 14	UBP14_MOUSE	6	6	27.8662	0.249788	0.372276	1.27951	D2	B6	56458.3	0.567987	0.585114	0.491581	0.433919	0.589608	0.994077	0.556443	0.519469	4056.05	4247.34	3772.98	3509.92	3856.5	7146.47	5308.84	6159.08
Dnajc6	Putative tyrosine-protein phosphatase auxilin	AUXI_MOUSE	17	6	119.532	0.249959	0.372276	1.1512	B6	D2	103098	1.51115	2.35661	2.16108	2.2703	1.77544	1.80001	1.79361	1.84009	10791.3	17106.6	16586.7	18364.2	11612.8	12940.3	17112.3	21817
Synpo	Synaptopodin	SYNPO_MOUSE	21	16	138.474	0.250078	0.372276	1.15671	D2	B6	100008	4.68244	3.23899	3.76713	2.84003	3.80725	4.86086	4.36701	3.77025	33437.8	23511.8	28913.5	22972.7	24902.4	34945	41664.2	44701.9
Clcn4	H(+)/Cl(-) exchange transporter 4	CLCN4_MOUSE	6	2	34.3442	0.250172	0.372276	1.38933	D2	B6	84646	0.224975	0.232135	0.29871	0.295248	0.554482	0.259779	0.219518	0.426497	1606.56	1685.07	2292.66	2388.23	3626.75	1867.57	2094.35	5056.76
Mtnd1	NADH-ubiquinone oxidoreductase chain 1	NU1M_MOUSE	4	2	31.4091	0.250175	0.372276	1.16456	D2	B6	36116.4	1.84418	1.2905	1.84544	1.26696	2.1995	1.65201	1.76518	1.65836	13169.5	9367.7	14164.1	10248.3	14386.5	11876.4	16841.1	19662.3
Heatr3	HEAT repeat-containing protein 3	HEAT3_MOUSE	7	2	42.2838	0.250293	0.372276	1.9588	B6	D2	75617.2	0.00603479	0.0304375	0.0112309	0.0308486	0.0054528	0.00846822	0.00458792	0.0215932	43.095	220.946	86.1996	249.531	35.6656	60.8785	43.7718	256.019
Ccdc47	Coiled-coil domain-containing protein 47	CCD47_MOUSE	8	2	45.1565	0.25052	0.372276	1.3361	B6	D2	56129.1	0.124967	0.25061	0.140861	0.187962	0.139789	0.155394	0.0720301	0.159991	892.401	1819.17	1081.14	1520.41	914.33	1117.14	687.216	1896.93
Nudc	Nuclear migration protein nudC	NUDC_MOUSE	8	3	50.3114	0.25091	0.372276	1.09121	D2	B6	38358.1	0.78782	0.876309	0.787228	0.87386	0.801415	1.05706	0.901855	0.868188	5625.9	6361.12	6042.12	7068.56	5241.88	7599.23	8604.31	10293.7
Map3k12	Mitogen-activated protein kinase kinase kinase 12	M3K12_MOUSE	4	1	22.8662	0.251106	0.372276	1.24441	D2	B6	97111	0.320565	0.680813	0.382099	0.478885	0.603304	0.698937	0.534443	0.48086	2289.19	4942.02	2932.68	3873.65	3946.08	5024.69	5098.95	5701.31
Itm2c	Integral membrane protein 2C	ITM2C_MOUSE	5	2	29.9508	0.251291	0.372276	1.15617	D2	B6	30824.4	1.80323	2.04188	2.01984	2.22041	2.33992	2.00993	1.9935	3.00469	12877	14822	15502.7	17960.7	15304.9	14449.5	19019.4	35625.1
Rbm17	Splicing factor 45	SPF45_MOUSE	8	3	49.206	0.251382	0.372276	1.10335	D2	B6	45532	2.27457	1.87325	2.20898	1.85231	2.64863	2.07182	2.16124	2.1758	16243	13597.9	16954.3	14983.1	17324.1	14894.4	20619.7	25797.3
Ostm1	Osteopetrosis-associated transmembrane protein 1	OSTM1_MOUSE	3	3	14.9298	0.251447	0.372276	1.13048	B6	D2	38855.2	1.86436	1.81432	1.66696	1.66103	1.84322	1.17056	1.74768	1.43648	13313.5	13170.2	12794.2	13435.9	12056.1	8415.19	16674.1	17031.6
Ndufb4	NADH dehydrogenase [ubiquinone] 1 beta subcomplex subunit 4	NDUB4_MOUSE	4	3	32.297	0.251688	0.372276	1.15586	D2	B6	15081.3	5.40793	3.98364	3.96193	3.58945	5.08994	4.07824	4.58889	5.82655	38618.6	28917.3	30408.6	29034.7	33292.2	29318.7	43781.1	69082.4
Epha5	Ephrin type-A receptor 5	EPHA5_MOUSE	3	2	17.2507	0.251708	0.372276	1.17973	B6	D2	98425	0.720482	0.694917	0.598837	0.654836	0.464599	0.47868	0.802959	0.516199	5145.03	5044.4	4596.19	5296.9	3038.84	3441.25	7660.77	6120.3
Itpa	Inosine triphosphate pyrophosphatase	ITPA_MOUSE	4	1	29.7934	0.252315	0.37284	1.29828	D2	B6	22239.2	0.490261	0.600682	0.568169	0.861816	0.894134	1.11168	0.739917	0.527153	3501	4360.35	4360.8	6971.14	5848.33	7991.92	7059.31	6250.18
Pde2a	cGMP-dependent 3'_5'-cyclic phosphodiesterase	PDE2A_MOUSE	36	28	288.039	0.253669	0.374505	1.14602	D2	B6	104789	14.136	11.4644	15.8897	14.6482	18.4596	12.8586	17.5026	15.5151	100947	83220.1	121956	118488	120740	92441.2	166987	183955
Rps15	40S ribosomal protein S15	RS15_MOUSE	3	3	20.0689	0.254453	0.375265	1.12555	B6	D2	17040.2	0.65338	0.814596	0.573266	0.661685	0.672446	0.548518	0.542487	0.637984	4665.85	5913.14	4399.93	5352.3	4398.32	3943.32	5175.69	7564.24
Capzb	F-actin-capping protein subunit beta	CAPZB_MOUSE	13	6	89.1855	0.254963	0.375265	1.09449	B6	D2	31630.7	1.15793	1.07503	1.10317	1.01153	0.917969	1.20451	0.956363	0.893489	8268.9	7803.64	8467.04	8182.17	6004.24	8659.3	9124.35	10593.6
Acot13	Acyl-coenzyme A thioesterase 13	ACO13_MOUSE	9	5	60.8077	0.255169	0.375265	1.16364	D2	B6	15297	1.0506	1.47089	1.15046	1.23891	1.08394	1.46681	1.46491	1.69881	7502.45	10677.2	8830.02	10021.4	7089.83	10545	13976.2	20142
Pi4ka	Phosphatidylinositol 4-kinase alpha	PI4KA_MOUSE	64	30	394.848	0.255223	0.375265	1.12566	D2	B6	239723	5.96965	4.74543	5.22541	4.43791	5.80406	5.71867	6.64557	4.77076	42629.8	34447	40106	35897.8	37963.1	41111.8	63403.2	56564.4
Gnl1	Guanine nucleotide-binding protein-like 1	GNL1_MOUSE	4	1	20.7075	0.25538	0.375265	1.13555	B6	D2	69398.5	2.02382	2.11655	1.71354	1.67613	1.61518	2.03925	1.64839	1.32839	14452.3	15364	13151.8	13558.1	10564.6	14660.3	15726.8	15750
Coasy	Bifunctional coenzyme A synthase	COASY_MOUSE	6	1	36.2628	0.255548	0.375265	1.13928	B6	D2	62251.4	0.286636	0.413129	0.3618	0.392988	0.281906	0.314474	0.298975	0.381376	2046.9	2998.9	2776.88	3178.84	1843.89	2260.77	2852.42	4521.78
Wars	Tryptophan--tRNA ligase_ cytoplasmic	SYWC_MOUSE	9	4	60.8427	0.255929	0.375491	1.0739	B6	D2	54928.3	1.07498	1.18647	1.23521	1.15865	1.0753	1.00386	1.24464	1.01115	7676.54	8612.55	9480.45	9372.22	7033.32	7216.8	11874.7	11988.7
Osbpl8	Oxysterol-binding protein-related protein 8	OSBL8_MOUSE	24	18	162.917	0.257053	0.376805	1.08624	B6	D2	101839	3.45568	3.06237	3.3705	2.98496	3.31139	2.59549	3.19405	2.75055	24677.3	22229.7	25869.2	24145	21659.1	18659.1	30473.4	32611.8
Scarb2	Lysosome membrane protein 2	SCRB2_MOUSE	5	1	31.3983	0.257427	0.376816	1.13739	B6	D2	54500.3	0.581456	0.633798	0.510956	0.50664	0.425629	0.474022	0.439401	0.624089	4152.23	4600.74	3921.69	4098.16	2783.95	3407.77	4192.18	7399.5
Wbp2	WW domain-binding protein 2	WBP2_MOUSE	8	6	57.3117	0.258103	0.376816	1.06915	B6	D2	28146.2	0.860573	0.92139	0.823873	0.840782	0.733341	0.843677	0.899861	0.746828	6145.44	6688.37	6323.38	6801	4796.63	6065.24	8585.28	8854.76
Tubb4a	Tubulin beta-4A chain	TBB4A_MOUSE	47	18	391.687	0.258278	0.376816	1.1347	B6	D2	50042.1	44.5443	54.9171	45.719	57.4133	35.7523	51.0096	42.1405	49.6418	318095	398643	350902	464410	233848	366711	402049	588577
Ap1b1	AP-1 complex subunit beta-1	AP1B1_MOUSE	48	25	364.367	0.258654	0.376816	1.13173	B6	D2	104790	4.6856	6.2308	6.17041	6.81673	5.29242	5.02192	4.79261	6.01438	33460.3	45229.3	47359.1	55139.8	34616.6	36102.8	45724.7	71309.4
Dhx36	ATP-dependent RNA helicase DHX36	DHX36_MOUSE	9	4	51.3303	0.258878	0.376816	1.14693	B6	D2	114739	1.98174	2.70006	2.21951	2.53672	1.66934	2.203	2.50456	1.85206	14151.8	19599.7	17035.1	20519.2	10918.8	15837.5	23895.2	21958.9
Adam23	Disintegrin and metalloproteinase domain-containing protein 23	ADA23_MOUSE	13	6	74.0146	0.258981	0.376816	1.15189	D2	B6	94171	2.62677	2.47206	2.54252	2.20917	3.57955	2.31244	2.95379	2.50099	18758	17944.7	19514.3	17869.7	23413	16624.2	28181.2	29652.9
Lgalsl	Galectin-related protein	LEGL_MOUSE	6	3	39.3854	0.259077	0.376816	1.11189	B6	D2	19183.8	0.722792	0.874367	0.727264	0.91599	0.62515	0.818193	0.701637	0.769338	5161.53	6347.02	5581.89	7409.35	4088.97	5882.04	6694.09	9121.64
Rab7a	Ras-related protein Rab-7a	RAB7A_MOUSE	17	10	128.958	0.259332	0.376816	1.07161	B6	D2	23774.9	10.9315	10.3084	9.68071	9.92479	9.35519	8.91852	11.0236	8.81866	78062.9	74828.7	74301.3	80280.6	61190.3	64115.7	105173	104558
Kit	Mast/stem cell growth factor receptor Kit	KIT_MOUSE	8	6	50.7145	0.259459	0.376816	1.17106	B6	D2	110598	1.13099	1.47606	1.13176	1.56844	0.953578	1.1959	0.971371	1.41115	8076.48	10714.7	8686.44	12686.9	6237.15	8597.35	9267.53	16731.3
Eif4a1	Eukaryotic initiation factor 4A-I	IF4A1_MOUSE	25	6	155.217	0.259565	0.376816	1.10097	B6	D2	46382.2	1.25842	1.62708	1.28082	1.3784	1.16	1.31906	1.39774	1.15942	8986.53	11811	9830.51	11149.7	7587.31	9482.79	13335.4	13746.6
Blmh	Bleomycin hydrolase	BLMH_MOUSE	10	4	58.805	0.259572	0.376816	1.07788	D2	B6	53138.5	0.9051	0.992521	0.907299	1.0612	0.975353	1.1097	1.13541	0.946768	6463.4	7204.7	6963.7	8583.96	6379.58	7977.66	10832.5	11225.3
Snx2	Sorting nexin-2	SNX2_MOUSE	8	2	47.5796	0.261282	0.378966	1.29387	D2	B6	58585.3	0.220659	0.256952	0.214117	0.23301	0.191661	0.437483	0.325944	0.241404	1575.75	1865.22	1643.39	1884.79	1253.61	3145.09	3109.73	2862.2
Ifi203	Interferon-activable protein 203	IFI3_MOUSE	6	2	33.1816	0.261686	0.379218	1.19015	B6	D2	46869.9	0.635319	0.897335	0.717822	0.888094	0.543386	0.873337	0.689222	0.531169	4536.88	6513.75	5509.42	7183.7	3554.17	6278.46	6575.64	6297.79
Tsfm	Elongation factor Ts_ mitochondrial	EFTS_MOUSE	7	3	43.3983	0.262604	0.379316	1.16128	D2	B6	35733.7	0.678433	0.827069	0.69125	1.00653	0.802746	0.884125	0.885419	1.1476	4844.75	6003.69	5305.47	8141.72	5250.59	6356.02	8447.49	13606.5
Rps13	40S ribosomal protein S13	RS13_MOUSE	4	2	30.0454	0.26261	0.379316	1.13849	D2	B6	17222.3	0.562978	0.826809	0.759779	0.792245	0.828384	0.776825	0.743653	1.00036	4020.28	6001.8	5831.45	6408.39	5418.28	5584.64	7094.95	11860.7
Eno3	Beta-enolase	ENOB_MOUSE	18	3	174.001	0.263151	0.379316	1.20195	B6	D2	47367.1	0.492331	0.698369	0.59748	0.86562	0.448656	0.623604	0.522197	0.613454	3515.78	5069.46	4585.78	7001.91	2934.56	4483.12	4982.11	7273.41
Slc32a1	Vesicular inhibitory amino acid transporter	VIAAT_MOUSE	14	10	89.0804	0.263155	0.379316	1.28561	D2	B6	58350.7	2.20645	1.8796	2.63002	2.22203	4.36334	2.52826	2.05501	2.54426	15756.5	13644	20185.9	17973.8	28539.7	18175.8	19606.2	30166
Sept9	Septin-9	SEPT9_MOUSE	17	10	101.355	0.263222	0.379316	1.1431	B6	D2	65917.2	1.69894	1.4431	1.36654	1.24215	1.07876	1.34263	1.54332	1.0661	12132.3	10475.5	10488.5	10047.6	7055.91	9652.26	14724.3	12640.2
Rab39a	Ras-related protein Rab-39A	RB39A_MOUSE	8	3	50.8174	0.263312	0.379316	1.06924	B6	D2	25376.8	0.5423	0.512239	0.552136	0.630123	0.492718	0.55481	0.50144	0.542987	3872.62	3718.34	4237.75	5097	3222.76	3988.56	4784.08	6437.92
Dpp10	Inactive dipeptidyl peptidase 10	DPP10_MOUSE	29	16	172.772	0.263362	0.379316	1.10337	D2	B6	91340	4.84239	4.31084	5.08621	4.18308	5.88941	4.35559	5.14747	4.93434	34580	31292.4	39037.6	33836.5	38521.4	31312.6	49110.4	58503.9
Tdrd5	Tudor domain-containing protein 5	TDRD5_MOUSE	6	2	37.3971	0.263685	0.37945	1.07544	D2	B6	117099	1.0967	1.17536	1.08641	0.984332	1.25448	1.22153	1.17532	1.01911	7831.65	8531.9	8338.39	7962.16	8205.3	8781.65	11213.3	12083
Faah	Fatty-acid amide hydrolase 1	FAAH1_MOUSE	12	7	63.3436	0.264102	0.379719	1.06029	B6	D2	64248	3.79981	4.00319	4.08458	3.89986	3.60883	3.56505	3.45264	4.26321	27134.8	29059.1	31350	31545.5	23604.6	25629.3	32940.5	50546.6
Scn2b	Sodium channel subunit beta-2	SCN2B_MOUSE	3	2	17.8264	0.264831	0.380378	1.07741	D2	B6	24570	0.523113	0.520356	0.477167	0.42954	0.587185	0.50934	0.488596	0.516025	3735.6	3777.26	3662.35	3474.51	3840.65	3661.67	4661.54	6118.24
Secisbp2l	Selenocysteine insertion sequence-binding protein 2-like	SBP2L_MOUSE	9	2	45.6948	0.265022	0.380378	1.23964	B6	D2	120668	0.422743	0.305343	0.253167	0.382182	0.386776	0.257293	0.218928	0.236864	3018.85	2216.49	1943.1	3091.43	2529.82	1849.69	2088.72	2808.37
Npr2	Atrial natriuretic peptide receptor 2	ANPRB_MOUSE	4	1	20.514	0.265488	0.380444	1.65034	B6	D2	117916	0.0831356	0.223336	0.146674	0.270782	0.0684619	0.0366328	0.110218	0.223341	593.68	1621.19	1125.75	2190.33	447.795	263.355	1051.55	2648.03
Cct6a	T-complex protein 1 subunit zeta	TCPZ_MOUSE	19	9	149.813	0.265529	0.380444	1.06597	B6	D2	58460.6	3.04024	2.92317	3.17688	2.75926	3.14361	2.71016	2.55114	2.75823	21710.7	21219.3	24383.1	22319.4	20561.7	19483.5	24339.6	32702.9
Plk2	Serine/threonine-protein kinase PLK2	PLK2_MOUSE	3	2	18.3502	0.266554	0.381582	1.27515	D2	B6	78895.7	0.0826247	0.121318	0.123383	0.170217	0.160634	0.184244	0.0976511	0.191911	590.031	880.648	946.987	1376.86	1050.67	1324.54	931.657	2275.39
Etfdh	Electron transfer flavoprotein-ubiquinone oxidoreductase_ mitochondrial	ETFD_MOUSE	13	7	87.3715	0.267564	0.381845	1.07712	B6	D2	68946.4	1.68281	1.40475	1.43866	1.39137	1.30766	1.54142	1.33598	1.30883	12017.1	10197.1	11042	11254.6	8553.15	11081.3	12746.2	15518.1
Il1r1	Interleukin-1 receptor type 1	IL1R1_MOUSE	16	11	91.544	0.267696	0.381845	1.06917	D2	B6	67610.4	4.06473	4.24342	4.23068	4.77459	4.98538	4.14877	4.5075	4.86934	29026.6	30803	32471.3	38621.2	32608.3	29825.7	43004.6	57733.2
Fign	Fidgetin	FIGN_MOUSE;SL9A4_MOUSE	2	1	11.1053	0.26772	0.381845	1.15153	B6	D2	82611.6	1.04187	1.49065	1.06783	1.37517	1.00697	1.29917	1.03272	0.981926	7440.12	10820.6	8195.79	11123.6	6586.38	9339.8	9852.87	11642.2
Pik3cb	Phosphatidylinositol 4_5-bisphosphate 3-kinase catalytic subunit beta isoform	PK3CB_MOUSE	13	6	81.1282	0.267893	0.381845	1.07894	B6	D2	123080	2.95985	2.74103	2.52636	2.39819	2.41303	2.58582	2.64415	2.205	21136.6	19897.1	19390.3	19398.7	15783.1	18589.6	25227	26143.5
Syngap1	Ras/Rap GTPase-activating protein SynGAP	SYGP1_MOUSE	54	34	396.719	0.267895	0.381845	1.15869	D2	B6	149208	6.89364	4.8097	5.86645	4.9668	7.70204	5.72378	7.26477	5.42232	49228.1	34913.5	45026.1	40175.9	50377.4	41148.6	69310.8	64289.6
Rpl38	60S ribosomal protein L38	RL38_MOUSE	4	3	31.0089	0.268857	0.382886	1.11842	B6	D2	8260.9	0.959777	1.36253	1.15183	1.11569	0.977972	1.09959	0.896963	1.12934	6853.86	9890.6	8840.53	9024.67	6396.7	7905.02	8557.63	13390
Prdx2	Peroxiredoxin-2	PRDX2_MOUSE	13	11	66.4319	0.269511	0.383442	1.11674	D2	B6	21949.8	10.9761	11.4847	10.4896	11.3939	10.3429	14.8894	13.0454	11.2435	78381.2	83367.5	80510	92164.1	67650.6	107041	124462	133308
Mtdh	Protein LYRIC	LYRIC_MOUSE	15	12	94.7899	0.269746	0.383442	1.08057	D2	B6	63960.1	1.67341	1.49878	1.46418	1.54587	1.4917	1.92861	1.63455	1.62549	11950	10879.7	11237.8	12504.4	9756.88	13864.9	15594.7	19272.6
Tubb4b	Tubulin beta-4B chain	TBB4B_MOUSE	33	2	423.232	0.269944	0.383442	1.11883	B6	D2	50287.4	19.6734	24.3656	20.0807	24.411	16.5072	23.3372	18.5718	20.7115	140490	176870	154123	197458	107970	167772	177187	245566
Caprin1	Caprin-1	CAPR1_MOUSE	10	6	60.3597	0.270567	0.383997	1.05102	B6	D2	78340.1	2.01578	2.13981	1.95843	2.18105	1.86569	2.14703	1.87627	2.00337	14394.9	15532.9	15031.3	17642.3	12203.1	15435.1	17900.9	23753
Vps26a	Vacuolar protein sorting-associated protein 26A	VP26A_MOUSE	8	2	56.8162	0.270918	0.384075	1.10434	D2	B6	38227.9	0.470806	0.575028	0.509032	0.54585	0.471549	0.590801	0.652032	0.605517	3362.07	4174.13	3906.92	4415.32	3084.3	4247.3	6220.83	7179.3
Ddx18	ATP-dependent RNA helicase DDX18	DDX18_MOUSE	4	1	20.5734	0.271491	0.384075	2.48904	D2	B6	74523.1	0.0371482	0.0486092	0.0283721	0.0873883	0.244446	0.029623	0.0135216	0.213994	265.279	352.854	217.761	706.875	1598.87	212.961	129.005	2537.22
Basp1	Brain acid soluble protein 1	BASP1_MOUSE	16	10	150.134	0.271853	0.384075	1.14886	B6	D2	22086.6	54.3253	47.5256	41.2465	34.7099	39.4302	42.6106	38.3356	34.3917	387942	344988	316575	280764	257905	306330	365748	407764
Hnrnpm	Heterogeneous nuclear ribonucleoprotein M	HNRPM_MOUSE	28	18	146.014	0.272021	0.384075	1.07566	B6	D2	77991.2	1.89998	1.78804	1.85753	1.68554	1.80561	1.54024	1.88338	1.4932	13567.9	12979.4	14256.9	13634.1	11810.1	11072.8	17968.8	17704.1
Pcnt	Pericentrin	PCNT_MOUSE	12	4	72.4923	0.272447	0.384075	1.10671	D2	B6	332203	0.332788	0.272371	0.322364	0.32895	0.315141	0.418654	0.332853	0.323902	2376.47	1977.14	2474.2	2660.84	2061.27	3009.73	3175.64	3840.33
Atp6v1c2	V-type proton ATPase subunit C 2	VATC2_MOUSE	14	6	67.2971	0.27245	0.384075	1.09503	B6	D2	48407.5	0.641116	0.674394	0.710768	0.671661	0.554531	0.517291	0.693204	0.698789	4578.27	4895.42	5455.28	5433	3627.07	3718.84	6613.63	8285.18
Grm3	Metabotropic glutamate receptor 3	GRM3_MOUSE	20	11	126.603	0.272924	0.384075	1.07577	B6	D2	100997	5.97325	5.63217	5.64343	5.46468	5.92312	4.41203	5.38301	5.39566	42655.5	40883.9	43314.4	44203.2	38741.9	31718.3	51357.5	63973.6
Akr7a2	Aflatoxin B1 aldehyde reductase member 2	ARK72_MOUSE	6	5	36.0173	0.273078	0.384075	1.14974	D2	B6	41068.4	0.696332	0.789667	0.726024	0.893107	0.668138	0.877978	1.05171	0.972274	4972.58	5732.19	5572.37	7224.25	4370.15	6311.83	10034	11527.8
Rhoa	Transforming protein RhoA	RHOA_MOUSE	9	5	81.7761	0.27374	0.384075	1.06394	D2	B6	22124.4	3.01979	2.96674	3.6271	3.22878	3.55788	3.52453	3.42501	3.15619	21564.6	21535.6	27838.7	26117.3	23271.4	25338	32676.9	37421.4
Kctd8	BTB/POZ domain-containing protein KCTD8	KCTD8_MOUSE	12	4	70.7951	0.273946	0.384075	1.06894	B6	D2	53338.7	1.1194	1.26919	1.21477	1.33848	1.25396	1.06323	1.08752	1.21842	7993.72	9213.03	9323.62	10826.8	8201.91	7643.62	10375.7	14446.2
Tomm22	Mitochondrial import receptor subunit TOM22 homolog	TOM22_MOUSE	5	3	46.0247	0.274163	0.384075	1.11528	D2	B6	15536.8	3.238	2.45941	2.87638	2.36589	3.46515	2.61529	3.00647	3.11389	23122.9	17852.9	22076.8	19137.4	22664.8	18801.4	28683.8	36919.8
Ppl	Periplakin	PEPL_MOUSE	24	11	142.864	0.274634	0.384075	1.12055	B6	D2	204632	2.52961	2.91656	2.70129	2.53881	2.11884	3.15313	2.18029	2.08434	18064.2	21171.3	20732.9	20536.2	13858.9	22668	20801.5	24712.9
Gapdh	Glyceraldehyde-3-phosphate dehydrogenase	G3P_MOUSE	67	51	348.251	0.27467	0.384075	1.06811	B6	D2	36095.2	61.5445	73.744	64.9536	71.923	62.0417	69.6355	63.588	59.5454	439495	535307	498531	581778	405801	500613	606672	705999
Dnase1l1	Deoxyribonuclease-1-like 1	DNSL1_MOUSE	3	2	15.272	0.274716	0.384075	1.1052	D2	B6	35889.4	0.155604	0.202088	0.172004	0.177792	0.181689	0.189458	0.179435	0.231336	1111.18	1466.96	1320.16	1438.14	1188.39	1362.03	1711.93	2742.83
Dag1	Dystroglycan	DAG1_MOUSE	7	1	44.7825	0.274771	0.384075	Infinity	D2	B6	97247	0	0	0	0	0	0.00871154	0.0700597	0.00173225	0	0	0	0	0	62.6277	668.417	20.5384
Pgd	6-phosphogluconate dehydrogenase_ decarboxylating	6PGD_MOUSE	8	5	47.7465	0.27494	0.384075	1.14966	B6	D2	53760.6	0.411391	0.569387	0.443904	0.585832	0.364589	0.515782	0.41593	0.452489	2937.78	4133.18	3407.05	4738.73	2384.7	3707.98	3968.26	5364.93
Dnajc5	DnaJ homolog subfamily C member 5	DNJC5_MOUSE	4	4	57.5606	0.27516	0.384075	1.13367	B6	D2	22899.1	16.2947	13.7057	14.045	11.6273	11.181	12.5357	15.0591	10.3328	116362	99489.7	107798	94051.8	73132.4	90119.7	143674	122510
Rab3b	Ras-related protein Rab-3B	RAB3B_MOUSE	12	5	98.1935	0.275174	0.384075	1.14627	D2	B6	24985.1	2.62124	2.43388	2.69005	2.05895	3.46711	2.2567	2.8936	2.62077	18718.5	17667.5	20646.7	16654.6	22677.6	16223.5	27606.9	31073.1
Ppp2r2b	Serine/threonine-protein phosphatase 2A 55 kDa regulatory subunit B beta isoform	2ABB_MOUSE	5	2	33.1954	0.275237	0.384075	1.36435	D2	B6	52109.4	0.202344	0.474343	0.150063	0.187838	0.351544	0.332593	0.283391	0.416725	1444.96	3443.25	1151.76	1519.4	2299.38	2391.03	2703.74	4940.89
Rab23	Ras-related protein Rab-23	RAB23_MOUSE	8	3	46.5227	0.275367	0.384075	1.06422	D2	B6	26906.4	0.362287	0.323416	0.336292	0.313615	0.351546	0.39701	0.33169	0.341141	2587.13	2347.67	2581.11	2536.8	2299.39	2854.12	3164.54	4044.73
Myl6b	Myosin light chain 6B	MYL6B_MOUSE	7	2	44.7611	0.275509	0.384075	1.09404	B6	D2	22863	0.0728207	0.087227	0.091098	0.0801769	0.0880351	0.0710239	0.0754176	0.0683674	520.02	633.18	699.194	648.542	575.819	510.595	719.534	810.596
Ppp1r1a	Protein phosphatase 1 regulatory subunit 1A	PPR1A_MOUSE	5	3	36.8762	0.275832	0.384201	1.13064	B6	D2	18831.9	0.596302	0.837176	0.636561	0.833821	0.60183	0.719524	0.625988	0.620989	4258.25	6077.06	4885.72	6744.69	3936.44	5172.7	5972.35	7362.75
Agk	Acylglycerol kinase_ mitochondrial	AGK_MOUSE	16	9	94.3866	0.276631	0.384811	1.07238	D2	B6	47432.3	10.3195	11.3795	10.983	12.8928	11.2983	13.3062	11.6974	12.5717	73692.2	82603.8	84296.9	104288	73900	95658.7	111601	149056
Ndufaf2	NADH dehydrogenase [ubiquinone] 1 alpha subcomplex assembly factor 2	NDUF2_MOUSE	6	4	38.2527	0.276737	0.384811	1.1901	B6	D2	19627.9	0.76302	0.491546	0.582299	0.434995	0.444368	0.529632	0.505423	0.429543	5448.8	3568.13	4469.25	3518.63	2906.51	3807.55	4822.08	5092.87
Acaa2	3-ketoacyl-CoA thiolase_ mitochondrial	THIM_MOUSE	11	6	66.4615	0.277092	0.384861	1.06755	D2	B6	42286.2	1.91247	1.70448	1.70239	1.83565	1.84431	1.8153	2.17392	1.80477	13657.2	12372.8	13066.1	14848.4	12063.2	13050.3	20740.6	21398.2
Snx1	Sorting nexin-1	SNX1_MOUSE	11	4	58.1005	0.277238	0.384861	1.04206	D2	B6	59066.3	1.29368	1.42186	1.35971	1.38503	1.36145	1.49765	1.48294	1.3479	9238.29	10321.3	10436	11203.4	8904.94	10766.7	14148.3	15981.4
Tbc1d24	TBC1 domain family member 24	TBC24_MOUSE	8	3	41.93	0.277969	0.384864	1.12391	D2	B6	64319.3	0.299302	0.3857	0.379968	0.414754	0.446613	0.344849	0.394517	0.477099	2137.34	2799.79	2916.32	3354.91	2921.2	2479.14	3763.96	5656.72
Dync1li1	Cytoplasmic dynein 1 light intermediate chain 1	DC1L1_MOUSE	22	12	146.288	0.278146	0.384864	1.11229	D2	B6	56899.4	4.38219	3.23771	3.70118	2.93524	4.43141	3.88463	3.90984	3.63132	31293.6	23502.5	28407.3	23742.8	28984.9	27926.8	37302.5	43054.6
Stip1	Stress-induced-phosphoprotein 1	STIP1_MOUSE	22	16	167.646	0.278196	0.384864	1.12823	B6	D2	63209.5	2.67061	3.83344	3.17501	3.74375	2.64827	3.31128	2.91541	3.02226	19071.1	27826.9	24368.8	30282.8	17321.8	23805	27815	35833.4
Tmod2	Tropomodulin-2	TMOD2_MOUSE	11	6	97.4485	0.278388	0.384864	1.12788	B6	D2	39510.9	2.80886	2.6269	2.29902	2.78759	2.49919	2.63512	1.70402	2.49099	20058.3	19068.7	17645.4	22548.5	16346.6	18944	16257.5	29534.4
Asap2	Arf-GAP with SH3 domain_ ANK repeat and PH domain-containing protein 2	ASAP2_MOUSE	4	3	20.2329	0.278406	0.384864	1.20285	D2	B6	108060	0.213276	0.256243	0.236913	0.203177	0.238835	0.254768	0.218509	0.382008	1523.03	1860.07	1818.35	1643.48	1562.17	1831.54	2084.73	4529.27
Abhd12	Monoacylglycerol lipase ABHD12	ABD12_MOUSE	18	11	101.513	0.278725	0.384982	1.18468	B6	D2	45669	6.27249	6.07493	5.79026	4.64642	5.99782	3.04879	5.21888	4.96672	44792.4	44097.9	44441.3	37584.4	39230.5	21917.9	49791.7	58887.8
Pde4dip	Myomegalin	MYOME_MOUSE	23	9	144.499	0.279307	0.385462	1.09093	D2	B6	252057	2.11062	1.69687	1.7941	1.6944	2.15226	2.16569	1.75479	1.88669	15072.1	12317.6	13770.1	13705.8	14077.5	15569.3	16741.9	22369.5
Lancl1	LanC-like protein 1	LANC1_MOUSE	7	4	43.9347	0.280079	0.386144	1.04525	D2	B6	46082.6	2.15231	2.10673	2.10057	2.09446	2.28732	2.033	2.13378	2.38252	15369.8	15292.8	16122.3	16941.8	14960.9	14615.3	20357.7	28248.3
Cmah	Cytidine monophosphate-N-acetylneuraminic acid hydroxylase	CMAH_MOUSE	3	1	16.5173	0.280268	0.386144	5.68703	D2	B6	67563.1	0.0531395	0.0675438	0.0700925	0.0427129	0.0831121	1.03828	0.102213	0.104256	379.474	490.3	537.973	345.5	543.618	7464.22	975.179	1236.11
Map2	Microtubule-associated protein 2	MTAP2_MOUSE;GMPR2_MOUSE	83	55	622.327	0.281464	0.387469	1.11	D2	B6	199531	6.95239	8.6609	7.72911	8.66404	7.57115	9.41909	8.26533	10.2716	49647.7	62869.4	59322.4	70082.5	49521.2	67714.3	78856.8	121785
Nr1d2	Nuclear receptor subfamily 1 group D member 2	NR1D2_MOUSE	14	4	87.6115	0.282407	0.387822	1.12132	B6	D2	65385.5	2.85265	3.62545	3.36448	2.7308	3.26245	2.74807	2.88439	2.31807	20371	26317.2	25823.1	22089.1	21339	19756	27519	27484.1
Cops7a	COP9 signalosome complex subunit 7a	CSN7A_MOUSE	7	5	36.0385	0.282747	0.387822	1.12158	D2	B6	30395.6	0.376317	0.443049	0.398879	0.361965	0.426767	0.530601	0.355298	0.45966	2687.31	3216.09	3061.48	2927.9	2791.39	3814.52	3389.78	5449.95
Themis	Protein THEMIS	THMS1_MOUSE	3	1	15.2363	0.282781	0.387822	1.4724	D2	B6	73407.9	8.1358	5.0842	6.79339	7.90907	14.2811	11.2512	4.53473	11.046	58098.5	36906.2	52140.6	63975.7	93409.4	80885.3	43264.4	130967
Tmed10	Transmembrane emp24 domain-containing protein 10	TMEDA_MOUSE	5	1	31.1371	0.282829	0.387822	1.1375	D2	B6	25081.9	0.428267	0.604669	0.399897	0.477418	0.474541	0.603865	0.597513	0.496986	3058.29	4389.29	3069.29	3861.79	3103.87	4341.22	5700.68	5892.51
Ggt7	Glutathione hydrolase 7	GGT7_MOUSE	10	6	53.3252	0.283188	0.387822	1.06917	B6	D2	70650.8	1.21994	1.01785	1.16502	1.14108	1.1517	1.04883	0.944337	1.10505	8711.68	7388.55	8941.75	9230.05	7533.02	7540.1	9009.61	13102
Gnb1	Guanine nucleotide-binding protein G(I)/G(S)/G(T) subunit beta-1	GBB1_MOUSE	24	10	175.116	0.283286	0.387822	1.16119	B6	D2	38175.4	25.8912	26.1931	25.5535	22.8479	27.5868	13.9071	24.2672	20.7756	184892	190135	196128	184814	180439	99978.8	231525	246326
Fer1l4	Fer-1-like protein 4	FR1L4_MOUSE	25	8	142.678	0.283366	0.387822	1.07239	D2	B6	225260	2.55353	2.47099	2.49672	2.44445	2.3539	2.97418	2.85871	2.50035	18235	17936.9	19162.8	19772.9	15396.3	21381.5	27274	29645.4
Pygl	Glycogen phosphorylase_ liver form	PYGL_MOUSE	7	3	39.6628	0.284779	0.389433	1.07365	B6	D2	97919.5	1.55529	1.44792	1.47963	1.27577	1.49105	1.36722	1.29379	1.21154	11106.5	10510.5	11356.4	10319.6	9752.62	9829.05	12343.6	14364.6
Ptges2	Prostaglandin E synthase 2	PGES2_MOUSE	16	9	98.4033	0.285589	0.390217	1.04736	D2	B6	43609	1.35539	1.25196	1.37781	1.25178	1.37593	1.2641	1.38385	1.46106	9678.95	9087.94	10574.9	10125.5	8999.67	9087.71	13202.9	17323
Gna11	Guanine nucleotide-binding protein subunit alpha-11	GNA11_MOUSE	16	7	105.118	0.286033	0.390345	1.13583	D2	B6	42309.4	5.58695	4.5358	5.5211	4.93781	7.12031	4.66719	6.11295	5.4768	39896.9	32925.4	42375.5	39941.4	46572.4	33552.7	58321.6	64935.6
Psma7	Proteasome subunit alpha type-7	PSA7_MOUSE	8	2	59.3942	0.286156	0.390345	1.15396	B6	D2	28026	0.924411	1.07021	0.866386	1.16472	0.675593	1.129	0.893167	0.79087	6601.31	7768.65	6649.68	9421.27	4418.91	8116.42	8521.42	9376.94
Gpc1	Glypican-1	GPC1_MOUSE	13	7	83.2086	0.286441	0.390412	1.07967	D2	B6	62443.4	2.36649	1.97193	2.27703	1.99315	2.63258	2.11815	2.30284	2.2409	16899.3	14314.3	17476.6	16122.4	17219.2	15227.5	21970.7	26569.1
Pls3	Plastin-3	PLST_MOUSE	3	3	14.0988	0.287203	0.390831	1.1867	B6	D2	71255.3	0.18824	0.255901	0.212144	0.324238	0.218361	0.201248	0.170379	0.23627	1344.24	1857.58	1628.25	2622.73	1428.25	1446.78	1625.53	2801.33
Sars	Serine--tRNA ligase_ cytoplasmic	SYSC_MOUSE	16	5	89.2154	0.287222	0.390831	1.21718	B6	D2	58902.1	0.282981	0.328239	0.339995	0.422508	0.358792	0.227803	0.187114	0.354902	2020.79	2382.68	2609.53	3417.62	2346.78	1637.69	1785.19	4207.88
Dnm2	Dynamin-2	DYN2_MOUSE	28	6	174.418	0.288134	0.391462	1.0802	B6	D2	98487.6	1.42514	1.55714	1.58964	1.62982	1.61403	1.21425	1.37308	1.53991	10177	11303.2	12200.8	13183.4	10557.1	8729.29	13100.1	18257.9
Cacna1c	Voltage-dependent L-type calcium channel subunit alpha-1C	CAC1C_MOUSE	14	5	69.4949	0.288321	0.391462	1.13795	B6	D2	242648	0.194782	0.302135	0.256224	0.26625	0.209147	0.191747	0.242531	0.252385	1390.96	2193.2	1966.57	2153.67	1367.98	1378.48	2313.91	2992.4
Pafah1b1	Platelet-activating factor acetylhydrolase IB subunit alpha	LIS1_MOUSE	13	7	77.6116	0.288574	0.391462	1.10741	B6	D2	47240.4	2.91056	2.95346	2.51502	2.77934	1.94656	2.68814	2.94021	2.50121	20784.6	21439.2	19303.3	22481.8	12732	19325.2	28051.6	29655.6
Ube2m	NEDD8-conjugating enzyme Ubc12	UBC12_MOUSE	4	1	21.0355	0.288634	0.391462	1.07347	B6	D2	21185.1	0.577797	0.652877	0.581809	0.616605	0.582422	0.643905	0.54038	0.496124	4126.11	4739.23	4465.5	4987.66	3809.5	4629.07	5155.59	5882.29
Tomm34	Mitochondrial import receptor subunit TOM34	TOM34_MOUSE	3	2	14.9583	0.289024	0.391611	1.15084	B6	D2	34677.3	0.212264	0.249828	0.207686	0.230908	0.154895	0.1665	0.260099	0.20114	1515.8	1813.5	1594.03	1867.79	1013.13	1196.98	2481.52	2384.81
Pak3	Serine/threonine-protein kinase PAK 3	PAK3_MOUSE	16	3	103.166	0.289219	0.391611	1.14477	B6	D2	62739.9	0.547446	0.669471	0.544886	0.632512	0.396871	0.680343	0.512873	0.501439	3909.36	4859.68	4182.1	5116.33	2595.84	4891.02	4893.15	5945.31
Pcyox1l	Prenylcysteine oxidase-like	PCYXL_MOUSE	3	2	14.7274	0.289647	0.391869	1.14645	B6	D2	55045.9	5.10928	7.4805	5.54002	5.81985	4.69168	4.78354	6.65913	4.756	36485.9	54300.9	42520.7	47076.1	30687.2	34389.1	63532.6	56389.4
Cotl1	Coactosin-like protein	COTL1_MOUSE	8	4	51.8575	0.29012	0.392074	1.15273	B6	D2	16058	0.691215	0.96018	0.867914	0.915246	0.690233	0.751337	0.578251	0.959673	4936.03	6969.94	6661.41	7403.33	4514.67	5401.4	5516.9	11378.3
Rhot1	Mitochondrial Rho GTPase 1	MIRO1_MOUSE	18	8	98.8789	0.290274	0.392074	1.09429	D2	B6	73268.4	0.607084	0.581162	0.671502	0.592617	0.746349	0.577365	0.749683	0.610211	4335.25	4218.65	5153.9	4793.62	4881.71	4150.71	7152.48	7234.95
Brca2	Breast cancer type 2 susceptibility protein homolog	BRCA2_MOUSE	12	5	64.2231	0.290851	0.39253	1.14665	D2	B6	374998	1.45414	1.61018	1.87916	2.00077	1.81839	2.1703	1.59463	2.37928	10384.2	11688.3	14422.9	16184	11893.7	15602.4	15213.8	28209.9
Prkcb	Protein kinase C beta type	KPCB_MOUSE	30	16	222.328	0.291324	0.39253	1.06531	B6	D2	77891.5	10.0233	9.50064	9.6713	9.14035	10.4986	8.57746	8.16623	8.74312	71577.2	68965.1	74229	73935.4	68669.2	61663.8	77911.4	103663
Add2	Beta-adducin	ADDB_MOUSE	35	17	240.675	0.291324	0.39253	1.15544	B6	D2	81098.2	14.8813	12.0726	11.9887	9.48028	10.8095	12.2863	10.4576	8.35514	106268	87635.1	92015.8	76685	70702.9	88326.8	99772.9	99062.5
Rab11b	Ras-related protein Rab-11B	RB11B_MOUSE;RB11A_MOUSE	22	14	100.07	0.291674	0.392575	1.0628	D2	B6	24603.6	4.19569	4.06256	4.69893	4.40392	4.94305	4.70662	4.71517	4.08656	29961.8	29490.1	36065.2	35622.9	32331.4	33836.1	44985.9	48452.2
Txnl1	Thioredoxin-like protein 1	TXNL1_MOUSE	4	1	21.8906	0.291833	0.392575	1.2002	B6	D2	32636.6	2.53783	2.95884	2.86329	3.8343	1.66997	3.03304	2.21657	3.24062	18122.9	21478.2	21976.3	31015.2	10922.9	21804.7	21147.6	38422.3
Plcb2	1-phosphatidylinositol 4_5-bisphosphate phosphodiesterase beta-2	PLCB2_MOUSE	5	3	27.249	0.292357	0.39273	1.16554	D2	B6	135402	0.983536	0.962169	1.12109	0.948981	1.44176	0.858105	1.32422	1.05644	7023.52	6984.38	8604.57	7676.21	9430.25	6168.96	12634	12525.7
Rack1	Receptor of activated protein C kinase 1	RACK1_MOUSE	9	6	55.9566	0.292424	0.39273	1.11091	B6	D2	35533	0.611124	0.856718	0.738431	0.832287	0.682872	0.658002	0.62037	0.773956	4364.1	6218.91	5667.6	6732.28	4466.52	4730.41	5918.75	9176.4
Vps53	Vacuolar protein sorting-associated protein 53 homolog	VPS53_MOUSE	13	8	68.3353	0.294536	0.394818	1.1765	B6	D2	95278.8	0.587418	0.402903	0.530058	0.379641	0.461826	0.372682	0.464515	0.315955	4194.81	2924.67	4068.3	3070.88	3020.7	2679.23	4431.78	3746.11
Fus	RNA-binding protein FUS	FUS_MOUSE	9	6	50.3519	0.294547	0.394818	1.15098	B6	D2	52901.3	0.454199	0.544244	0.506229	0.404091	0.324254	0.542711	0.400655	0.390755	3243.48	3950.66	3885.4	3268.65	2120.88	3901.58	3822.52	4632.98
Spata5	Spermatogenesis-associated protein 5	SPAT5_MOUSE	13	4	65.8455	0.2949	0.394818	1.16481	B6	D2	97940.3	3.18472	2.76192	3.12951	2.83216	3.0228	1.55222	2.69133	2.95705	22742.4	20048.8	24019.6	22909.1	19771.5	11159	25677.1	35060.2
Tceal3	Transcription elongation factor A protein-like 3	TCAL3_MOUSE	1	1	6.3837	0.29516	0.394818	2.38018	B6	D2	22525.6	0.00693589	0.72987	0.272813	0.332488	0.136847	0.365316	0.0325937	0.0291107	49.5299	5298.12	2093.89	2689.46	895.087	2626.28	310.966	345.15
Efnb2	Ephrin-B2	EFNB2_MOUSE	4	1	20.5298	0.295175	0.394818	1.23797	D2	B6	37658.8	0.517238	0.329687	0.367403	0.33504	0.660886	0.3353	0.470041	0.451844	3693.64	2393.2	2819.89	2710.1	4322.71	2410.49	4484.51	5357.28
Gas7	Growth arrest-specific protein 7	GAS7_MOUSE	8	3	43.251	0.295494	0.394885	1.09273	B6	D2	48458.7	0.324196	0.292285	0.316542	0.276767	0.267558	0.251105	0.253574	0.334886	2315.11	2121.69	2429.52	2238.74	1750.04	1805.21	2419.27	3970.57
Adh5	Alcohol dehydrogenase class-3	ADHX_MOUSE	3	1	16.9045	0.295704	0.394885	1.16014	D2	B6	40346.2	0.998645	0.980669	1.31417	1.46608	1.53412	1.45318	1.04773	1.48675	7131.42	7118.67	10086.5	11859	10034.4	10447	9996.05	17627.6
Cfl1	Cofilin-1	COF1_MOUSE	22	15	133.88	0.296226	0.395263	1.13651	B6	D2	18787.7	26.4258	33.9302	27.4907	32.8536	19.8283	32.4931	26.6389	27.2426	188709	246299	210996	265749	129692	233594	254153	323001
Rps24	40S ribosomal protein S24	RS24_MOUSE	5	2	33.6078	0.296571	0.395403	1.13929	B6	D2	15423.2	1.2113	1.86545	1.37631	1.57216	1.39467	1.26856	1.14735	1.478	8650.03	13541.3	10563.4	12717	9122.21	9119.72	10946.5	17523.9
Aldoc	Fructose-bisphosphate aldolase C	ALDOC_MOUSE	24	16	178.52	0.297499	0.396262	1.17316	B6	D2	39794.1	4.1685	5.39572	3.99671	4.59511	2.75257	5.51737	3.91973	3.28645	29767.7	39167.5	30675.5	37169.4	18004	39664.7	37396.9	38965.7
Mag	Myelin-associated glycoprotein	MAG_MOUSE	5	2	26.7668	0.297695	0.396262	1.10833	B6	D2	70115.2	0.477767	0.645868	0.504791	0.538719	0.56599	0.494751	0.433436	0.46114	3411.78	4688.35	3874.36	4357.64	3702.02	3556.79	4135.27	5467.5
Ndrg2	Protein NDRG2	NDRG2_MOUSE	16	10	114.401	0.299085	0.396765	1.18197	B6	D2	41131.5	7.44676	7.38966	10.1337	9.38527	8.27511	7.07153	4.73616	8.98336	53178	53641.5	77778.1	75916.5	54125.7	50837.6	45186.2	106511
Rassf5	Ras association domain-containing protein 5	RASF5_MOUSE	5	2	27.8923	0.299123	0.396765	1.07423	B6	D2	47341	6.90818	6.10502	6.90195	7.49215	6.73041	6.38085	5.55206	6.8502	49332	44316.3	52973.8	60603.2	44022.1	45872.3	52970.3	81219.3
Cat	Catalase	CATA_MOUSE	6	2	31.6672	0.299207	0.396765	1.14189	D2	B6	60080.6	0.375497	0.373016	0.333435	0.336301	0.402757	0.328722	0.363211	0.524796	2681.46	2707.72	2559.18	2720.3	2634.35	2363.2	3465.27	6222.24
Ccnb3	G2/mitotic-specific cyclin-B3	CCNB3_MOUSE	15	5	77.6523	0.299275	0.396765	1.09449	B6	D2	159768	0.534317	0.650595	0.570279	0.572957	0.471966	0.6287	0.473294	0.553199	3815.61	4722.66	4377	4634.59	3087.03	4519.76	4515.55	6559
Akr1b1	Aldose reductase	ALDR_MOUSE	9	5	46.2368	0.299275	0.396765	1.04994	B6	D2	36074.5	2.1933	2.20158	2.1151	2.21017	2.04716	2.284	2.12501	1.84923	15662.5	15981.3	16233.8	17877.8	13390	16419.8	20274	21925.4
Snx27	Sorting nexin-27	SNX27_MOUSE	10	7	60.9667	0.299539	0.396796	1.08837	B6	D2	61616.2	1.12338	1.31231	1.10588	1.22391	0.947343	1.15663	1.26727	1.00733	8022.15	9526.08	8487.84	9900.08	6196.37	8315.06	12090.6	11943.3
2SV	UPF0415 protein C7orf25 homolog	CG025_MOUSE;IF1A_MOUSE	3	1	16.0948	0.300656	0.397956	2.08098	D2	B6	46769.3	0.0152826	0.0270143	0.0217116	0.0505677	0.0485653	0.0333434	0.020136	0.136387	109.135	196.096	166.64	409.037	317.655	239.707	192.111	1617.06
Hsd17b12	Very-long-chain 3-oxoacyl-CoA reductase	DHB12_MOUSE	5	3	29.9239	0.302101	0.399548	1.08655	B6	D2	34970	1.06157	1.12752	0.901882	0.970749	0.826943	0.956089	1.06975	0.8854	7580.79	8184.69	6922.11	7852.29	5408.86	6873.38	10206.1	10497.7
Lypla1	Acyl-protein thioesterase 1	LYPA1_MOUSE	2	1	15.6759	0.302527	0.399792	1.43484	D2	B6	25029.9	0.074205	0.0818451	0.0875699	0.177985	0.173871	0.144123	0.0660408	0.2209	529.905	594.113	672.116	1439.7	1137.26	1036.11	630.073	2619.1
Satb1	DNA-binding protein SATB1	SATB1_MOUSE	6	1	33.7875	0.303537	0.400631	1.14657	B6	D2	86222.2	1.01087	1.06749	1.03822	0.799984	0.794137	0.692886	1.14254	0.786351	7218.71	7748.93	7968.52	6470.99	5194.28	4981.2	10900.6	9323.35
Ddx5	Probable ATP-dependent RNA helicase DDX5	DDX5_MOUSE	13	1	81.4522	0.303835	0.400631	1.14239	B6	D2	69803.6	0.551763	0.598544	0.715072	0.633859	0.451689	0.567847	0.453691	0.714497	3940.19	4344.83	5488.31	5127.22	2954.4	4082.28	4328.51	8471.42
Gtf2ird2	General transcription factor II-I repeat domain-containing protein 2	GT2D2_MOUSE	5	3	27.0183	0.30389	0.400631	1.11401	B6	D2	105889	2.94648	2.38495	2.35256	2.05772	2.16275	2.50693	2.16391	1.91115	21041.1	17312.3	18056.3	16644.6	14146.1	18022.4	20645.1	22659.6
Hat1	Histone acetyltransferase type B catalytic subunit	HAT1_MOUSE	6	1	38.5214	0.304184	0.400699	1.20416	D2	B6	49620.6	2.20629	1.44098	1.43585	1.277	2.20697	1.68833	2.33359	1.42974	15755.3	10460	11020.5	10329.5	14435.3	12137.5	22264.1	16951.7
Akr1a1	Alcohol dehydrogenase [NADP(+)]	AK1A1_MOUSE	9	5	58.0934	0.305035	0.401499	1.15416	B6	D2	36815.1	1.06521	1.5715	1.29844	1.61183	0.987635	1.46618	1.20329	1.14898	7606.78	11407.5	9965.76	13038	6459.91	10540.4	11480.2	13622.8
Gfap	Glial fibrillary acidic protein	GFAP_MOUSE	15	4	85.6661	0.30537	0.401619	1.14584	B6	D2	49957.2	0.674167	0.57461	0.702311	0.479198	0.589119	0.628655	0.448327	0.454863	4814.29	4171.09	5390.37	3876.19	3853.3	4519.43	4277.34	5393.08
Ndufb8	NADH dehydrogenase [ubiquinone] 1 beta subcomplex subunit 8_ mitochondrial	NDUB8_MOUSE	14	8	114.548	0.305856	0.401938	1.06597	D2	B6	21932.9	9.29231	8.01821	8.35657	8.55895	9.94223	9.10993	8.00461	9.4273	66357.2	58204.1	64138.3	69232.5	65030	65491.8	76369.4	111775
Tbc1d8b	TBC1 domain family member 8B	TBC8B_MOUSE	11	3	60.0836	0.306192	0.402059	1.04406	B6	D2	129091	7.64768	7.96672	7.61948	8.79863	7.30052	7.73415	7.80232	7.84377	54612.8	57830.4	58480.9	71171.2	47751.1	55601.2	74439.4	92999.6
Rap1a	Ras-related protein Rap-1A	RAP1A_MOUSE	11	2	74.1621	0.307012	0.402817	1.11115	D2	B6	21329.4	0.162651	0.139903	0.181535	0.175319	0.216683	0.15425	0.169859	0.19191	1161.51	1015.56	1393.32	1418.13	1417.28	1108.92	1620.57	2275.37
Cyfip1	Cytoplasmic FMR1-interacting protein 1	CYFP1_MOUSE	37	8	253.535	0.307285	0.402854	1.15032	D2	B6	146896	0.840478	0.722144	0.780627	0.721101	0.922249	0.97284	0.609829	1.02006	6001.93	5242.04	5991.46	5832.91	6032.23	6993.8	5818.18	12094.4
Wdr64	WD repeat-containing protein 64	WDR64_MOUSE	8	3	44.4404	0.307589	0.402919	1.121	B6	D2	125376	1.45376	1.07655	1.29407	1.05126	0.902895	1.18662	1.07445	1.18539	10381.5	7814.65	9932.2	8503.54	5905.64	8530.67	10251	14054.5
Cspp1	Centrosome and spindle pole associated protein 1	CSPP1_MOUSE	5	2	26.1799	0.307823	0.402919	1.09346	B6	D2	138484	0.153145	0.173695	0.170893	0.20474	0.156754	0.158343	0.14416	0.183177	1093.63	1260.85	1311.64	1656.12	1025.29	1138.33	1375.38	2171.83
Myadm	Myeloid-associated differentiation marker	MYADM_MOUSE	2	1	16.0923	0.308806	0.403369	1.15371	D2	B6	36026	20.3591	16.771	17.3031	13.5209	18.213	17.6965	25.4912	16.9987	145387	121741	132805	109370	119127	127221	243204	201545
Hsd17b11	Estradiol 17-beta-dehydrogenase 11	DHB11_MOUSE	2	1	9.1184	0.309071	0.403369	1.30352	D2	B6	33165.8	0.335504	0.688837	0.718868	1.0344	0.708051	1.21803	0.686591	1.00801	2395.87	5000.26	5517.45	8367.14	4631.21	8756.49	6550.54	11951.4
Fam208b	Protein FAM208B	F208B_MOUSE	24	14	140.698	0.309112	0.403369	1.12005	B6	D2	267529	6.69218	8.16114	6.54468	6.65227	5.71236	8.2876	5.465	5.57878	47789.5	59241.7	50231.7	53809.5	37363.3	59580	52139.8	66144.7
Atp6v0a1	V-type proton ATPase 116 kDa subunit a isoform 1	VPP1_MOUSE	46	33	249.677	0.309287	0.403369	1.10768	D2	B6	97265.5	17.309	14.1139	15.1541	11.8284	15.9121	16.5832	18.2163	13.9826	123605	102453	116310	95678.5	104078	119218	173796	165785
Slc25a5	ADP/ATP translocase 2	ADT2_MOUSE	45	29	273.651	0.309388	0.403369	1.07128	D2	B6	33159.5	23.191	19.4158	22.523	19.6319	24.1319	20.2405	24.2192	22.2122	165609	140940	172868	158801	157842	145510	231067	263359
Sirt2	NAD-dependent protein deacetylase sirtuin-2	SIR2_MOUSE	15	11	108.962	0.309735	0.403502	1.09514	B6	D2	43883.6	4.1906	3.69295	3.53807	3.87644	3.92854	2.89547	4.00299	3.14199	29925.5	26807.1	27155.3	31356.1	25695.8	20815.7	38191.2	37253
Ank2	Ankyrin-2	ANK2_MOUSE;CDS1_MOUSE	124	74	880.528	0.312122	0.406137	1.08882	D2	B6	428714	11.5495	10.7741	11.9503	10.7636	14.1614	10.2114	12.334	12.331	82476	78209.1	91721.1	87065.5	92626.8	73410.4	117675	146202
Ogt	UDP-N-acetylglucosamine--peptide N-acetylglucosaminyltransferase 110 kDa subunit	OGT1_MOUSE	17	7	90.8571	0.312379	0.406137	1.1626	D2	B6	118207	0.608506	0.625116	0.541086	0.622738	0.81589	0.845012	0.491006	0.635369	4345.4	4537.71	4152.94	5037.26	5336.56	6074.84	4684.52	7533.25
Rpl15	60S ribosomal protein L15	RL15_MOUSE	4	2	29.5029	0.312667	0.406137	1.18232	B6	D2	24260.2	0.941887	1.52033	1.26073	1.55725	1.04438	1.08773	0.906992	1.42686	6726.11	11036.1	9676.36	12596.4	6831.07	7819.77	8653.32	16917.5
Sdhb	Succinate dehydrogenase [ubiquinone] iron-sulfur subunit_ mitochondrial	SDHB_MOUSE	16	13	98.3716	0.312742	0.406137	1.09323	D2	B6	32612.4	9.0886	7.49011	7.73804	6.91137	7.72291	8.63412	9.91169	7.87093	64902.6	54370.7	59390.9	55905.4	50513.9	62071.2	94564.2	93321.5
Slc6a17	Sodium-dependent neutral amino acid transporter SLC6A17	S6A17_MOUSE	19	11	116.513	0.313254	0.406248	1.03409	D2	B6	81870	2.52492	2.30469	2.35553	2.20354	2.38367	2.40634	2.39671	2.52199	18030.7	16729.7	18079.2	17824.2	15591.1	17299.3	22866.2	29901.9
Oxsr1	Serine/threonine-protein kinase R1	OXSR1_MOUSE	8	2	46.7011	0.31357	0.406248	1.12687	D2	B6	58498.8	0.824274	0.520901	0.745278	0.662653	0.825278	0.659108	0.868835	0.749158	5886.22	3781.22	5720.15	5360.13	5397.97	4738.36	8289.27	8882.38
Syncrip	Heterogeneous nuclear ribonucleoprotein Q	HNRPQ_MOUSE	13	6	80.5154	0.313751	0.406248	1.3869	D2	B6	69860.9	2.6559	2.80924	2.79341	3.59795	3.29857	6.44548	2.19987	4.49987	18966	20392.3	21440	29103.4	21575.2	46336.9	20988.3	53352.7
Afg3l2	AFG3-like protein 2	AFG32_MOUSE	25	11	151.564	0.314272	0.406248	1.03916	D2	B6	90032.1	3.06179	2.94754	2.9811	2.83965	3.161	3.26604	3.02868	2.83762	21864.6	21396.2	22880.5	22969.6	20675.4	23479.7	28895.6	33644.2
Orc5	Origin recognition complex subunit 5	ORC5_MOUSE	3	2	11.4001	0.314795	0.406248	1.24534	D2	B6	50730.4	1.13954	0.841068	0.99661	0.70267	1.31166	0.919567	1.55541	0.796075	8137.57	6105.31	7649.17	5683.83	8579.28	6610.81	14839.7	9438.65
Miga1	Mitoguardin 1	MIGA1_MOUSE	3	1	14.3418	0.31509	0.406248	1.20471	D2	B6	68505.1	0.529061	0.299337	0.462062	0.298183	0.508547	0.425334	0.595072	0.384904	3778.08	2172.89	3546.41	2411.97	3326.3	3057.75	5677.39	4563.61
Cetn2	Centrin-2	CETN2_MOUSE	2	1	9.5068	0.315096	0.406248	1.29071	B6	D2	19796.6	0.227536	0.219489	0.148806	0.236447	0.119096	0.14298	0.27369	0.109057	1624.86	1593.27	1142.12	1912.6	778.983	1027.89	2611.19	1293.03
Gria2	Glutamate receptor 2	GRIA2_MOUSE	35	15	252.181	0.315219	0.406248	1.1717	D2	B6	99289.3	4.18824	2.95787	3.48785	2.70775	4.77222	3.31521	4.4251	3.12001	29908.6	21471.2	26769.9	21902.7	31214.1	23833.2	42218.4	36992.3
Fbxl16	F-box/LRR-repeat protein 16	FXL16_MOUSE	6	5	44.6345	0.315831	0.406248	1.17218	B6	D2	53018.7	1.40809	2.1092	1.77661	1.857	1.29691	2.19548	1.31905	1.2891	10055.3	15310.7	13635.8	15021.1	8482.78	15783.4	12584.7	15284.2
Anapc7	Anaphase-promoting complex subunit 7	APC7_MOUSE	3	1	17.4437	0.315974	0.406248	1.16374	D2	B6	63648.5	0.555534	0.492719	0.420178	0.404558	0.414284	0.557771	0.702786	0.504826	3967.12	3576.64	3224.95	3272.43	2709.74	4009.85	6705.05	5985.46
Snx3	Sorting nexin-3	SNX3_MOUSE	6	2	39.1372	0.316063	0.406248	1.08383	B6	D2	18814.4	3.53077	3.13592	3.28213	3.09654	3.34033	2.52764	3.41669	2.75174	25213.6	22763.7	25190.9	25047.6	21848.4	18171.3	32597.5	32626
Gsta4	Glutathione S-transferase A4	GSTA4_MOUSE	2	1	10.9065	0.316192	0.406248	1.23648	D2	B6	25563.9	0.397421	0.570123	0.544853	0.613573	0.700438	0.751142	0.369671	0.80746	2838.02	4138.52	4181.85	4963.13	4581.41	5400	3526.91	9573.64
Ankrd6	Ankyrin repeat domain-containing protein 6	ANKR6_MOUSE	2	1	13.4549	0.31636	0.406248	1.23341	B6	D2	78837.5	1.25827	1.58564	1.01611	1.55479	0.603518	1.51705	1.26586	1.00369	8985.45	11510.1	7798.83	12576.6	3947.48	10906.1	12077.2	11900.2
Chmp3	Charged multivesicular body protein 3	CHMP3_MOUSE	7	2	40.8902	0.316681	0.406248	1.06724	B6	D2	25276.3	1.82228	1.57752	1.87748	1.55591	1.73114	1.51585	1.63574	1.51993	13013.1	11451.2	14410.1	12585.6	11323	10897.5	15606.1	18021.1
Ccdc171	Coiled-coil domain-containing protein 171	CC171_MOUSE	7	4	40.9304	0.316763	0.406248	1.18459	B6	D2	153963	1.22042	0.894691	1.1713	0.810625	0.913081	1.11131	0.831567	0.60266	8715.13	6494.56	8989.94	6557.06	5972.26	7989.24	7933.7	7145.42
Ndufa10	NADH dehydrogenase [ubiquinone] 1 alpha subcomplex subunit 10_ mitochondrial	NDUAA_MOUSE	24	20	213.114	0.316766	0.406248	1.1212	D2	B6	40888.6	18.1733	14.0898	19.3349	14.6115	21.9002	17.5021	15.6284	19.2036	129778	102278	148399	118191	143245	125823	149106	227687
Rap1b	Ras-related protein Rap-1b	RAP1B_MOUSE	12	2	96.3768	0.317715	0.406776	1.11115	D2	B6	21052.9	6.90185	5.93659	7.70319	7.43938	9.19462	6.54539	7.2077	8.1434	49286.8	43093.7	59123.4	60176.4	60140	47055.2	68766.4	96552.1
Nebl	LIM zinc-binding domain-containing Nebulette	LNEBL_MOUSE	9	4	57.4926	0.31806	0.406776	1.10227	B6	D2	31512.4	1.90101	1.63246	1.68787	1.34142	1.42575	1.7029	1.37499	1.45023	13575.3	11850	12954.7	10850.6	9325.49	12242.3	13118.3	17194.7
Slc4a10	Sodium-driven chloride bicarbonate exchanger	S4A10_MOUSE	24	12	152.076	0.318416	0.406776	1.11508	B6	D2	127015	15.4029	20.7711	18.7956	22.8045	16.0211	17.6438	16.8163	19.2664	109994	150777	144260	184463	104790	126843	160439	228432
Selenoi	Ethanolaminephosphotransferase 1	EPT1_MOUSE	1	1	6.2019	0.318556	0.406776	1.31109	D2	B6	45652.2	0.732155	0.852694	1.03989	1.06109	1.77133	1.00626	0.687441	1.36742	5228.39	6189.7	7981.37	8583.04	11585.9	7234.04	6558.65	16212.8
Cyp2a12	Cytochrome P450 2A12	CP2AC_MOUSE	4	1	25.7564	0.318573	0.406776	1.40691	B6	D2	56350.4	0.115987	0.0800862	0.105601	0.090767	0.115175	0.00599629	0.102686	0.0550813	828.276	581.345	810.511	734.204	753.335	43.1077	979.696	653.071
Rac1	Ras-related C3 botulinum toxin substrate 1	RAC1_MOUSE;RAC2_MOUSE	9	5	54.8791	0.318832	0.406776	1.09876	B6	D2	21849.3	11.86	10.8422	10.7523	10.1152	10.9785	7.78592	11.6226	9.26629	84693.4	78703.4	82526	81820.7	71808.2	55973.4	110887	109866
Rab2a	Ras-related protein Rab-2A	RAB2A_MOUSE	20	8	125.251	0.319224	0.406776	1.0793	D2	B6	23718.6	9.36938	8.32656	8.42347	7.97666	10.0363	8.79393	10.0615	7.90805	66907.6	60442.4	64651.8	64522.4	65645.4	63220	95993.3	93761.7
Pigs	GPI transamidase component PIG-S	PIGS_MOUSE;DHX58_MOUSE	12	8	73.6489	0.31927	0.406776	1.13992	B6	D2	61824.7	0.704675	0.775669	0.771798	0.662748	0.784611	0.555044	0.760118	0.457329	5032.15	5630.58	5923.7	5360.9	5131.97	3990.24	7252.04	5422.31
Fbxo2	F-box only protein 2	FBX2_MOUSE	10	7	66.9111	0.319395	0.406776	1.11827	B6	D2	33961.1	2.32104	2.88878	2.55128	3.17043	2.14358	2.82802	2.08039	2.72345	16574.8	20969.6	19581.6	25645.3	14020.7	20330.8	19848.3	32290.5
Bdh1	D-beta-hydroxybutyrate dehydrogenase_ mitochondrial	BDH_MOUSE	16	9	124.45	0.320057	0.406998	1.1122	D2	B6	38641.3	6.61179	5.15452	5.05425	4.49614	6.10334	5.86039	6.74174	5.00295	47215.4	37416.6	38792.3	36368.8	39920.7	42130.6	64320.7	59317.4
Hccs	Cytochrome c-type heme lyase	CCHL_MOUSE	1	1	5.9077	0.320207	0.406998	1.74524	D2	B6	31319.8	0.163266	0.0910747	0.109247	0.112544	0.425454	0.185625	0.0393919	0.180492	1165.9	661.111	838.491	910.356	2782.8	1334.47	375.825	2140
Naip6	Baculoviral IAP repeat-containing protein 1f	BIR1F_MOUSE;BIR1G_MOUSE	10	2	56.2153	0.320559	0.406998	1.33804	B6	D2	162033	0.480464	0.517493	0.28001	0.274508	0.208835	0.155979	0.385934	0.409515	3431.04	3756.48	2149.13	2220.46	1365.95	1121.34	3682.07	4855.41
Prkcsh	Glucosidase 2 subunit beta	GLU2B_MOUSE	6	4	42.7467	0.320785	0.406998	1.06605	B6	D2	59762.3	0.809627	0.843215	0.796244	0.84687	0.664279	0.889339	0.752667	0.785453	5781.62	6120.89	6111.32	6850.24	4344.91	6393.51	7180.95	9312.72
Pdha1	Pyruvate dehydrogenase E1 component subunit alpha_ somatic form_ mitochondrial	ODPA_MOUSE	33	23	192.779	0.320982	0.406998	1.05945	D2	B6	43916.1	23.8866	20.3308	22.9956	20.7981	23.647	25.3411	21.1892	23.0658	170577	147581	176496	168233	154670	182178	202159	273479
Aqp4	Aquaporin-4	AQP4_MOUSE	4	1	23.8593	0.321049	0.406998	1.78645	D2	B6	34892.4	0.820307	0.798713	0.36958	0.845625	1.74675	1.11752	0.179902	2.01903	5857.89	5797.85	2836.6	6840.18	11425.1	8033.89	1716.38	23938.6
Nin	Ninein	NIN_MOUSE	28	7	169.936	0.321961	0.407133	1.10097	D2	B6	236947	18.8746	19.8553	20.0888	21.7504	18.4973	21.0621	26.7532	22.3917	134786	144129	154186	175937	120987	151416	255244	265486
Cdc42ep4	Cdc42 effector protein 4	BORG4_MOUSE	5	3	28.9745	0.322065	0.407133	1.10992	B6	D2	37926.2	0.497088	0.491104	0.44276	0.48682	0.386616	0.429999	0.553833	0.357401	3549.75	3564.92	3398.27	3937.84	2528.77	3091.28	5283.94	4237.52
Krt5	Keratin_ type II cytoskeletal 5	K2C5_MOUSE	12	1	65.5245	0.322076	0.407133	1.3605	D2	B6	61994.9	0.0896211	0.151257	0.1165	0.0826524	0.107973	0.128602	0.113298	0.24879	639.993	1097.97	894.162	668.567	706.226	924.527	1080.94	2949.77
Rpl28	60S ribosomal protein L28	RL28_MOUSE	6	4	38.6358	0.322142	0.407133	1.11821	B6	D2	15790.5	1.12366	1.5152	1.27056	1.56241	1.10316	1.18972	1.12874	1.47177	8024.17	10998.9	9751.8	12638.2	7215.51	8552.96	10768.9	17450
Bckdha	2-oxoisovalerate dehydrogenase subunit alpha_ mitochondrial	ODBA_MOUSE	4	2	20.3205	0.325795	0.411117	1.28466	B6	D2	50655.9	0.277774	0.322461	0.355314	0.403366	0.307594	0.206691	0.117758	0.42576	1983.61	2340.74	2727.1	3262.79	2011.9	1485.92	1123.49	5048.01
Camk2d	Calcium/calmodulin-dependent protein kinase type II subunit delta	KCC2D_MOUSE	20	12	169.419	0.326096	0.411117	1.08151	B6	D2	56996.8	3.09749	2.9895	3.28087	2.52311	2.9748	2.52213	2.94654	2.55127	22119.5	21700.7	25181.3	20409.2	19457.5	18131.7	28112	30249.1
Cntnap1	Contactin-associated protein 1	CNTP1_MOUSE	25	15	162.053	0.326277	0.411117	1.09706	B6	D2	158308	3.85325	3.09519	3.06448	2.83698	3.05683	3.00341	3.15364	2.49918	27516.4	22467.9	23520.5	22948	19994.1	21591.7	30087.8	29631.5
Arhgap44	Rho GTPase-activating protein 44	RHG44_MOUSE	5	1	31.3784	0.326495	0.411117	1.22184	B6	D2	89621	0.116414	0.143193	0.196284	0.13522	0.144288	0.0872595	0.091957	0.160283	831.326	1039.44	1506.52	1093.78	943.755	627.313	877.332	1900.39
Dlg4	Disks large homolog 4	DLG4_MOUSE	32	19	241.544	0.32654	0.411117	1.19149	D2	B6	80814.6	16.0969	9.80422	12.7893	9.50324	16.8312	13.2315	16.8844	10.4751	114950	71168.8	98159.9	76870.7	110089	95121.7	161088	124197
Col12a1	Collagen alpha-1(XII) chain	COCA1_MOUSE	6	4	31.6426	0.326809	0.411143	1.13273	B6	D2	341412	0.634426	0.485469	0.546965	0.634092	0.444648	0.429604	0.661699	0.495373	4530.5	3524.02	4198.06	5129.1	2908.35	3088.44	6313.06	5873.38
Top2b	DNA topoisomerase 2-beta	TOP2B_MOUSE	23	9	124.409	0.32799	0.412135	1.13819	B6	D2	182822	1.83072	2.78251	2.49331	2.76252	1.9772	2.0368	2.06781	2.58902	13073.4	20198.2	19136.6	22345.7	12932.5	14642.7	19728.3	30696.7
Psd4	PH and SEC7 domain-containing protein 4	PSD4_MOUSE	8	2	49.3574	0.328097	0.412135	1.11968	D2	B6	113988	0.511603	0.464855	0.538392	0.519005	0.660405	0.428157	0.643545	0.54516	3653.4	3374.38	4132.26	4198.17	4319.57	3078.04	6139.85	6463.68
Otud7b	OTU domain-containing protein 7B	OTU7B_MOUSE	5	3	28.7392	0.329357	0.413403	1.16882	B6	D2	92667.9	1.77398	1.48299	1.85765	1.37627	1.92583	0.918758	1.35773	1.35103	12668.1	10765	14257.8	11132.5	12596.4	6605	12953.7	16018.5
Arhgap42	Rho GTPase-activating protein 42	RHG42_MOUSE	11	7	62.5006	0.329812	0.413659	1.0808	D2	B6	95377.2	1.882	1.82877	2.0032	2.12995	2.0083	1.81094	2.33978	2.31864	13439.5	13275.1	15374.9	17228.9	13135.9	13019	22323.1	27491
Fshr	Follicle-stimulating hormone receptor	FSHR_MOUSE	2	1	15.3353	0.330433	0.414123	1.07636	B6	D2	79081.2	0.595601	0.536651	0.57635	0.554893	0.552614	0.421036	0.548119	0.58115	4253.25	3895.55	4423.6	4488.47	3614.53	3026.85	5229.43	6890.4
Hapln1	Hyaluronan and proteoglycan link protein 1	HPLN1_MOUSE	15	8	98.4028	0.330734	0.41417	1.18286	B6	D2	41105.2	2.44193	1.74202	2.2048	1.48991	1.86717	1.40985	2.08557	1.2981	17438.1	12645.3	16922.3	12051.7	12212.8	10135.5	19897.8	15390.9
Igsf8	Immunoglobulin superfamily member 8	IGSF8_MOUSE	16	10	115.575	0.331149	0.41417	1.12139	D2	B6	65638.3	6.60428	5.02208	5.09283	4.51778	6.36318	4.96596	6.95867	5.52716	47161.8	36455.2	39088.5	36543.8	41620.2	35700.6	66390.4	65532.7
Psip1	PC4 and SFRS1-interacting protein	PSIP1_MOUSE	5	2	25.5389	0.331282	0.41417	1.08511	B6	D2	59811	0.863304	0.783931	0.81844	0.653446	0.673056	0.799824	0.752585	0.649004	6164.94	5690.55	6281.68	5285.66	4402.32	5749.98	7180.16	7694.9
Apex1	DNA-(apurinic or apyrimidinic site) lyase	APEX1_MOUSE	6	4	32.0427	0.331474	0.41417	1.07287	D2	B6	35889.6	0.623104	0.626426	0.693733	0.651382	0.694925	0.592441	0.792824	0.703528	4449.65	4547.23	5324.53	5268.96	4545.35	4259.09	7564.07	8341.36
Mtnd3	NADH-ubiquinone oxidoreductase chain 3	NU3M_MOUSE	3	2	21.1749	0.33204	0.41454	1.10661	B6	D2	13276	1.50197	1.23317	1.24376	1.11511	1.23661	0.90683	1.24467	1.21516	10725.7	8951.61	9546.11	9020.02	8088.38	6519.25	11875	14407.5
Psap	Prosaposin	SAP_MOUSE	9	7	49.0873	0.332273	0.41454	1.11813	B6	D2	63304.1	0.693276	0.865475	0.702811	0.950817	0.656649	0.660982	0.686917	0.868445	4950.75	6282.47	5394.21	7691.06	4295	4751.83	6553.65	10296.7
Haus2	HAUS augmin-like complex subunit 2	HAUS2_MOUSE	5	2	26.2346	0.332648	0.414695	1.1097	D2	B6	27010.4	0.702799	0.673338	0.726807	0.479906	0.693406	0.656476	0.822925	0.693382	5018.75	4887.75	5578.38	3881.91	4535.42	4719.44	7851.26	8221.07
Hsd17b4	Peroxisomal multifunctional enzyme type 2	DHB4_MOUSE	16	5	99.2691	0.333375	0.415052	1.09843	D2	B6	79995.2	0.642975	0.67044	0.644077	0.704273	0.750399	0.56537	0.771593	0.836406	4591.55	4866.72	4943.41	5696.79	4908.2	4064.47	7361.51	9916.84
Sema3a	Semaphorin-3A	SEM3A_MOUSE	9	3	51.6912	0.333437	0.415052	1.04973	D2	B6	89897	0.312944	0.300089	0.292408	0.254217	0.313237	0.312174	0.290444	0.30147	2234.76	2178.34	2244.29	2056.33	2048.82	2244.24	2771.03	3574.37
Erc2	ERC protein 2	ERC2_MOUSE	30	14	182.016	0.334101	0.415565	1.06781	B6	D2	110810	1.91255	1.93896	1.74244	1.65242	1.61404	1.78999	1.88336	1.49882	13657.7	14074.9	13373.5	13366.2	10557.1	12868.3	17968.6	17770.8
Clta	Clathrin light chain A	CLCA_MOUSE	11	6	44.6054	0.335114	0.416511	1.13636	B6	D2	25661.1	1.24306	1.73419	1.33667	1.56267	1.06421	1.67381	1.12957	1.30382	8876.83	12588.4	10259.2	12640.3	6960.76	12033.1	10776.9	15458.7
Dynll1	Dynein light chain 1_ cytoplasmic	DYL1_MOUSE	3	2	31.0264	0.335374	0.416521	1.14048	B6	D2	10537	1.11961	1.31382	1.19282	0.865483	1.17225	0.810741	1.10107	0.854388	7995.21	9537.04	9155.09	7000.8	7667.43	5828.46	10504.9	10130
Alcam	CD166 antigen	CD166_MOUSE	18	13	125.962	0.33619	0.416611	1.11858	B6	D2	65776.5	10.5511	8.12107	9.20749	7.51621	8.75716	7.59034	8.92291	6.37319	75346.2	58950.8	70669.2	60797.8	57278.7	54567.4	85130.5	75563.7
Ahsa1	Activator of 90 kDa heat shock protein ATPase homolog 1	AHSA1_MOUSE	11	6	59.5754	0.336207	0.416611	1.07643	B6	D2	38345.3	2.12636	2.27501	2.53076	2.59382	2.22751	1.89161	2.28149	2.44899	15184.6	16514.3	19424	20981.1	14569.6	13598.8	21767	29036.5
Tekt5	Tektin-5	TEKT5_MOUSE	3	1	22.369	0.336582	0.416611	1.09718	B6	D2	64160.3	0.683636	0.717513	0.663831	0.712287	0.474059	0.618967	0.72564	0.712609	4881.91	5208.42	5095.03	5761.62	3100.72	4449.79	6923.09	8449.03
Syp	Synaptophysin	SYPH_MOUSE	20	13	88.2619	0.336675	0.416611	1.08267	B6	D2	34309.8	11.0858	9.12377	10.0459	8.77597	10.4453	8.28124	9.11866	8.20586	79164.6	66229.4	77104	70987.9	68320.3	59534.3	86998.1	97292.6
Kif5a	Kinesin heavy chain isoform 5A	KIF5A_MOUSE	15	5	85.7048	0.336872	0.416611	1.03942	B6	D2	117817	1.01175	0.975653	0.932458	1.01141	0.919025	1.03876	0.914048	0.910336	7225.03	7082.26	7156.8	8181.16	6011.14	7467.71	8720.63	10793.4
Rab5a	Ras-related protein Rab-5A	RAB5A_MOUSE	9	4	77.2992	0.337338	0.416611	1.03771	B6	D2	23826.8	3.62664	3.3977	3.41935	3.18652	3.51126	3.16364	3.2556	3.20438	25898.2	24663.9	26244.1	25775.4	22966.4	22743.6	31060.6	37992.6
Rtcb	tRNA-splicing ligase RtcB homolog	RTCB_MOUSE	12	8	70.1806	0.337585	0.416611	1.06981	D2	B6	55762.7	1.20452	1.17235	1.13296	1.02279	1.08815	1.28598	1.35163	1.12327	8601.58	8510.06	8695.72	8273.22	7117.37	9244.94	12895.5	13318
Ep300	Histone acetyltransferase p300	EP300_MOUSE	5	1	31.5135	0.337817	0.416611	1.18791	D2	B6	266215	5.06311	4.72043	4.10779	2.79637	5.42285	5.89957	3.55791	4.94324	36156.1	34265.6	31528	22619.6	35469.7	42412.3	33944.9	58609.4
Acot7	Cytosolic acyl coenzyme A thioester hydrolase	BACH_MOUSE	12	8	62.0238	0.337916	0.416611	1.09988	B6	D2	42993.2	3.47064	4.59895	3.9314	4.39428	3.49393	4.04634	3.14485	4.22136	24784.2	33383.8	30174.2	35544.8	22853.1	29089.3	30003.9	50050.5
Crocc	Rootletin	CROCC_MOUSE	7	2	41.4052	0.337971	0.416611	1.04935	B6	D2	227515	8.95454	8.21241	8.31813	7.44267	7.6035	7.97166	8.32499	7.479	63945.2	59613.8	63843.2	60203	49732.8	57308.7	79426	88674.6
Etfb	Electron transfer flavoprotein subunit beta	ETFB_MOUSE	8	6	51.4543	0.338345	0.416761	1.0851	D2	B6	27851.4	1.92956	1.91631	1.91912	1.99411	1.70616	2.13586	2.40451	2.17284	13779.2	13910.4	14729.6	16130.2	11159.6	15354.8	22940.6	25762.2
Krt84	Keratin_ type II cuticular Hb4	KRT84_MOUSE	6	1	43.8825	0.338672	0.416852	1.30441	D2	B6	65838.5	0.433256	0.428697	0.381913	0.429601	0.630202	0.523672	0.239749	0.789268	3093.93	3111.91	2931.25	3475	4122.02	3764.71	2287.37	9357.94
Acat1	Acetyl-CoA acetyltransferase_ mitochondrial	THIL_MOUSE	18	13	159.298	0.339068	0.41703	1.10316	D2	B6	45158.4	15.4154	12.6928	12.751	10.672	12.9866	16.7615	14.252	12.8473	110083	92137.1	97866.4	86324.8	84942.3	120499	135974	152324
Sptb	Spectrin beta chain_ erythrocytic	SPTB1_MOUSE	64	30	419.011	0.340061	0.417344	1.03948	B6	D2	246049	2.7604	2.5067	2.40788	2.48144	2.43328	2.47649	2.30367	2.55721	19712.3	18196.1	18480.9	20072.1	15915.6	17803.6	21978.5	30319.6
Smg1	Serine/threonine-protein kinase SMG1	SMG1_MOUSE;SNX9_MOUSE;ZGPAT_MOUSE	53	22	317.523	0.340239	0.417344	1.11011	B6	D2	413819	4.42716	3.60696	3.66133	3.16351	3.42391	3.93864	3.27835	2.74426	31614.7	26182.9	28101.4	25589.3	22395.1	28315.1	31277.6	32537.3
Tsc22d1	TSC22 domain family protein 1	T22D1_MOUSE	1	1	6.5559	0.34031	0.417344	1.24822	B6	D2	109868	0.635372	0.83007	0.590878	0.738718	0.374016	0.944742	0.560649	0.359806	4537.25	6025.48	4535.1	5975.41	2446.36	6791.8	5348.97	4266.04
Gapdhs	Glyceraldehyde-3-phosphate dehydrogenase_ testis-specific	G3PT_MOUSE	6	1	21.1955	0.340335	0.417344	1.18466	D2	B6	48398.4	0.0271123	0.0445856	0.0481937	0.0583547	0.0398753	0.0562373	0.0611474	0.0539009	193.612	323.646	369.896	472.025	260.815	404.293	583.387	639.075
Gng2	Guanine nucleotide-binding protein G(I)/G(S)/G(O) subunit gamma-2	GBG2_MOUSE	7	4	38.3302	0.340901	0.417425	1.16998	B6	D2	7964.22	15.3944	12.3535	10.4625	9.42955	10.67	8.21503	13.1877	8.64594	109933	89673.6	80301.7	76274.6	69790.2	59058.3	125820	102510
Aktip	AKT-interacting protein	AKTIP_MOUSE	3	1	16.8532	0.341336	0.417425	1.09215	B6	D2	33055.9	0.681673	0.711882	0.665627	0.714885	0.623189	0.68407	0.747634	0.485119	4867.89	5167.55	5108.82	5782.63	4076.14	4917.82	7132.93	5751.8
Ankar	Ankyrin and armadillo repeat-containing protein	ANKAR_MOUSE	7	2	38.2864	0.341491	0.417425	1.07417	B6	D2	167058	0.450057	0.517125	0.477674	0.490095	0.442463	0.529778	0.386501	0.442599	3213.9	3753.81	3666.24	3964.33	2894.06	3808.6	3687.48	5247.66
Col23a1	Collagen alpha-1(XXIII) chain	CONA1_MOUSE	3	1	19.2764	0.341727	0.417425	1.13869	B6	D2	51874.9	3.32256	2.8668	3.28172	2.57119	3.28305	2.19146	3.14813	1.95288	23726.7	20810.1	25187.9	20798.1	21473.7	15754.5	30035.3	23154.3
Dnm3	Dynamin-3	DYN3_MOUSE	34	14	276.701	0.34175	0.417425	1.06449	D2	B6	97589.8	1.88876	2.24675	2.11446	2.24092	2.38776	2.17154	2.02301	2.45616	13487.8	16309.2	16228.9	18126.6	15617.8	15611.3	19300.8	29121.4
Vps29	Vacuolar protein sorting-associated protein 29	VPS29_MOUSE	3	2	12.6165	0.341919	0.417425	1.08712	B6	D2	20666.8	0.44283	0.499186	0.466426	0.396809	0.41858	0.48674	0.351778	0.403483	3162.29	3623.59	3579.91	3209.75	2737.84	3499.2	3356.2	4783.89
Ap2s1	AP-2 complex subunit sigma	AP2S1_MOUSE	5	5	45.5159	0.342209	0.41747	1.09819	B6	D2	17188.8	3.86256	5.03831	4.31288	3.76967	4.43204	4.04455	3.61791	3.37045	27582.9	36573	33102.2	30492.5	28989	29076.5	34517.3	39961.7
Cep350	Centrosome-associated protein 350	CE350_MOUSE	15	5	100.38	0.342632	0.417677	1.09058	D2	B6	348510	0.799195	0.712936	0.719967	0.652388	0.899822	0.68441	0.860642	0.700903	5707.13	5175.2	5525.88	5277.1	5885.54	4920.26	8211.1	8310.24
Mcts1	Malignant T-cell-amplified sequence 1	MCTS1_MOUSE	2	1	11.0698	0.343263	0.418139	1.28231	D2	B6	20783.4	0.0485676	0.101871	0.109691	0.127723	0.142924	0.115856	0.0717094	0.16686	346.826	739.484	841.9	1033.14	934.833	832.893	684.156	1978.38
Ndufc2	NADH dehydrogenase [ubiquinone] 1 subunit C2	NDUC2_MOUSE	8	6	47.6554	0.343735	0.418392	1.06388	D2	B6	14220.7	6.21141	5.09235	5.40437	4.61639	5.49805	5.62474	6.00842	5.55553	44356.3	36965.4	41479.5	37341.5	35961.5	40436.5	57324.4	65869.1
Kntc1	Kinetochore-associated protein 1	KNTC1_MOUSE;ZN260_MOUSE	23	8	131.535	0.343979	0.418392	1.22562	B6	D2	253267	1.25493	1.10764	0.990891	0.871658	1.38435	0.475872	0.681374	0.905729	8961.56	8040.37	7605.28	7050.75	9054.74	3421.07	6500.76	10738.8
Eif2s1	Eukaryotic translation initiation factor 2 subunit 1	IF2A_MOUSE	3	1	16.3198	0.345999	0.420382	1.25775	B6	D2	36393.4	0.518075	0.398378	0.579745	0.390234	0.510643	0.222899	0.530452	0.23585	3699.62	2891.82	4449.65	3156.56	3340.01	1602.43	5060.87	2796.35
Gprin3	G protein-regulated inducer of neurite outgrowth 3	GRIN3_MOUSE	16	9	99.8647	0.346213	0.420382	1.11721	B6	D2	81397.1	1.65806	1.11745	1.46933	1.22128	1.29204	1.31495	1.23261	1.05304	11840.3	8111.56	11277.4	9878.78	8450.96	9453.22	11759.9	12485.4
Mfhas1	Malignant fibrous histiocytoma-amplified sequence 1 homolog	MFHA1_MOUSE	4	4	19.4405	0.346646	0.420382	1.08372	D2	B6	117569	3.74544	3.26098	3.47278	2.88682	3.61388	3.67326	4.08708	3.11084	26746.5	23671.5	26654.3	23351.2	23637.6	26407.3	38993.5	36883.6
Mtch2	Mitochondrial carrier homolog 2	MTCH2_MOUSE	7	4	43.3737	0.347067	0.420382	1.15941	D2	B6	34126.5	0.380912	0.359462	0.480415	0.332267	0.509768	0.506656	0.483445	0.300767	2720.13	2609.33	3687.28	2687.67	3334.28	3642.38	4612.39	3566.04
Fanci	Fanconi anemia group I protein homolog	FANCI_MOUSE	17	8	98.5964	0.347083	0.420382	1.04418	D2	B6	151094	4.14056	3.89497	4.04775	3.87367	4.25106	4.57715	3.91794	3.91582	29568.2	28273.5	31067.3	31333.7	27805.3	32905.4	37379.8	46427.8
Dbnl	Drebrin-like protein	DBNL_MOUSE	14	7	92.6026	0.347586	0.420382	1.07788	B6	D2	48984.8	0.623818	0.724689	0.609598	0.739475	0.543014	0.699472	0.602277	0.657913	4454.74	5260.51	4678.78	5981.53	3551.74	5028.54	5746.13	7800.54
ENO1	Enolase 1	ENO1_YEAST	6	3	42.3601	0.347619	0.420382	1.1197	B6	D2	46873.2	0.234736	0.245949	0.251861	0.328473	0.24678	0.263362	0.184417	0.253035	1676.27	1785.35	1933.08	2656.98	1614.14	1893.32	1759.46	3000.11
Syce3	Synaptonemal complex central element protein 3	SYCE3_MOUSE	10	4	68.4509	0.3478	0.420382	1.08266	B6	D2	10524.1	5.6266	4.73952	4.86079	4.18338	4.99781	4.46993	4.44731	4.01332	40180.1	34404.2	37307.5	33838.9	32689.6	32134.6	42430.4	47583.9
Lamp1	Lysosome-associated membrane glycoprotein 1	LAMP1_MOUSE	6	4	35.1674	0.347906	0.420382	1.04401	B6	D2	44321.4	1.97653	2.22332	2.06306	2.18707	1.83304	2.09047	2.12385	2.04645	14114.6	16139.1	15834.4	17691	11989.5	15028.5	20263	24263.7
Elfn2	Protein phosphatase 1 regulatory subunit 29	PPR29_MOUSE	6	1	31.9162	0.348458	0.420433	Infinity	D2	B6	91112.9	0	0	0	0	0.00291881	0	0	0.232906	0	0	0	0	19.0913	0	0	2761.44
Cep128	Centrosomal protein of 128 kDa	CE128_MOUSE	3	2	16.4844	0.348459	0.420433	1.12173	D2	B6	129188	0.661561	0.46497	0.490653	0.457319	0.515337	0.663655	0.639783	0.508263	4724.27	3375.22	3765.86	3699.2	3370.71	4771.05	6103.96	6026.21
Tubb5	Tubulin beta-5 chain	TBB5_MOUSE	100	55	412.292	0.348929	0.420615	1.08267	B6	D2	50127.2	48.5994	57.624	52.5818	63.5744	46.0021	57.1659	48.0586	54.1726	347053	418292	403575	514246	300890	410969	458512	642297
Ift22	Intraflagellar transport protein 22 homolog	IFT22_MOUSE	1	1	5.6246	0.349331	0.420615	2.08336	D2	B6	21175	0.00349343	0.00405699	0.00911227	0.0107014	0.0112102	0.00905603	0.0020815	0.0346615	24.9469	29.4496	69.9384	86.5622	73.3235	65.1043	19.8589	410.964
Sel1l	Protein sel-1 homolog 1	SE1L1_MOUSE	3	2	21.8901	0.349498	0.420615	1.47692	D2	B6	88853.8	0.0365668	0.0606781	0.0449023	0.0445976	0.0441828	0.072395	0.031569	0.127661	261.127	440.462	344.634	360.746	288.991	520.452	301.189	1513.61
Ndufb9	NADH dehydrogenase [ubiquinone] 1 beta subcomplex subunit 9	NDUB9_MOUSE	10	6	59.0696	0.349845	0.420615	1.10646	D2	B6	22269.3	4.92945	3.56146	4.09112	3.05775	4.07576	4.59882	4.7224	3.90773	35201.7	25852.6	31400.1	24733.8	26658.7	33061.2	45054.9	46332
Slc1a1	Excitatory amino acid transporter 3	EAA3_MOUSE	2	1	10.1467	0.349883	0.420615	1.10573	B6	D2	56979	4.37104	3.44257	3.78095	3.22111	4.10841	2.85663	3.23359	3.20042	31214	24989.6	29019.5	26055.2	26872.2	20536.4	30850.6	37945.8
Sez6l	Seizure 6-like protein	SE6L1_MOUSE	2	2	10.7093	0.35017	0.420654	1.12378	D2	B6	106366	0.841828	0.743403	0.651009	0.80152	0.775638	0.99935	0.666275	0.972526	6011.58	5396.36	4996.61	6483.41	5073.28	7184.38	6356.71	11530.7
Strc	Stereocilin	STRC_MOUSE	6	2	29.1556	0.350661	0.420937	2.79176	D2	B6	198628	0.0716094	0.0611607	0.0711656	0.0844422	0.0907737	0.583729	0.0692514	0.0613276	511.37	443.965	546.21	683.044	593.731	4196.46	660.705	727.129
Afg3l1	AFG3-like protein 1	AFG31_MOUSE	15	5	101.203	0.350918	0.42094	1.04713	D2	B6	87617.1	1.01068	0.996878	0.985019	0.896361	1.05501	1.09737	0.988338	0.931496	7217.35	7236.33	7560.21	7250.57	6900.61	7889.08	9429.41	11044.3
Bzw2	Basic leucine zipper and W2 domain-containing protein 2	BZW2_MOUSE	3	2	13.9289	0.351966	0.421706	1.06392	D2	B6	48291.4	1.23471	1.15005	1.11003	1.06091	1.06429	1.16165	1.3186	1.30234	8817.15	8348.24	8519.66	8581.57	6961.31	8351.14	12580.4	15441.2
Nlgn2	Neuroligin-2	NLGN2_MOUSE	17	6	105.2	0.352069	0.421706	1.14368	D2	B6	91559.4	1.44182	1.11594	1.57244	1.09126	1.92112	1.44614	1.33696	1.26744	10296.2	8100.6	12068.7	8827.06	12565.6	10396.4	12755.5	15027.4
Cacng2	Voltage-dependent calcium channel gamma-2 subunit	CCG2_MOUSE	3	1	16.8872	0.352613	0.422052	2.24951	D2	B6	36237	0.0953256	0.013368	0.0440473	0.0128914	0.0303573	0.22576	0.0976804	0.0187935	680.729	97.0383	338.072	104.277	198.561	1623	931.937	222.825
Dync1li2	Cytoplasmic dynein 1 light intermediate chain 2	DC1L2_MOUSE	4	2	20.8531	0.353474	0.422709	1.15013	B6	D2	54503.7	0.101926	0.193129	0.160409	0.169592	0.140121	0.142922	0.118753	0.141667	727.863	1401.92	1231.17	1371.81	916.499	1027.48	1132.99	1679.67
Sod1	Superoxide dismutase [Cu-Zn]	SODC_MOUSE	9	6	66.6821	0.353883	0.422709	1.10529	B6	D2	16113.8	4.81925	5.82732	4.73957	5.57452	3.99581	6.20036	4.34851	4.41933	34414.7	42300.5	36377.1	45091.7	26135.7	44574.7	41487.7	52397.7
Lztr1	Leucine-zipper-like transcriptional regulator 1	LZTR1_MOUSE	7	2	41.1112	0.35393	0.422709	1.133	B6	D2	95673.3	0.260417	0.208823	0.2152	0.185604	0.236157	0.192165	0.139044	0.200547	1859.66	1515.85	1651.7	1501.33	1544.65	1381.48	1326.57	2377.78
Ak4	Adenylate kinase 4_ mitochondrial	KAD4_MOUSE	2	1	14.9201	0.354958	0.423299	1.36192	D2	B6	25175.8	0.333539	0.644922	0.313302	0.328999	0.220374	0.699038	0.551313	0.73662	2381.83	4681.48	2404.66	2661.24	1441.42	5025.42	5259.89	8733.73
Timm29	Mitochondrial import inner membrane translocase subunit Tim29	TIM29_MOUSE	4	2	20.0904	0.355006	0.423299	1.1007	B6	D2	29757.6	1.02437	0.928474	0.874342	0.8751	0.802789	0.78208	1.07941	0.699291	7315.1	6739.79	6710.74	7078.59	5250.87	5622.41	10298.3	8291.14
Stxbp1	Syntaxin-binding protein 1	STXB1_MOUSE	97	70	584.273	0.355194	0.423299	1.10154	B6	D2	67968	73.526	66.773	66.4595	75.1833	77.9594	62.733	47.0672	68.193	525056	484705	510089	608150	509915	450991	449053	808529
Ccsap	Centriole_ cilia and spindle-associated protein	CCSAP_MOUSE	4	1	29.8364	0.356393	0.424066	82.6085	D2	B6	28606.8	0.000445642	0.000706119	0.000415331	0.000378125	0.000230436	0.159357	0.00108427	2.00062e-05	3.18237	5.12571	3.18775	3.05862	1.50723	1145.62	10.3447	0.237203
Psma3	Proteasome subunit alpha type-3	PSA3_MOUSE	7	4	38.8241	0.356863	0.424066	1.09403	B6	D2	28633.4	7.0411	5.36305	6.19646	5.17012	6.11124	4.89316	5.58713	5.13617	50281.2	38930.4	47559	41820.6	39972.3	35177.2	53305	60896.9
Atp9a	Probable phospholipid-transporting ATPase IIA	ATP9A_MOUSE	27	12	125.052	0.357291	0.424066	1.10236	D2	B6	120091	2.34965	2.63663	2.68831	3.32684	2.58674	3.50398	2.82835	3.20845	16779.1	19139.3	20633.3	26910.4	16919.3	25190.3	26984.3	38041
Ldhb	L-lactate dehydrogenase B chain	LDHB_MOUSE	29	18	262.986	0.357561	0.424066	1.10594	B6	D2	36857.5	11.3209	13.2402	12.0122	13.7073	9.33409	15.0171	11.3661	9.74671	80843.6	96110.3	92196.1	110877	61052.3	107958	108440	115562
Ldha	L-lactate dehydrogenase A chain	LDHA_MOUSE	29	21	180.4	0.357618	0.424066	1.10844	B6	D2	36840.8	6.58985	8.79721	8.26604	9.05076	7.04595	9.02127	6.26415	7.17305	47058.8	63858.9	63443.4	73210.6	46086	64854.4	59764.2	85047.2
Sptan1	Spectrin alpha chain_ non-erythrocytic 1	SPTN1_MOUSE	242	182	1831.62	0.358218	0.424066	1.07099	D2	B6	285396	28.1354	21.9536	26.5914	22.6532	29.8234	25.2258	25.8472	25.4886	200918	159361	204094	183239	195069	181349	246600	302205
Nfasc	Neurofascin	NFASC_MOUSE	47	25	310.786	0.358555	0.424066	1.14126	B6	D2	138774	8.20882	6.94926	5.60542	5.35193	6.89891	4.88642	5.06156	6.03616	58620	50444.6	43022.7	43291.2	45124.3	35128.7	48290.7	71567.6
Mettl11b	Alpha N-terminal protein methyltransferase 1B	NTM1B_MOUSE	2	1	9.4907	0.358582	0.424066	1.15112	B6	D2	32712.3	2.66284	3.04264	2.87153	3.11183	3.51617	1.56445	2.10086	2.97282	19015.6	22086.5	22039.5	25171.2	22998.5	11246.9	20043.7	35247.2
Pcp4l1	Purkinje cell protein 4-like protein 1	PC4L1_MOUSE	2	2	12.5005	0.358602	0.424066	1.61809	D2	B6	7502.36	0.0188489	0.549514	0.747551	0.777876	0.566085	1.6465	0.485813	0.689551	134.602	3988.92	5737.6	6292.16	3702.64	11836.8	4634.99	8175.65
Rab1b	Ras-related protein Rab-1B	RAB1B_MOUSE	9	2	67.9572	0.358643	0.424066	1.09613	D2	B6	22358.3	4.88009	4.46578	4.40401	3.74247	4.81462	4.84027	5.56855	3.95049	34849.2	32417	33801.6	30272.4	31491.4	34796.9	53127.8	46838.9
Dctn3	Dynactin subunit 3	DCTN3_MOUSE	2	1	11.3834	0.358663	0.424066	1.1725	B6	D2	21092.4	0.460543	0.630983	0.493261	0.745047	0.430212	0.503564	0.399843	0.653442	3288.78	4580.3	3785.87	6026.61	2813.92	3620.15	3814.77	7747.52
Hnrnph2	Heterogeneous nuclear ribonucleoprotein H2	HNRH2_MOUSE	7	1	42.9663	0.359523	0.424178	1.61621	D2	B6	49564.8	0.0660761	0.0846962	0.0921905	0.0844367	0.0606785	0.279508	0.116092	0.0728693	471.856	614.81	707.58	682.999	396.885	2009.4	1107.6	863.974
Tmed2	Transmembrane emp24 domain-containing protein 2	TMED2_MOUSE	5	1	28.8698	0.359668	0.424178	1.14423	B6	D2	22819.2	0.696871	0.779467	0.75822	0.738689	0.749231	0.76265	0.714104	0.37249	4976.43	5658.14	5819.48	5975.17	4900.56	5482.73	6813.03	4416.42
Rps9	40S ribosomal protein S9	RS9_MOUSE	7	2	37.8776	0.359721	0.424178	1.10492	B6	D2	22648.5	0.586237	0.828929	0.685611	0.766112	0.593426	0.632977	0.590437	0.777828	4186.38	6017.19	5262.19	6197	3881.47	4550.5	5633.17	9222.31
Aldoa	Fructose-bisphosphate aldolase A	ALDOA_MOUSE	48	33	313.161	0.360014	0.424178	1.08018	B6	D2	39812.2	41.315	45.9814	36.3174	41.7974	33.1439	38.6926	45.0253	36.271	295035	333779	278743	338095	216787	278163	429571	430047
Cep152	Centrosomal protein of 152 kDa	CE152_MOUSE	7	1	36.3636	0.360244	0.424178	1.17417	D2	B6	198701	3.52153	1.81538	2.58773	1.93934	3.6632	2.79483	2.85201	2.27194	25147.6	13177.8	19861.3	15687.1	23960.2	20092.2	27210.1	26937.2
Cdh6	Cadherin-6	CADH6_MOUSE	11	4	59.4897	0.3603	0.424178	1.07177	B6	D2	88639.9	1.14021	1.05268	1.18981	1.14187	1.16464	0.866794	1.1721	1.01805	8142.33	7641.43	9131.98	9236.43	7617.69	6231.43	11182.7	12070.5
Mmp2	72 kDa type IV collagenase	MMP2_MOUSE	6	3	42.8869	0.360634	0.424246	1.10619	D2	B6	75243	0.969703	0.767905	0.903941	0.717814	0.895894	0.832463	1.13478	0.852958	6924.74	5574.22	6937.92	5806.33	5859.85	5984.62	10826.6	10113.1
Hars	Histidine--tRNA ligase_ cytoplasmic	SYHC_MOUSE	7	3	30.6662	0.360872	0.424246	1.06328	D2	B6	57945.7	0.613364	0.666232	0.677517	0.706353	0.630204	0.689715	0.810754	0.701331	4380.09	4836.17	5200.07	5713.61	4122.03	4958.4	7735.14	8315.32
Gcsh	Glycine cleavage system H protein_ mitochondrial	GCSH_MOUSE	3	2	27.7278	0.361248	0.424386	1.26179	D2	B6	18865.3	0.319147	0.295748	0.18508	0.296526	0.205929	0.443901	0.266239	0.467485	2279.06	2146.83	1420.52	2398.56	1346.94	3191.23	2540.09	5542.73
Rps23	40S ribosomal protein S23	RS23_MOUSE	3	2	23.9971	0.361632	0.424536	1.18128	D2	B6	15978.7	1.15485	1.66303	1.63516	1.91126	2.00726	1.93799	1.27164	2.30115	8246.86	12071.9	12550.2	15460	13129.1	13932.3	12132.3	27283.5
Trim42	Tripartite motif-containing protein 42	TRI42_MOUSE	6	3	31.9909	0.362152	0.424843	1.04019	D2	B6	85861.7	0.43827	0.432802	0.434566	0.396947	0.460939	0.402434	0.442568	0.465065	3129.72	3141.71	3335.38	3210.86	3014.9	2893.12	4222.39	5514.03
Nrcam	Neuronal cell adhesion molecule	NRCAM_MOUSE	28	14	193.328	0.363662	0.426312	1.1028	B6	D2	139377	3.86052	3.06617	3.28039	2.79446	3.57216	2.65013	2.98328	2.58404	27568.3	22257.3	25177.6	22604.1	23364.8	19051.9	28462.5	30637.6
Sucla2	Succinate--CoA ligase [ADP-forming] subunit beta_ mitochondrial	SUCB1_MOUSE	28	23	202.203	0.365141	0.427742	1.10535	D2	B6	50456.2	10.3564	11.6514	10.9807	10.1555	10.9089	11.0535	15.2329	10.4937	73956	84577.6	84279.1	82146.7	71353.1	79464.2	145332	124419
Serpina1b	Alpha-1-antitrypsin 1-2	A1AT2_MOUSE;A1AT1_MOUSE;A1AT3_MOUSE	3	2	16.2203	0.365859	0.428279	1.11357	D2	B6	46145.8	0.830461	0.986309	1.06249	0.926078	0.844577	1.28689	0.978056	1.12798	5930.4	7159.61	8154.82	7490.95	5524.2	9251.49	9331.31	13373.8
Tmx2	Thioredoxin-related transmembrane protein 2	TMX2_MOUSE	5	3	34.6341	0.366165	0.428334	1.06111	D2	B6	34341.9	1.72813	1.88986	1.69771	1.75275	1.97002	1.62983	2.08036	1.82019	12340.7	13718.5	13030.2	14177.8	12885.5	11716.9	19848.1	21581.1
Camk1d	Calcium/calmodulin-dependent protein kinase type 1D	KCC1D_MOUSE	12	4	62.8699	0.366651	0.428598	1.09283	B6	D2	43318	0.460429	0.479104	0.442977	0.497807	0.414596	0.455582	0.519869	0.330555	3287.97	3477.82	3399.94	4026.71	2711.78	3275.2	4959.9	3919.22
Cdh23	Cadherin-23	CAD23_MOUSE	7	4	40.3777	0.36713	0.428831	1.10832	D2	B6	370307	2.17847	1.36886	1.87094	1.39501	2.09956	1.80878	1.78083	1.86212	15556.6	9936.54	14359.8	11284.1	13732.8	13003.4	16990.3	22078.2
Ca2	Carbonic anhydrase 2	CAH2_MOUSE	15	14	122.124	0.36737	0.428831	1.16492	D2	B6	29146.6	8.32489	11.6783	8.1597	10.6074	9.22672	13.2225	8.83743	13.8775	59448.8	84772.6	62627.2	85802.5	60350	95057.3	84315	164539
Cyb5b	Cytochrome b5 type B	CYB5B_MOUSE	7	5	77.1765	0.367959	0.428838	1.07679	B6	D2	16375.1	6.16765	5.54423	5.13708	4.55277	4.81172	5.37358	4.6373	5.05281	44043.8	40245.6	39428	36826.9	31472.4	38631	44243	59908.6
Cyfip2	Cytoplasmic FMR1-interacting protein 2	CYFP2_MOUSE	49	14	345.48	0.368119	0.428838	1.03885	B6	D2	147542	3.36529	3.44834	3.75275	3.6731	3.6231	3.51873	3.15165	3.41353	24031.9	25031.5	28803.1	29711.3	23697.9	25296.3	30068.9	40472.4
Hspa12b	Heat shock 70 kDa protein 12B	HS12B_MOUSE	13	3	72.8438	0.3684	0.428838	1.12189	D2	B6	76860.8	2.93274	2.50032	2.52021	2.96484	2.46958	3.7487	3.35785	2.67282	20943	18149.8	19343.1	23982.3	16153	26949.6	32036.2	31690.2
Abr	Active breakpoint cluster region-related protein	ABR_MOUSE	22	9	132.994	0.368428	0.428838	1.03297	B6	D2	98237.3	3.88641	3.73773	3.75655	4.02673	3.50353	3.9523	3.87866	3.58115	27753.2	27132.2	28832.2	32571.8	22915.8	28413.3	37005.1	42459.8
Cnpy2	Protein canopy homolog 2	CNPY2_MOUSE	3	2	17.8017	0.368675	0.428838	1.10427	D2	B6	21109.5	1.5132	1.13169	1.31902	1.03204	1.28361	1.46395	1.57687	1.19244	10805.9	8214.92	10123.7	8348.05	8395.8	10524.4	15044.4	14138.1
Kcnb1	Potassium voltage-gated channel subfamily B member 1	KCNB1_MOUSE;KCNB2_MOUSE	8	1	52.7538	0.369615	0.429473	2.7056	D2	B6	96447.1	0.00378183	0.00103928	0.0129152	0.00383896	0.0400332	0.00208351	0.0156123	0.000644883	27.0064	7.54413	99.1263	31.0529	261.849	14.9785	148.952	7.64604
Syt5	Synaptotagmin-5	SYT5_MOUSE	18	8	101.026	0.369741	0.429473	1.13514	B6	D2	43415	1.94038	1.62163	1.99097	1.94014	2.01858	1.04657	1.95003	1.58585	13856.4	11771.4	15281.1	15693.6	13203.1	7523.84	18604.6	18802.6
Ppp1r2	Protein phosphatase inhibitor 2	IPP2_MOUSE	3	1	17.9674	0.370345	0.429872	1.12834	D2	B6	23119.3	0.614864	0.779617	0.763159	0.806706	0.674485	1.03347	0.922599	0.71424	4390.8	5659.23	5857.39	6525.36	4411.66	7429.65	8802.21	8468.38
Psmd14	26S proteasome non-ATPase regulatory subunit 14	PSDE_MOUSE	4	1	27.5124	0.370688	0.429967	1.14744	B6	D2	34748.2	1.17844	1.47164	1.26029	1.60427	0.87547	1.5063	1.47328	0.950962	8415.32	10682.6	9672.94	12976.7	5726.26	10828.9	14056.1	11275.1
Lrrk2	Leucine-rich repeat serine/threonine-protein kinase 2	LRRK2_MOUSE	22	11	106.489	0.371306	0.430382	1.06655	B6	D2	288724	19.5573	16.6389	17.0584	16.6954	17.2499	14.6927	18.6983	14.9448	139661	120782	130927	135047	112828	105626	178394	177193
Plppr4	Phospholipid phosphatase-related protein type 4	PLPR4_MOUSE	18	11	120.99	0.372341	0.431279	1.1177	D2	B6	84259.8	1.44641	1.18868	1.20928	1.21611	1.42089	1.7881	1.31577	1.13133	10329	8628.64	9281.44	9837.02	9293.74	12854.8	12553.3	13413.5
Kctd16	BTB/POZ domain-containing protein KCTD16	KCD16_MOUSE	15	5	97.0963	0.373686	0.432361	1.05303	B6	D2	49827.8	1.86888	2.09884	1.9391	2.20022	2.13341	1.81433	1.94643	1.8046	13345.9	15235.5	14883	17797.3	13954.2	13043.3	18570.3	21396.2
Phf24	PHD finger protein 24	PHF24_MOUSE	11	8	81.3943	0.373815	0.432361	1.08404	B6	D2	45964.3	2.554	2.66925	2.28214	2.32171	2.01546	2.86855	2.03709	2.14418	18238.4	19376	17515.8	18780.1	13182.7	20622.2	19435.2	25422.5
Gsta1	Glutathione S-transferase A1	GSTA1_MOUSE;GSTA2_MOUSE	3	1	15.6221	0.374061	0.432361	1.07884	B6	D2	25722.1	0.424258	0.349175	0.371861	0.31745	0.346946	0.300712	0.378746	0.329446	3029.66	2534.66	2854.11	2567.82	2269.3	2161.83	3613.49	3906.07
Lpcat4	Lysophospholipid acyltransferase LPCAT4	LPCT4_MOUSE	4	3	19.7713	0.37455	0.432623	1.24795	B6	D2	57656.5	0.622242	0.931046	0.743717	1.33575	0.720661	0.68133	0.504024	1.00496	4443.49	6758.45	5708.17	10804.8	4713.69	4898.12	4808.73	11915.2
App	Amyloid-beta A4 protein	A4_MOUSE	15	7	87.7916	0.375962	0.43395	1.06293	B6	D2	87748.7	1.28279	1.23664	1.04209	1.03909	1.00756	1.10061	1.08366	1.13639	9160.52	8976.79	7998.21	8405.13	6590.26	7912.34	10338.8	13473.6
Ass1	Argininosuccinate synthase	ASSY_MOUSE	8	4	54.2378	0.376334	0.434	1.07813	B6	D2	46869.7	1.44674	1.38169	1.32648	1.21913	1.00421	1.44977	1.24345	1.28717	10331.3	10029.6	10181	9861.45	6568.35	10422.5	11863.4	15261.3
Ccdc59	Thyroid transcription factor 1-associated protein 26	TAP26_MOUSE	1	1	4.4452	0.376531	0.434	1.15296	D2	B6	28033.8	0.296134	0.249609	0.272977	0.320308	0.387529	0.209505	0.326677	0.389545	2114.72	1811.91	2095.15	2590.94	2534.75	1506.14	3116.72	4618.64
Rab43	Ras-related protein Rab-43	RAB43_MOUSE	5	1	33.4331	0.377285	0.434566	1.18992	B6	D2	23491.4	0.126103	0.153154	0.170736	0.175804	0.192663	0.102753	0.144284	0.0862166	900.514	1111.74	1310.43	1422.06	1260.16	738.696	1376.57	1022.23
Ppp2r5e	Serine/threonine-protein phosphatase 2A 56 kDa regulatory subunit epsilon isoform	2A5E_MOUSE	10	5	54.8004	0.377763	0.434595	1.03289	B6	D2	55112.7	1.38507	1.41612	1.29029	1.27937	1.22714	1.29	1.36625	1.31644	9890.95	10279.6	9903.25	10348.7	8026.43	9273.9	13034.9	15608.3
C1ql2	Complement C1q-like protein 2	C1QL2_MOUSE;C1QL3_MOUSE	1	1	6.3232	0.377837	0.434595	1.21496	D2	B6	29520	0.778123	0.473774	0.466853	0.574748	0.541839	0.616473	0.607888	1.0203	5556.65	3439.12	3583.18	4649.07	3544.05	4431.86	5799.66	12097.2
Tpr	Nucleoprotein TPR	TPR_MOUSE;KLH29_MOUSE;SPIR2_MOUSE;THOC5_MOUSE	47	20	296.207	0.379208	0.435868	1.18194	D2	B6	274390	13.6585	8.99332	12.7333	8.89411	13.0994	13.3162	16.8664	9.05318	97536.5	65282.4	97730.5	71943.6	85680.4	95730.9	160916	107339
Ndufa9	NADH dehydrogenase [ubiquinone] 1 alpha subcomplex subunit 9_ mitochondrial	NDUA9_MOUSE	23	16	161.659	0.380319	0.436507	1.06263	D2	B6	42639.3	11.7048	9.35097	11.2404	9.4082	11.6615	11.0019	10.0673	11.5856	83584.8	67878.6	86272.4	76101.9	76275.4	79093.1	96048.5	137365
Mpi	Mannose-6-phosphate isomerase	MPI_MOUSE	9	4	50.0065	0.380431	0.436507	1.11759	B6	D2	47259.4	0.228827	0.34378	0.252857	0.33427	0.218577	0.277076	0.2771	0.264957	1634.08	2495.5	1940.73	2703.88	1429.66	1991.92	2643.72	3141.46
Eci2	Enoyl-CoA delta isomerase 2_ mitochondrial	ECI2_MOUSE	12	5	74.0342	0.380557	0.436507	1.16718	B6	D2	43667	1.19105	0.882862	1.25704	1.40828	0.946721	0.728362	0.930298	1.45504	8505.37	6408.69	9648.03	11391.4	6192.3	5236.23	8875.67	17251.6
Aldh2	Aldehyde dehydrogenase_ mitochondrial	ALDH2_MOUSE	21	14	145.526	0.381579	0.437375	1.07885	D2	B6	57050.9	4.7466	4.45968	4.18342	4.59736	4.12542	4.91518	4.62073	5.74397	33895.9	32372.8	32108.5	37187.6	26983.5	35335.5	44084.9	68103.3
Ttc21b	Tetratricopeptide repeat protein 21B	TT21B_MOUSE	8	2	45.1725	0.381909	0.43745	1.09628	B6	D2	152392	1.29509	1.16586	1.46914	1.18376	1.42312	0.944291	1.2184	1.07892	9248.33	8462.99	11275.9	9575.29	9308.31	6788.56	11624.4	12792.3
Ints8	Integrator complex subunit 8	INT8_MOUSE	3	1	17.4693	0.3826	0.437662	1.16565	D2	B6	114893	2.7145	4.3595	4.19886	5.28647	4.29231	5.94775	3.74486	5.31744	19384.5	31645.6	32227.1	42761.7	28075.1	42758.7	35728.5	63046.2
Ube2v2	Ubiquitin-conjugating enzyme E2 variant 2	UB2V2_MOUSE	12	2	70.0288	0.382844	0.437662	1.1013	B6	D2	16423.8	0.761846	0.960938	0.736143	0.821334	0.609986	0.885289	0.665564	0.817708	5440.41	6975.44	5650.04	6643.69	3989.79	6364.39	6349.93	9695.14
Uqcrq	Cytochrome b-c1 complex subunit 8	QCR8_MOUSE	13	10	49.54	0.38289	0.437662	1.11316	D2	B6	9768.27	4.15626	2.61042	3.31898	3.48515	3.71995	3.11891	4.42691	3.84066	29680.2	18949	25473.8	28191	24331.4	22422	42235.7	45536.8
Uchl3	Ubiquitin carboxyl-terminal hydrolase isozyme L3	UCHL3_MOUSE;UCHL4_MOUSE	7	5	40.1566	0.383158	0.437665	1.04496	D2	B6	26322.8	1.82834	1.74421	1.61533	1.76941	1.65711	1.97947	1.8604	1.7731	13056.3	12661.2	12398	14312.5	10838.8	14230.5	17749.5	21022.8
Pcsk1n	ProSAAS	PCSK1_MOUSE	4	3	28.5116	0.383901	0.438067	1.10137	D2	B6	27327.3	1.23932	1.27753	1.05362	1.13279	1.05361	1.16368	1.47156	1.49119	8850.13	9273.56	8086.73	9162.99	6891.41	8365.75	14039.7	17680.3
Rbl2	Retinoblastoma-like protein 2	RBL2_MOUSE	7	2	35.4393	0.38404	0.438067	1.07117	B6	D2	128968	0.653027	0.748517	0.608877	0.70632	0.536815	0.717039	0.631093	0.651298	4663.33	5433.48	4673.25	5713.35	3511.19	5154.83	6021.06	7722.1
Ltn1	E3 ubiquitin-protein ligase listerin	LTN1_MOUSE	5	1	29.0894	0.385209	0.438965	1.28272	B6	D2	201659	0.208412	0.126304	0.162665	0.107219	0.150078	0.06803	0.179522	0.0737109	1488.29	916.837	1248.48	867.283	981.629	489.071	1712.76	873.953
Atp8a1	Phospholipid-transporting ATPase IA	AT8A1_MOUSE	22	11	131.866	0.385361	0.438965	1.0857	D2	B6	132725	2.87233	2.446	2.77515	2.24699	3.26335	2.89173	2.67443	2.39713	20511.6	17755.5	21299.8	18175.6	21344.9	20788.8	25515.9	28421.6
Rab35	Ras-related protein Rab-35	RAB35_MOUSE	9	5	76.88	0.385777	0.438965	1.06085	D2	B6	23310.4	4.64254	3.96318	4.48211	4.41749	5.11665	4.21131	4.97344	4.26917	33152.9	28768.7	34401	35732.6	33466.9	30275.3	47449.9	50617.4
Clasp2	CLIP-associating protein 2	CLAP2_MOUSE	22	10	135.252	0.385892	0.438965	1.03852	D2	B6	141652	0.554628	0.581359	0.515766	0.504415	0.520297	0.566355	0.579476	0.573096	3960.65	4220.08	3958.6	4080.16	3403.15	4071.56	5528.6	6794.9
Slc17a6	Vesicular glutamate transporter 2	VGLU2_MOUSE	10	6	57.2554	0.386543	0.439404	1.14782	B6	D2	65245	1.10334	0.733222	0.80726	0.689853	0.674844	0.772113	0.888471	0.568917	7879.07	5322.45	6195.88	5580.14	4414.01	5550.76	8476.62	6745.35
Uba2	SUMO-activating enzyme subunit 2	SAE2_MOUSE	4	1	20.1218	0.387416	0.439715	1.47706	B6	D2	71253.3	0.187138	0.336484	0.12712	0.512137	0.22132	0.310792	0.0661672	0.189013	1336.37	2442.53	975.67	4142.62	1447.61	2234.3	631.279	2241.04
Dlat	Dihydrolipoyllysine-residue acetyltransferase component of pyruvate dehydrogenase complex_ mitochondrial	ODP2_MOUSE	27	15	200.897	0.387535	0.439715	1.07558	D2	B6	68512.1	18.0956	15.7498	16.3453	14.1067	18.0232	15.2386	19.7357	16.1596	129223	114328	125454	114108	117886	109551	188292	191596
Rps11	40S ribosomal protein S11	RS11_MOUSE	5	3	30.9636	0.388146	0.439715	1.11339	D2	B6	18601.8	0.643796	0.522143	0.643573	0.470034	0.753404	0.510474	0.683027	0.591115	4597.41	3790.23	4939.55	3802.05	4927.85	3669.82	6516.54	7008.54
Slc25a51	Solute carrier family 25 member 51	S2551_MOUSE	6	3	26.0616	0.388194	0.439715	1.15049	D2	B6	33917.5	0.364565	0.373446	0.452366	0.322332	0.591044	0.349799	0.429161	0.370353	2603.39	2710.84	3472	2607.31	3865.89	2514.72	4094.48	4391.09
Trpa1	Transient receptor potential cation channel subfamily A member 1	TRPA1_MOUSE	5	1	26.3597	0.388251	0.439715	1.62558	D2	B6	130235	1.19043	1.53997	1.22024	1.15056	1.40622	1.13003	1.21452	4.54166	8501.01	11178.6	9365.54	9306.78	9197.78	8123.88	11587.3	53848.1
Ahcyl2	Putative adenosylhomocysteinase 3	SAHH3_MOUSE	19	6	125.183	0.388416	0.439715	1.04908	D2	B6	67926	2.99482	2.76741	2.74323	2.5176	2.88857	3.05782	3.02178	2.59595	21386.3	20088.6	21054.8	20364.6	18893.5	21982.9	28829.8	30778.8
Alg2	Alpha-1_3/1_6-mannosyltransferase ALG2	ALG2_MOUSE	13	10	87.5993	0.389793	0.440878	1.05555	D2	B6	48032.3	2.78488	2.90272	2.72729	2.9896	3.18935	2.57085	3.16123	3.11662	19887.1	21070.8	20932.5	24182.6	20860.9	18482	30160.3	36952.2
Atp1b3	Sodium/potassium-transporting ATPase subunit beta-3	AT1B3_MOUSE	4	1	30.6837	0.390097	0.440878	1.07379	B6	D2	32117.9	1.15736	1.05678	1.15267	1.02239	1.12074	0.940302	1.1776	0.848944	8264.8	7671.14	8846.94	8270.04	7330.51	6759.88	11235.1	10065.5
Banf1	Barrier-to-autointegration factor	BAF_MOUSE	4	3	22.5381	0.390323	0.440878	1.12156	B6	D2	10330.7	1.64722	1.14224	1.24616	1.00483	1.14665	1.12516	1.20048	1.02185	11763	8291.51	9564.48	8127.93	7499.96	8088.82	11453.4	12115.6
Gria4	Glutamate receptor 4	GRIA4_MOUSE	13	3	76.755	0.390512	0.440878	1.13618	D2	B6	101645	0.42425	0.340605	0.509602	0.477198	0.61521	0.425135	0.39628	0.553576	3029.61	2472.45	3911.29	3860	4023.96	3056.32	3780.78	6563.47
Cntn2	Contactin-2	CNTN2_MOUSE	19	12	116.054	0.391968	0.441639	1.0579	B6	D2	114016	3.11037	2.72339	2.85848	2.53494	2.70191	2.46779	2.96481	2.47822	22211.5	19769.1	21939.4	20504.8	17672.6	17741.1	28286.2	29383
Dbt	Lipoamide acyltransferase component of branched-chain alpha-keto acid dehydrogenase complex_ mitochondrial	ODB2_MOUSE	16	10	102.426	0.391985	0.441639	1.06792	D2	B6	53588.8	1.40073	1.31844	1.37067	1.47955	1.55137	1.22082	1.57427	1.60121	10002.8	9570.54	10520.1	11967.9	10147.2	8776.57	15019.6	18984.7
Eif5	Eukaryotic translation initiation factor 5	IF5_MOUSE	12	10	82.0392	0.391988	0.441639	1.10147	B6	D2	49424.7	7.03368	5.87673	6.3294	5.84185	7.15258	4.3406	6.35955	4.91839	50228.2	42659.2	48579.3	47254.1	46783.5	31204.8	60674.4	58314.8
Dock7	Dedicator of cytokinesis protein 7	DOCK7_MOUSE	19	8	123.552	0.392304	0.441694	1.09101	B6	D2	243321	2.52806	2.5468	2.90545	2.77819	3.13262	2.00521	2.10897	2.61429	18053.1	18487.2	22299.9	22472.5	20489.8	14415.5	20121	30996.2
Gatd1	Glutamine amidotransferase-like class 1 domain-containing protein 1	GALD1_MOUSE	3	3	16.4166	0.393008	0.442184	1.12669	D2	B6	23676.7	0.277583	0.373066	0.329007	0.415365	0.309707	0.477776	0.35477	0.429498	1982.25	2708.08	2525.19	3359.85	2025.73	3434.76	3384.74	5092.33
Erc1	ELKS/Rab6-interacting/CAST family member 1	RB6I2_MOUSE	36	13	227.158	0.393455	0.442219	1.06427	B6	D2	128559	1.77502	1.83769	1.66117	1.67297	1.51046	1.89971	1.72549	1.39165	12675.6	13339.7	12749.8	13532.5	9879.61	13657.1	16462.3	16500.1
As3mt	Arsenite methyltransferase	AS3MT_MOUSE	3	1	15.2009	0.393574	0.442219	1.38817	D2	B6	42478	0.544362	0.508807	0.509621	0.442212	0.638715	0.353898	0.509773	1.2809	3887.34	3693.43	3911.44	3577.01	4177.7	2544.19	4863.57	15187
Nwd1	NACHT domain- and WD repeat-containing protein 1	NWD1_MOUSE	10	3	51.1177	0.394074	0.442478	1.23678	D2	B6	175780	1.00365	0.598442	0.667856	0.832452	0.749442	1.47799	0.895881	0.713673	7167.16	4344.09	5125.92	6733.62	4901.94	10625.4	8547.31	8461.65
Dysf	Dysferlin	DYSF_MOUSE	10	2	58.3626	0.394558	0.442528	1.09012	B6	D2	240192	1.86765	1.49272	1.60248	1.45213	1.53226	1.61016	1.59716	1.14509	13337.1	10835.6	12299.3	11746.1	10022.2	11575.6	15237.9	13576.7
Slc25a10	Mitochondrial dicarboxylate carrier	DIC_MOUSE	4	2	21.5859	0.394832	0.442528	1.1149	D2	B6	32171.2	6.01964	5.35745	5.7288	4.1164	5.41663	7.43241	5.11973	5.69201	42986.8	38889.7	43969.7	33297.2	35429	53432	48845.7	67487.2
Apoo	MIC complex subunit Mic26	MIC26_MOUSE	12	10	62.5845	0.394922	0.442528	1.06044	D2	B6	22718.1	5.98923	4.63047	5.16678	4.39143	5.40111	5.50878	5.06156	5.42608	42769.7	33612.6	39656	35521.8	35327.5	39602.9	48290.7	64334.2
Cars	Cysteine--tRNA ligase_ cytoplasmic	SYCC_MOUSE	4	1	26.3695	0.395435	0.442803	1.03792	D2	B6	95487.3	1.84985	1.89308	1.81862	1.74158	2.07192	1.88392	1.87918	1.74507	13209.9	13741.8	13958.3	14087.5	13552	13543.6	17928.6	20690.4
Plekha7	Pleckstrin homology domain-containing family A member 7	PKHA7_MOUSE	7	3	45.6547	0.396247	0.443171	1.08629	B6	D2	127370	2.6483	2.52653	2.52071	2.41737	2.92582	1.93375	2.53308	1.91696	18911.8	18340.1	19346.9	19553.8	19137.1	13901.8	24167.3	22728.3
Rdh11	Retinol dehydrogenase 11	RDH11_MOUSE	3	2	16.0939	0.396512	0.443171	1.29392	D2	B6	35547.1	0.139459	0.217836	0.147623	0.168231	0.154311	0.208051	0.143608	0.365036	995.893	1581.27	1133.03	1360.81	1009.31	1495.69	1370.11	4328.04
Hexb	Beta-hexosaminidase subunit beta	HEXB_MOUSE	11	7	55.557	0.396724	0.443171	1.08882	D2	B6	61515	0.892295	1.04372	1.00764	1.22435	0.960934	1.11914	1.32736	1.13077	6371.96	7576.37	7733.82	9903.62	6285.26	8045.59	12663.9	13407
Snph	Syntaphilin	SNPH_MOUSE	9	5	53.4499	0.396838	0.443171	1.07787	D2	B6	54608.5	1.30765	1.14578	1.16427	1.02711	1.15848	1.20206	1.4943	1.15164	9338.04	8317.22	8936.01	8308.15	7577.36	8641.66	14256.7	13654.4
Ftl1	Ferritin light chain 1	FRIL1_MOUSE;FRIL2_MOUSE	4	2	26.1657	0.397896	0.443925	1.12839	D2	B6	20859.5	0.32656	0.367168	0.393396	0.519731	0.403477	0.467193	0.384179	0.558307	2332	2665.27	3019.39	4204.05	2639.06	3358.67	3665.33	6619.56
Uqcrb	Cytochrome b-c1 complex subunit 7	QCR7_MOUSE	15	8	91.2633	0.398051	0.443925	1.04653	D2	B6	13527.5	9.70362	8.92983	9.10118	7.78618	9.14168	9.61494	9.69697	8.71999	69294.5	64821.6	69853.3	62981.6	59793.8	69122.3	92515.6	103388
Rida	2-iminobutanoate/2-iminopropanoate deaminase	RIDA_MOUSE	8	4	55.3836	0.39833	0.443926	1.0719	B6	D2	14312.5	1.59056	1.95898	1.65533	1.82946	1.4645	1.90694	1.48602	1.70505	11358.4	14220.2	12705	14798.3	9578.97	13709.1	14177.6	20215.9
Gdap1	Ganglioside-induced differentiation-associated protein 1	GDAP1_MOUSE	7	5	52.351	0.39859	0.443926	1.0624	B6	D2	41538.9	18.7855	17.3867	17.1725	17.1797	16.9879	19.8644	15.0363	14.4937	134149	126210	131802	138965	111114	142806	143457	171845
Cltb	Clathrin light chain B	CLCB_MOUSE	8	7	58.6426	0.399177	0.44428	1.16012	B6	D2	25285.6	1.82733	2.82579	2.02415	2.47746	1.25821	2.63177	2.09934	1.90189	13049.2	20512.4	15535.7	20039.9	8229.7	18919.9	20029.1	22549.7
Acsl3	Long-chain-fatty-acid--CoA ligase 3	ACSL3_MOUSE	6	5	30.8862	0.399868	0.444525	1.13497	B6	D2	81519	1.08272	1.21883	1.18334	1.70731	1.11919	0.89011	1.19907	1.3664	7731.82	8847.49	9082.33	13810.3	7320.41	6399.05	11439.9	16200.7
Capn11	Calpain-11	CAN11_MOUSE	6	3	30.9161	0.399936	0.444525	1.08097	B6	D2	83768.1	0.913756	1.10331	1.00394	1.17445	0.795022	1.0021	1.10886	0.975192	6525.22	8008.95	7705.41	9500.02	5200.07	7204.16	10579.3	11562.4
Vps35	Vacuolar protein sorting-associated protein 35	VPS35_MOUSE	21	10	141.649	0.400986	0.445392	1.09431	D2	B6	92511.5	3.34376	4.2031	3.53998	4.17169	3.33959	4.17055	4.77832	4.40911	23878.1	30510.3	27170.1	33744.4	21843.6	29982.3	45588.4	52276.6
Srm	Spermidine synthase	SPEE_MOUSE	5	1	28.8281	0.401883	0.446088	1.07319	D2	B6	34565.3	0.252874	0.266477	0.256047	0.274579	0.29173	0.28143	0.32645	0.227218	1805.8	1934.36	1965.21	2221.04	1908.15	2023.22	3114.55	2694.01
Myo5b	Unconventional myosin-Vb	MYO5B_MOUSE	15	3	77.0271	0.402799	0.44639	1.23603	D2	B6	212224	0.0836382	0.159843	0.0874931	0.0878542	0.124727	0.186899	0.0910075	0.115049	597.268	1160.3	671.526	710.643	815.815	1343.63	868.273	1364.08
Ganab	Neutral alpha-glucosidase AB	GANAB_MOUSE	20	13	124.121	0.403041	0.44639	1.04072	B6	D2	107368	2.30207	2.57953	2.78331	2.6411	2.38397	2.46196	2.53176	2.52512	16439.3	18724.8	21362.4	21363.6	15593	17699.2	24154.7	29939
Rhob	Rho-related GTP-binding protein RhoB	RHOB_MOUSE	8	5	55.3697	0.403624	0.44639	1.07578	B6	D2	22579.6	2.25599	1.88509	1.8747	1.66533	1.98653	1.62798	1.86521	1.66031	16110.2	13683.8	14388.6	13470.6	12993.5	11703.6	17795.3	19685.5
Ablim2	Actin-binding LIM protein 2	ABLM2_MOUSE	13	6	84.7624	0.403729	0.44639	1.12401	D2	B6	69817.6	2.25333	1.80003	2.05191	1.59728	2.57093	2.05352	2.39662	1.63672	16091.3	13066.4	15748.8	12920.2	16815.9	14762.9	22865.3	19405.7
Mrpl12	39S ribosomal protein L12_ mitochondrial	RM12_MOUSE	5	3	29.3161	0.403889	0.44639	1.09221	D2	B6	21822.5	0.422164	0.48841	0.407136	0.487185	0.546151	0.472088	0.388071	0.565013	3014.72	3545.36	3124.85	3940.79	3572.25	3393.87	3702.46	6699.07
Hibch	3-hydroxyisobutyryl-CoA hydrolase_ mitochondrial	HIBCH_MOUSE	10	3	68.5032	0.403923	0.44639	1.10167	D2	B6	43322.9	0.543179	0.4295	0.567854	0.546806	0.65916	0.472719	0.509409	0.658264	3878.89	3117.74	4358.39	4423.05	4311.43	3398.4	4860.11	7804.7
1SV	Uncharacterized protein C1orf112 homolog	CA112_MOUSE	3	1	15.5169	0.404296	0.44639	1.16965	B6	D2	102933	0.218277	0.322754	0.204577	0.259814	0.14402	0.22269	0.199372	0.293508	1558.74	2342.87	1570.17	2101.6	942.005	1600.93	1902.14	3479.98
Ccdc66	Coiled-coil domain-containing protein 66	CCD66_MOUSE	7	2	37.9328	0.404409	0.44639	1.09886	D2	B6	108114	0.305113	0.260063	0.253436	0.223873	0.255547	0.338285	0.312015	0.239695	2178.84	1887.79	1945.17	1810.88	1671.48	2431.95	2976.83	2841.94
Praf2	PRA1 family protein 2	PRAF2_MOUSE	3	2	19.9279	0.404589	0.44639	1.03671	D2	B6	19706.3	2.42688	2.64628	2.60149	2.67659	2.70055	2.49525	2.62005	2.91542	17330.6	19209.3	19966.9	21650.7	17663.7	17938.5	24997.1	34566.6
Hspe1	10 kDa heat shock protein_ mitochondrial	CH10_MOUSE	8	4	45.827	0.405249	0.446412	1.05086	D2	B6	10962.7	5.04701	5.39628	5.12218	4.68372	4.99588	6.01845	5.30298	4.96167	36041.2	39171.5	39313.7	37886.1	32677	43267	50594	58828
Ppp2r1b	Serine/threonine-protein phosphatase 2A 65 kDa regulatory subunit A beta isoform	2AAB_MOUSE	20	8	170.518	0.405298	0.446412	1.04108	B6	D2	66618.7	0.536036	0.548989	0.555675	0.581277	0.513575	0.602423	0.504679	0.513624	3827.89	3985.11	4264.91	4701.89	3359.18	4330.85	4814.98	6089.77
Cox6a1	Cytochrome c oxidase subunit 6A1_ mitochondrial	CX6A1_MOUSE	10	9	81.135	0.40542	0.446412	1.18562	D2	B6	12352.2	25.36	18.6896	21.761	24.9798	35.6576	24.0085	18.0373	29.94	181098	135668	167020	202059	233228	172598	172088	354983
Slc25a1	Tricarboxylate transport protein_ mitochondrial	TXTP_MOUSE	10	5	54.092	0.408018	0.448747	1.07116	B6	D2	34273.7	0.969074	0.919157	0.873345	0.827565	0.769588	1.01267	0.842158	0.726299	6920.25	6672.16	6703.09	6694.09	5033.71	7280.15	8034.76	8611.35
Gdi1	Rab GDP dissociation inhibitor alpha	GDIA_MOUSE	36	20	296.86	0.408085	0.448747	1.11703	B6	D2	51092	11.1945	14.8232	14.226	17.8444	12.1656	13.9398	11.0555	14.8414	79940.8	107601	109187	144342	79572.6	100214	105477	175966
Atp5a1	ATP synthase subunit alpha_ mitochondrial	ATPA_MOUSE	115	89	536.635	0.409431	0.449691	1.0951	D2	B6	59866.8	76.5235	61.9098	64.4139	56.0998	64.5331	72.4131	85.8227	60.8035	546461	449403	494389	453785	422097	520581	818807	720916
Hhex	Hematopoietically-expressed homeobox protein Hhex	HHEX_MOUSE	1	1	6.8912	0.409616	0.449691	1.17673	B6	D2	30100.6	1.42185	1.93551	1.55402	1.91546	1.37235	2.3715	1.30975	0.74792	10153.5	14049.9	11927.4	15494	8976.27	17048.9	12495.9	8867.7
Capn8	Calpain-8	CAN8_MOUSE	2	1	16.097	0.40976	0.449691	1.12571	D2	B6	80247.2	1.93974	1.37263	1.55583	1.49439	1.89768	1.39968	2.25021	1.61488	13851.9	9963.91	11941.3	12088	12412.3	10062.4	21468.5	19146.7
Nav3	Neuron navigator 3	NAV3_MOUSE	9	5	50.0689	0.410622	0.450078	1.03397	B6	D2	253727	11.1521	10.711	10.9988	9.74579	10.0499	10.2288	10.9494	9.97989	79638.4	77751.4	84417.9	78832.6	65734.1	73535.4	104465	118326
Bcs1l	Mitochondrial chaperone BCS1	BCS1_MOUSE	11	8	71.9665	0.410658	0.450078	1.10625	D2	B6	47577.4	1.60053	1.42271	1.58961	1.5644	1.77461	1.4497	2.16844	1.44085	11429.6	10327.4	12200.5	12654.3	11607.4	10422	20688.4	17083.4
Pef1	Peflin	PEF1_MOUSE	3	2	18.6302	0.412301	0.451579	1.06124	D2	B6	29512.9	1.28617	1.18825	1.47426	1.41593	1.55111	1.527	1.3086	1.3064	9184.66	8625.52	11315.2	11453.3	10145.5	10977.7	12484.9	15489.3
Acsbg1	Long-chain-fatty-acid--CoA ligase ACSBG1	ACBG1_MOUSE	14	3	82.8516	0.413204	0.452267	1.07285	B6	D2	81281.3	0.310474	0.405213	0.365618	0.419958	0.333174	0.338624	0.395261	0.332263	2217.12	2941.44	2806.19	3397	2179.22	2434.39	3771.06	3939.47
Agpat4	1-acyl-sn-glycerol-3-phosphate acyltransferase delta	PLCD_MOUSE	2	1	19.6443	0.413641	0.452446	1.11039	B6	D2	44665.9	2.72817	2.32456	2.70806	2.2795	2.90579	1.8297	2.62774	1.6789	19482.1	16874	20784.9	18438.6	19006.2	13153.8	25070.4	19905.8
Map3k13	Mitogen-activated protein kinase kinase kinase 13	M3K13_MOUSE	14	5	88.0922	0.414388	0.452963	1.0966	B6	D2	108127	6.43122	4.7875	5.39813	4.86426	5.87157	3.96039	5.23368	4.52328	45926	34752.5	41431.7	39346.5	38404.7	28471.4	49932.9	53630.2
Rab6a	Ras-related protein Rab-6A	RAB6A_MOUSE	12	4	71.3333	0.415607	0.45392	1.07466	B6	D2	23703.9	3.22478	3.40091	3.35104	3.13349	3.87983	2.4593	2.92427	2.936	23028.4	24687.2	25719.8	25346.5	25377.2	17680	27899.5	34810.6
Ufm1	Ubiquitin-fold modifier 1	UFM1_MOUSE	3	1	20.0904	0.416014	0.45392	1.10001	D2	B6	9174.62	1.29738	1.64835	1.27791	1.59192	1.25842	1.73586	1.84053	1.56239	9264.72	11965.3	9808.23	12876.9	8231.04	12479.2	17559.9	18524.5
Numbl	Numb-like protein	NUMBL_MOUSE	4	2	22.406	0.416218	0.45392	1.05152	B6	D2	64814.8	0.42559	0.385507	0.411985	0.379992	0.380124	0.434355	0.338301	0.371747	3039.18	2798.39	3162.06	3073.72	2486.31	3122.6	3227.62	4407.62
Bin1	Myc box-dependent-interacting protein 1	BIN1_MOUSE	17	12	124.151	0.416561	0.45392	1.11025	B6	D2	64698.4	5.0019	6.15135	6.3848	7.32514	5.11292	5.3984	4.5886	7.29434	35719	44652.6	49004.6	59252.3	33442.5	38809.4	43778.3	86485.2
Gcc2	GRIP and coiled-coil domain-containing protein 2	GCC2_MOUSE;DUS4L_MOUSE	11	7	66.0796	0.416639	0.45392	1.15451	D2	B6	195414	0.594569	0.591929	0.605197	0.644371	0.545905	0.562812	0.70711	0.996638	4245.87	4296.81	4645.01	5212.25	3570.65	4046.08	6746.31	11816.6
Hnrnpf	Heterogeneous nuclear ribonucleoprotein F	HNRPF_MOUSE	3	1	17.6996	0.417321	0.454363	1.13163	D2	B6	46072.1	0.720182	0.723584	0.703551	0.628092	0.683187	1.02223	0.57877	0.856535	5142.89	5252.49	5399.89	5080.57	4468.58	7348.87	5521.86	10155.5
Epb41l2	Band 4.1-like protein 2	E41L2_MOUSE	25	14	149.116	0.418224	0.455047	1.06754	B6	D2	110453	2.72977	2.39144	2.22166	2.3001	2.35183	1.88004	2.54134	2.25969	19493.6	17359.5	17051.7	18605.3	15382.8	13515.7	24246.1	26792
Cpne3	Copine-3	CPNE3_MOUSE	3	1	17.3664	0.418869	0.455222	1.16794	B6	D2	60326.4	0.064841	0.104955	0.114979	0.143326	0.101578	0.0715577	0.0921502	0.101258	463.036	761.87	882.488	1159.35	664.398	514.432	879.175	1200.57
Trim2	Tripartite motif-containing protein 2	TRIM2_MOUSE	14	5	84.6934	0.418938	0.455222	1.08432	B6	D2	82471.7	0.593127	0.738369	0.590182	0.733912	0.503383	0.709623	0.622475	0.613609	4235.57	5359.82	4529.76	5936.53	3292.52	5101.52	5938.83	7275.25
Gabrb2	Gamma-aminobutyric acid receptor subunit beta-2	GBRB2_MOUSE	14	2	82.3256	0.419709	0.455628	1.08863	B6	D2	59424.8	0.990863	0.837907	0.897663	0.808699	0.958803	0.637332	0.914845	0.73635	7075.85	6082.36	6889.74	6541.48	6271.33	4581.81	8728.24	8730.52
Rab31	Ras-related protein Rab-31	RAB31_MOUSE	7	5	40.0207	0.419966	0.455628	1.10565	D2	B6	21673.7	2.627	1.76872	2.23912	1.87135	2.48972	2.28621	2.73624	1.89268	18759.7	12839.2	17185.7	15137.1	16284.7	16435.7	26105.6	22440.5
Utp20	Small subunit processome component 20 homolog	UTP20_MOUSE	11	1	66.8792	0.420562	0.455628	3.7301	D2	B6	320425	0.000130804	0.00990677	0	0.000626801	0	0.00601472	0	0.0337644	0.934087	71.9132	0	5.07013	0	43.2401	0	400.327
Adgrl3	Adhesion G protein-coupled receptor L3	AGRL3_MOUSE	27	12	141.329	0.420686	0.455628	1.04762	B6	D2	172962	3.07057	3.53257	3.48668	3.48656	3.22866	2.90099	3.6067	3.22292	21927.2	25642.9	26760.9	28202.5	21117.9	20855.4	34410.3	38212.4
Pura	Transcriptional activator protein Pur-alpha	PURA_MOUSE	9	7	78.5729	0.420854	0.455628	1.11777	D2	B6	34997.8	3.52012	4.40987	3.4475	3.36585	3.82887	5.03289	3.15053	4.46743	25137.5	32011.2	26460.2	27226	25043.8	36181.7	30058.2	52968
Lrpprc	Leucine-rich PPR motif-containing protein_ mitochondrial	LPPRC_MOUSE	43	30	296.094	0.420967	0.455628	1.05663	B6	D2	157870	2.50311	2.93369	2.89663	2.93555	2.47529	2.61647	2.47282	3.10048	17875	21295.6	22232.2	23745.3	16190.3	18809.9	23592.3	36760.7
Acsl6	Long-chain-fatty-acid--CoA ligase 6	ACSL6_MOUSE	24	16	156.761	0.421754	0.456181	1.07159	B6	D2	79043.9	3.81257	3.72282	3.64089	4.0149	3.73445	2.81902	3.3054	4.31741	27225.9	27023.9	27944.5	32476.1	24426.3	20266.1	31535.7	51189.3
Sh2b2	SH2B adapter protein 2	SH2B2_MOUSE	5	2	29.2431	0.422144	0.456303	1.14617	D2	B6	67298.8	0.630951	1.49067	1.591	1.47651	1.50977	1.58256	1.5008	1.35451	4505.68	10820.8	12211.3	11943.4	9875.06	11377.1	14318.6	16059.7
Atp5f1	ATP synthase F(0) complex subunit B1_ mitochondrial	AT5F1_MOUSE	20	17	145.685	0.422534	0.456427	1.11839	D2	B6	29062.9	13.2096	11.6914	13.7521	9.72882	15.7866	13.0771	15.0194	10.2265	94330.7	84867.5	105550	78695.4	103257	94012.2	143295	121250
Epb41	Protein 4.1	41_MOUSE	7	3	40.5672	0.423198	0.456845	1.15025	B6	D2	96367.6	0.459993	0.66816	0.546173	0.708182	0.525437	0.469137	0.365261	0.711456	3284.86	4850.17	4191.98	5728.41	3436.77	3372.65	3484.84	8435.36
Ipo5	Importin-5	IPO5_MOUSE	28	15	166.309	0.423942	0.457348	1.07523	B6	D2	125074	4.49973	5.64582	5.39243	6.10045	5.2935	4.8611	4.41385	5.55605	32133	40983	41387.9	49345.9	34623.6	34946.7	42111.1	65875.2
Rpl18	60S ribosomal protein L18	RL18_MOUSE	6	3	43.3828	0.425394	0.458444	1.07958	B6	D2	21701.6	3.30925	4.28988	3.4681	3.87755	2.79762	3.85823	3.49007	3.69722	23631.6	31140.2	26618.3	31365.1	18298.7	27737	33297.6	43836
Rai14	Ankycorbin	RAI14_MOUSE	6	4	31.1233	0.425568	0.458444	1.0436	D2	B6	109537	0.220042	0.186003	0.184984	0.18869	0.192993	0.195402	0.212679	0.212638	1571.34	1350.2	1419.79	1526.29	1262.33	1404.75	2029.1	2521.14
Dnm1	Dynamin-1	DYN1_MOUSE	76	45	547.845	0.425791	0.458444	1.04829	B6	D2	98202.2	17.7153	22.4796	19.4989	19.269	18.4974	19.4939	18.9583	18.3761	126507	163179	149658	155865	120987	140143	180875	217875
Sbf1	Myotubularin-related protein 5	MTMR5_MOUSE	21	11	100.385	0.426619	0.458816	1.05267	D2	B6	210746	0.763012	0.626739	0.677924	0.596897	0.738585	0.705853	0.718139	0.642326	5448.74	4549.5	5203.19	4828.23	4830.92	5074.42	6851.53	7615.73
Mapk15	Mitogen-activated protein kinase 15	MK15_MOUSE	13	6	79.2534	0.426977	0.458816	1.08237	B6	D2	61078	2.47654	2.54065	2.66508	2.44333	2.53631	2.51655	2.64347	1.65868	17685.2	18442.6	20455	19763.8	16589.5	18091.6	25220.5	19666.1
Serpine2	Glia-derived nexin	GDN_MOUSE	2	1	11.0191	0.426994	0.458816	1.11425	B6	D2	44264.5	0.242895	0.299246	0.291197	0.305041	0.305676	0.233832	0.176282	0.305862	1734.54	2172.22	2234.99	2467.44	1999.36	1681.03	1681.85	3626.45
Mfn2	Mitofusin-2	MFN2_MOUSE	20	13	126.858	0.427249	0.458816	1.08339	B6	D2	86929.4	3.40496	2.9422	3.18977	2.53113	3.25185	2.60919	2.93949	2.33858	24315.1	21357.4	24482.1	20474.1	21269.7	18757.6	28044.7	27727.3
Faf2	FAS-associated factor 2	FAF2_MOUSE	12	6	62.0581	0.427563	0.458856	1.10895	B6	D2	52813.6	2.03998	1.63321	1.56676	1.25697	1.43477	1.64433	1.49681	1.28271	14567.7	11855.5	12025.2	10167.5	9384.55	11821.2	14280.6	15208.5
Cfl2	Cofilin-2	COF2_MOUSE	8	3	61.073	0.428754	0.459823	1.13648	B6	D2	18823.7	0.838182	1.06675	0.750959	1.02626	0.529047	1.06688	0.804079	0.839955	5985.54	7743.56	5763.75	8301.32	3460.38	7669.85	7671.45	9958.92
Nceh1	Neutral cholesterol ester hydrolase 1	NCEH1_MOUSE	17	12	113.009	0.429053	0.459823	1.06809	B6	D2	45967.8	1.89262	2.16649	2.09681	1.78874	1.95465	2.05684	1.50813	1.91861	13515.4	15726.6	16093.4	14469	12784.9	14786.7	14388.6	22748
Aspa	Aspartoacylase	ACY2_MOUSE	6	3	37.6702	0.4293	0.459823	1.11689	B6	D2	35800.9	0.906254	1.08547	0.911852	1.38712	0.793062	1.02624	0.930347	1.092	6471.65	7879.42	6998.64	11220.3	5187.25	7377.69	8876.14	12947.3
Isyna1	Inositol-3-phosphate synthase 1	INO1_MOUSE	7	2	48.709	0.429849	0.459992	1.11523	D2	B6	61559	0.573588	0.381712	0.489807	0.374183	0.491058	0.627439	0.453203	0.457235	4096.05	2770.84	3759.36	3026.73	3211.9	4510.69	4323.86	5421.2
Pfn1	Profilin-1	PROF1_MOUSE	13	9	83.2948	0.430015	0.459992	1.10431	B6	D2	15128.3	5.56563	7.86865	6.28129	7.85337	5.12476	7.18153	5.87325	6.78535	39744.7	57118.5	48210.1	63525.1	33519.9	51628.4	56034.8	80450.4
Serpinb1a	Leukocyte elastase inhibitor A	ILEUA_MOUSE;ILEUC_MOUSE	4	3	22.6882	0.431023	0.460771	1.11675	B6	D2	42746.1	0.222043	0.252013	0.192433	0.261686	0.151728	0.24396	0.18335	0.252097	1585.63	1829.36	1476.96	2116.75	992.422	1753.84	1749.28	2988.99
Hbb-b1	Hemoglobin subunit beta-1	HBB1_MOUSE	26	18	154	0.432926	0.462281	1.07326	B6	D2	15954.3	31.1823	37.0607	35.5202	32.1303	32.7574	32.7791	36.426	24.6551	222676	269024	272624	259899	214259	235650	347528	292322
Rab10	Ras-related protein Rab-10	RAB10_MOUSE	17	12	78.8984	0.433235	0.462281	1.08065	B6	D2	22769.1	4.50483	4.03126	4.55873	4.06994	4.88025	2.96357	3.9229	4.11695	32169.4	29262.9	34989.1	32921.3	31920.7	21305.3	37427.1	48812.6
Astn1	Astrotactin-1	ASTN1_MOUSE	26	10	145.562	0.433275	0.462281	1.15015	B6	D2	147678	1.36318	2.03983	1.77928	2.4196	1.7896	1.17931	1.68192	1.95863	9734.6	14807.1	13656.3	19571.9	11705.4	8478.15	16046.6	23222.4
Shq1	Protein SHQ1 homolog	SHQ1_MOUSE	5	3	20.0757	0.434766	0.463571	1.02567	D2	B6	64085.6	2.00812	2.03835	2.11016	1.85011	2.00886	2.02563	2.1387	2.03906	14340.2	14796.3	16195.8	14965.3	13139.5	14562.3	20404.6	24176.1
Rimbp2	RIMS-binding protein 2	RIMB2_MOUSE	5	3	30.6283	0.435303	0.463644	1.13403	D2	B6	119084	0.360456	0.238603	0.337148	0.288749	0.434285	0.366132	0.239566	0.349156	2574.05	1732.01	2587.68	2335.66	2840.56	2632.14	2285.62	4139.76
Prep	Prolyl endopeptidase	PPCE_MOUSE	5	4	26.3891	0.435396	0.463644	1.11938	D2	B6	81721.2	0.639902	0.653679	0.641961	0.762037	0.581919	0.912825	0.897368	0.627512	4569.6	4745.05	4927.17	6164.04	3806.21	6562.35	8561.5	7440.09
Clpb	Caseinolytic peptidase B protein homolog	CLPB_MOUSE	15	7	72.59	0.435727	0.463698	1.08664	B6	D2	76403.1	2.54129	1.95436	2.2218	1.91914	1.86742	2.28225	2.18129	1.61702	18147.6	14186.7	17052.7	15523.7	12214.4	16407.2	20811	19172.2
Tppp	Tubulin polymerization-promoting protein	TPPP_MOUSE	11	6	79.9978	0.436417	0.463993	1.04867	B6	D2	23745.7	9.78031	11.3224	10.1687	11.1956	10.4703	10.4949	8.80153	10.7293	69842.1	82189	78046.5	90560.4	68484.2	75448.3	83972.5	127212
Rasl2-9	GTP-binding nuclear protein Ran_ testis-specific isoform	RANT_MOUSE	5	1	28.7843	0.436713	0.463993	1.14239	D2	B6	24623.3	0.128749	0.094871	0.0997667	0.0834725	0.151296	0.124568	0.105886	0.0830424	919.406	688.668	765.729	675.2	989.591	895.527	1010.22	984.591
Cdc42	Cell division control protein 42 homolog	CDC42_MOUSE	5	4	50.1963	0.436848	0.463993	1.0671	D2	B6	21600.8	7.15373	6.03791	6.94568	6.45682	8.22594	6.96328	6.05042	7.13899	51085.4	43829.2	53309.5	52228.5	53804.1	50059.4	57725.1	84643.3
Fap	Prolyl endopeptidase FAP	SEPR_MOUSE	13	6	68.5727	0.43715	0.464015	1.03404	B6	D2	88629.1	2.70072	2.79338	2.58613	2.49577	2.34757	2.55747	2.75505	2.56774	19286.1	20277.1	19849.1	20188	15354.9	18385.8	26285	30444.3
Uso1	General vesicular transport factor p115	USO1_MOUSE	5	2	25.0737	0.438622	0.464515	1.13885	D2	B6	108067	0.179815	0.251123	0.163686	0.207211	0.184283	0.285185	0.178323	0.265376	1284.08	1822.9	1256.32	1676.11	1205.36	2050.21	1701.32	3146.43
Slc12a5	Solute carrier family 12 member 5	S12A5_MOUSE	39	23	246.871	0.438683	0.464515	1.08123	D2	B6	127697	7.84686	6.49112	6.49932	5.43451	8.378	6.3892	7.12472	6.51384	56035.2	47119	49883.5	43959.1	54798.7	45932.3	67974.7	77231.3
Pitpnm1	Membrane-associated phosphatidylinositol transfer protein 1	PITM1_MOUSE	8	3	39.3744	0.438838	0.464515	1.20757	D2	B6	136081	0.822343	0.351924	0.563871	0.395131	0.57774	0.877508	0.661732	0.459087	5872.43	2554.61	4327.82	3196.17	3778.87	6308.45	6313.36	5443.15
Timm50	Mitochondrial import inner membrane translocase subunit TIM50	TIM50_MOUSE	9	6	57.0471	0.438991	0.464515	1.04811	B6	D2	40004.6	1.73807	1.69359	1.53979	1.40247	1.48744	1.62996	1.46929	1.49465	12411.7	12293.8	11818.2	11344.4	9729.04	11717.8	14018	17721.3
G3bp1	Ras GTPase-activating protein-binding protein 1	G3BP1_MOUSE	5	2	27.4478	0.439028	0.464515	1.08205	B6	D2	51885.9	0.711557	0.860514	0.704351	0.824888	0.6612	0.704561	0.607543	0.892839	5081.29	6246.47	5406.03	6672.43	4324.77	5065.13	5796.37	10585.9
Kif3b	Kinesin-like protein KIF3B	KIF3B_MOUSE	8	2	43.1399	0.439433	0.464646	1.12789	D2	B6	85402.5	0.617178	0.694781	0.66191	0.747908	0.641158	1.06357	0.659216	0.705927	4407.33	5043.41	5080.29	6049.75	4193.68	7646.09	6289.36	8369.81
Nars	Asparagine--tRNA ligase_ cytoplasmic	SYNC_MOUSE	8	3	40.1073	0.44044	0.465412	1.11359	D2	B6	65191.9	0.760769	1.00083	0.835221	0.996794	0.761546	1.09755	1.22725	0.915452	5432.72	7264.99	6410.48	8062.96	4981.11	7890.34	11708.8	10854
Spta1	Spectrin alpha chain_ erythrocytic 1	SPTA1_MOUSE	27	10	144.043	0.441119	0.465831	1.06675	D2	B6	281006	1.41935	1.2684	1.2706	1.14078	1.41379	1.20233	1.57305	1.25033	10135.7	9207.34	9752.09	9227.65	9247.29	8643.59	15008	14824.5
Kdm5b	Lysine-specific demethylase 5B	KDM5B_MOUSE	9	3	49.2187	0.44194	0.4664	1.07352	D2	B6	178635	0.48129	0.488666	0.435486	0.491802	0.513144	0.534969	0.401365	0.587245	3436.94	3547.23	3342.44	3978.13	3356.37	3845.92	3829.3	6962.67
Ergic1	Endoplasmic reticulum-Golgi intermediate compartment protein 1	ERGI1_MOUSE	5	5	36.0675	0.443699	0.466727	1.10099	B6	D2	32961.4	0.690714	0.832461	0.644541	0.813209	0.816329	0.66079	0.487278	0.743092	4932.45	6042.83	4946.97	6577.96	5339.43	4750.45	4648.96	8810.46
Acot10	Acyl-coenzyme A thioesterase 10_ mitochondrial	ACO10_MOUSE	13	3	80.3338	0.443718	0.466727	1.05417	B6	D2	50837.7	4.3563	4.99587	4.5706	4.60638	4.4295	5.08632	3.7182	4.34296	31108.8	36265	35080.2	37260.5	28972.4	36565.8	35474.1	51492.3
Atp5j	ATP synthase-coupling factor 6_ mitochondrial	ATP5J_MOUSE	14	6	98.6081	0.444084	0.466727	1.10036	D2	B6	12496.5	16.3936	11.7248	12.584	9.65311	12.3312	15.1295	15.8809	12.0675	117068	85110.6	96584.5	78083	80655.7	108767	151514	143078
Txn2	Thioredoxin_ mitochondrial	THIOM_MOUSE	2	2	18.6376	0.44417	0.466727	1.25518	D2	B6	18426.3	0.271072	0.233432	0.307031	0.247318	0.262072	0.251585	0.572266	0.243125	1935.75	1694.48	2356.52	2000.53	1714.16	1808.66	5459.8	2882.6
Nefh	Neurofilament heavy polypeptide	NFH_MOUSE	28	11	178.714	0.444191	0.466727	1.09801	D2	B6	117280	1.6183	1.47532	1.78274	1.20829	1.74297	1.30913	1.90971	1.71922	11556.4	10709.4	13682.9	9773.74	11400.4	9411.4	18219.9	20383.9
Hnrnpl	Heterogeneous nuclear ribonucleoprotein L	HNRPL_MOUSE	2	1	9.9399	0.4442	0.466727	1.10599	B6	D2	64591.1	0.773257	0.987109	1.26246	1.04617	0.766298	0.945442	0.995228	0.972102	5521.9	7165.42	9689.66	8462.32	5012.19	6796.84	9495.14	11525.7
Fam210a	Protein FAM210A	F210A_MOUSE	3	2	15.9667	0.444229	0.466727	1.07154	D2	B6	31656.7	1.74385	1.53914	1.54159	1.36028	1.83324	1.55262	1.83175	1.40972	12453	11172.6	11832	11003.2	11990.8	11161.9	17476.1	16714.4
Ogdh	2-oxoglutarate dehydrogenase_ mitochondrial	ODO1_MOUSE	48	37	379.083	0.445188	0.467437	1.0628	B6	D2	117647	21.0763	27.1152	23.6476	27.3332	21.7085	25.1096	22.664	23.83	150508	196829	181500	221096	141991	180514	216230	282540
Neo1	Neogenin	NEO1_MOUSE	14	10	84.5688	0.4461	0.468097	1.05951	B6	D2	164130	2.10807	1.77406	1.79753	1.75128	1.59185	1.6615	2.06652	1.69372	15053.9	12877.9	13796.4	14165.9	10412	11944.6	19716	20081.5
Ddah2	N(G)_N(G)-dimethylarginine dimethylaminohydrolase 2	DDAH2_MOUSE	6	1	40.1064	0.446904	0.468517	1.23661	B6	D2	29988	0.0519007	0.0525527	0.0360699	0.0446022	0.0198275	0.064377	0.0418445	0.0236554	370.628	381.48	276.844	360.783	129.687	462.809	399.225	280.47
Cuta	Protein CutA	CUTA_MOUSE	2	1	12.9531	0.447068	0.468517	1.31979	B6	D2	18979.1	0.635134	0.925726	0.505181	1.41482	0.614465	0.823589	0.259528	0.93986	4535.55	6719.84	3877.36	11444.3	4019.08	5920.83	2476.07	11143.4
Fxn	Frataxin_ mitochondrial	FRDA_MOUSE	3	2	17.0939	0.447646	0.468825	1.04395	D2	B6	23038	1.65502	1.58837	1.61358	1.73606	1.69953	1.55644	1.68285	1.94395	11818.7	11529.9	12384.5	14042.8	11116.2	11189.4	16055.5	23048.4
Rtn1	Reticulon-1	RTN1_MOUSE	33	22	181.515	0.449018	0.469963	1.05825	B6	D2	83914.7	6.78751	6.99907	6.38783	6.09962	5.53073	6.62364	7.25975	5.41369	48470.3	50806.2	49027.8	49339.2	36175.3	47617.7	69262.9	64187.3
Cacnb1	Voltage-dependent L-type calcium channel subunit beta-1	CACB1_MOUSE	10	4	56.4343	0.450313	0.47102	1.08184	D2	B6	65771.4	0.983227	0.828039	0.927349	0.830028	0.957342	0.918975	1.18262	0.801753	7021.32	6010.73	7117.58	6714.01	6261.77	6606.56	11283	9505.98
Rpl10	60S ribosomal protein L10	RL10_MOUSE;RL10L_MOUSE	11	7	71.5391	0.451367	0.471824	1.08318	B6	D2	25060.2	3.46305	3.59469	3.45856	2.79579	3.44784	3.15351	3.36902	2.31949	24730	26093.8	26545.1	22614.8	22551.6	22670.7	32142.7	27500.9
Pdxp	Pyridoxal phosphate phosphatase	PLPP_MOUSE	3	2	19.5533	0.451955	0.472139	1.14993	D2	B6	31911.1	1.20901	1.48355	1.34078	1.56192	1.18893	2.2418	1.63877	1.36464	8633.66	10769.1	10290.7	12634.2	7776.53	16116.4	15635	16179.8
Hnrnpk	Heterogeneous nuclear ribonucleoprotein K	HNRPK_MOUSE	9	6	70.7349	0.453418	0.473275	1.09608	B6	D2	51261.5	5.18729	6.78127	6.8158	6.81212	4.98858	4.574	6.61916	7.17107	37042.9	49225.2	52312.6	55102.5	32629.2	32882.7	63151.2	85023.7
Plcz1	1-phosphatidylinositol 4_5-bisphosphate phosphodiesterase zeta-1	PLCZ1_MOUSE	6	3	34.8475	0.453928	0.473275	1.52663	D2	B6	75184.3	0.1539	0.182867	0.146936	0.14359	0.098917	0.540901	0.161279	0.156546	1099.01	1327.43	1127.76	1161.49	646.995	3888.56	1538.71	1856.09
Dctn4	Dynactin subunit 4	DCTN4_MOUSE	11	5	58.8287	0.453945	0.473275	1.05611	B6	D2	53912.4	0.878668	0.984455	0.893776	1.0979	0.841452	0.876473	1.02324	0.908846	6274.65	7146.15	6859.9	8880.82	5503.76	6301.01	9762.37	10775.7
Sfxn3	Sideroflexin-3	SFXN3_MOUSE	23	16	159.063	0.454189	0.473275	1.06335	D2	B6	35691.4	17.8712	14.1629	15.0925	13.4345	14.9918	17.13	17.7787	14.497	127620	102808	115838	108670	98058	123148	169621	171883
Flot1	Flotillin-1	FLOT1_MOUSE	22	14	158.056	0.456386	0.475264	1.12086	D2	B6	47798.7	3.95316	3.01188	2.90799	2.31805	3.25324	4.05774	3.76948	2.58409	28229.9	21863.2	22319.4	18750.5	21278.8	29171.3	35963.3	30638.2
Ppp3cb	Serine/threonine-protein phosphatase 2B catalytic subunit beta isoform	PP2BB_MOUSE	26	12	137.488	0.457599	0.476075	1.06033	B6	D2	59857.9	1.42504	1.38002	1.43865	1.50266	1.40171	1.58761	1.07538	1.35472	10176.4	10017.5	11041.9	12154.9	9168.3	11413.4	10259.8	16062.2
Ctsf	Cathepsin F	CATF_MOUSE	5	2	27.9909	0.457741	0.476075	1.19169	D2	B6	52288.3	0.216793	0.19968	0.212592	0.221473	0.217127	0.22807	0.400459	0.167921	1548.14	1449.47	1631.69	1791.47	1420.18	1639.61	3820.65	1990.95
Asb11	Ankyrin repeat and SOCS box protein 11	ASB11_MOUSE	3	2	14.5985	0.458418	0.476478	1.33841	D2	B6	36072.6	0.230734	0.22077	0.183142	0.371584	0.430777	0.290016	0.0920955	0.533862	1647.69	1602.57	1405.65	3005.7	2817.62	2084.94	878.653	6329.73
Prmt1	Protein arginine N-methyltransferase 1	ANM1_MOUSE	4	1	18.635	0.459068	0.476854	1.30404	D2	B6	43063	0.297577	0.608909	0.590519	1.06063	0.679089	0.683635	0.557093	1.41545	2125.02	4420.06	4532.35	8579.32	4441.78	4914.69	5315.04	16782.3
Rock2	Rho-associated protein kinase 2	ROCK2_MOUSE	36	16	206.896	0.459491	0.476993	1.0637	D2	B6	161726	8.51439	7.43088	6.98046	5.84616	6.99678	8.4174	7.60532	7.5851	60802	53940.7	53576.3	47289	45764.4	60513.2	72559.9	89932.7
Inf2	Inverted formin-2	INF2_MOUSE	18	8	108.562	0.460289	0.477471	1.05626	B6	D2	139701	1.26782	1.20171	1.1973	1.18225	1.29495	1.18095	1.2024	0.912482	9053.63	8723.2	9189.52	9563.09	8470	8489.93	11471.7	10818.8
Psma6	Proteasome subunit alpha type-6	PSA6_MOUSE	10	4	58.4136	0.460804	0.477471	1.03904	B6	D2	27828.7	0.514961	0.568362	0.532202	0.518838	0.505255	0.550469	0.545297	0.453139	3677.39	4125.74	4084.75	4196.82	3304.77	3957.35	5202.5	5372.64
Thap11	THAP domain-containing protein 11	THA11_MOUSE	5	2	27.1572	0.460819	0.477471	1.16832	B6	D2	33617.9	0.689242	0.696528	0.730332	1.22966	0.513478	0.715677	0.865346	0.769238	4921.94	5056.09	5605.44	9946.58	3358.55	5145.04	8255.98	9120.46
Wasf2	Wiskott-Aldrich syndrome protein family member 2	WASF2_MOUSE	7	2	42.0026	0.463125	0.479237	1.04045	B6	D2	54301.8	5.86106	5.75885	5.57415	5.0133	5.0011	5.21336	5.20067	5.92895	41854.4	41803.5	42782.7	40552.1	32711.1	37479.1	49617.9	70296.6
Epdr1	Mammalian ependymin-related protein 1	EPDR1_MOUSE	9	6	52.8054	0.463253	0.479237	1.10524	B6	D2	25884.4	1.39184	1.93382	1.57647	2.12472	1.54589	1.35915	1.50333	1.94939	9939.27	14037.6	12099.7	17186.7	10111.3	9771.01	14342.8	23112.9
Map2k1	Dual specificity mitogen-activated protein kinase kinase 1	MP2K1_MOUSE	15	8	106.376	0.463611	0.479237	1.08493	B6	D2	43816.3	4.45164	6.03288	5.42571	6.71736	4.91813	5.49999	5.05882	5.37926	31789.6	43792.6	41643.4	54336	32168.5	39539.7	48264.6	63779.2
Gdpd1	Lysophospholipase D GDPD1	GDPD1_MOUSE	9	6	60.7996	0.46384	0.479237	1.0434	B6	D2	36266.1	0.984948	0.862566	0.824817	0.787954	0.818531	0.87079	0.827974	0.799057	7033.61	6261.36	6330.63	6373.68	5353.84	6260.16	7899.43	9474.01
Dnm1l	Dynamin-1-like protein	DNM1L_MOUSE	32	17	249.279	0.463976	0.479237	1.03783	D2	B6	83171.4	2.86821	3.41058	3.50931	3.18503	3.21249	3.4741	3.51629	3.26106	20482.2	24757.4	26934.6	25763.3	21012.2	24975.5	33547.8	38664.7
Prkacb	cAMP-dependent protein kinase catalytic subunit beta	KAPCB_MOUSE	12	5	113.519	0.464746	0.479732	1.14276	D2	B6	40879	2.66838	3.13205	3.39683	2.67398	4.7803	2.57948	3.13548	3.07074	19055.1	22735.6	26071.3	21629.5	31266.9	18544	29914.6	36408.2
Spg7	Paraplegin	SPG7_MOUSE	10	2	57.2706	0.46715	0.480841	1.04579	B6	D2	86224.5	0.265083	0.240157	0.221072	0.251761	0.241922	0.25162	0.236929	0.204781	1892.98	1743.3	1696.77	2036.47	1582.36	1808.91	2260.46	2427.99
Acyp2	Acylphosphatase-2	ACYP2_MOUSE	4	2	25.2616	0.46768	0.480841	1.04954	D2	B6	11934.7	0.830848	0.737423	0.771709	0.744045	0.838238	0.725751	0.918568	0.754242	5933.16	5352.95	5923.01	6018.5	5482.74	5217.46	8763.76	8942.66
Rab5b	Ras-related protein Rab-5B	RAB5B_MOUSE	6	2	48.7177	0.467901	0.480841	1.03513	B6	D2	23935	2.12576	2.03398	2.05192	1.87546	2.13054	1.78806	1.99716	1.89691	15180.2	14764.7	15748.8	15170.4	13935.4	12854.4	19054.3	22490.7
Soga3	Protein SOGA3	SOGA3_MOUSE	21	11	116.029	0.468086	0.480841	1.04008	B6	D2	103822	0.682309	0.714052	0.672838	0.686709	0.662772	0.706482	0.712926	0.567525	4872.43	5183.3	5164.16	5554.72	4335.05	5078.94	6801.8	6728.85
C5	Complement C5	CO5_MOUSE	6	1	30.1915	0.468328	0.480841	1.08863	D2	B6	190589	0.645907	0.414297	0.537469	0.49851	0.63815	0.48245	0.536456	0.624921	4612.48	3007.38	4125.17	4032.39	4174	3468.36	5118.15	7409.36
Ran	GTP-binding nuclear protein Ran	RAN_MOUSE	5	3	35.348	0.468528	0.480841	1.08661	D2	B6	24594.2	2.48404	2.32916	2.19107	1.93648	2.86649	2.64192	2.25085	1.95585	17738.7	16907.4	16816.9	15664	18749.1	18992.9	21474.6	23189.5
Syn2	Synapsin-2	SYN2_MOUSE	35	22	235.536	0.468638	0.480841	1.05501	D2	B6	63657.8	27.7937	24.805	27.0722	22.9375	30.5812	25.006	28.1125	24.5529	198478	180059	207784	185539	200025	179770	268212	291111
Sv2a	Synaptic vesicle glycoprotein 2A	SV2A_MOUSE	22	15	144.189	0.468869	0.480841	1.05438	D2	B6	83445.8	7.01918	6.19226	6.87374	6.04422	7.80521	6.88067	6.87341	5.99111	50124.6	44949.6	52757.3	48891.1	51052.2	49465.5	65577	71033.5
Rap2a	Ras-related protein Rap-2a	RAP2A_MOUSE	10	4	81.3273	0.468939	0.480841	1.05982	B6	D2	20870.6	2.19786	1.82787	1.93871	1.75069	2.00308	1.53309	1.91557	1.82794	15695.1	13268.5	14880	14161.1	13101.7	11021.5	18275.8	21672.9
Cacna2d2	Voltage-dependent calcium channel subunit alpha-2/delta-2	CA2D2_MOUSE	20	6	108.553	0.468946	0.480841	1.07821	B6	D2	131583	0.937305	0.731688	0.850674	0.70956	0.882593	0.622058	0.77354	0.716804	6693.38	5311.32	6529.09	5739.56	5772.85	4472.01	7380.09	8498.78
Srr	Serine racemase	SRR_MOUSE	9	5	58.669	0.469024	0.480841	1.08932	D2	B6	36758.1	1.46842	1.82676	2.15815	2.53617	2.25383	2.28892	1.84537	2.31502	10486.1	13260.4	16564.2	20514.8	14741.8	16455.2	17606.1	27447.9
Tsnaxip1	Translin-associated factor X-interacting protein 1	TXIP1_MOUSE	8	6	44.3591	0.469439	0.480967	1.05288	B6	D2	81990.7	1.2925	1.14839	1.09866	0.992331	1.08272	1.09551	1.14857	0.977459	9229.84	8336.16	8432.46	8026.86	7081.84	7875.71	10958.1	11589.2
Tbc1d10b	TBC1 domain family member 10B	TB10B_MOUSE	1	1	4.9365	0.470091	0.481128	1.13128	D2	B6	87845.4	0.492571	0.40778	0.517019	0.417544	0.713936	0.467396	0.375888	0.518583	3517.5	2960.07	3968.22	3377.47	4669.7	3360.13	3586.22	6148.56
Ube2ql1	Ubiquitin-conjugating enzyme E2Q-like protein 1	U2QL1_MOUSE	3	1	14.9508	0.470265	0.481128	1.05674	B6	D2	18478.2	0.810715	0.811358	0.806733	0.715614	0.781942	0.715581	0.858997	0.619073	5789.39	5889.64	6191.83	5788.53	5114.52	5144.35	8195.41	7340.03
Hdhd2	Haloacid dehalogenase-like hydrolase domain-containing protein 2	HDHD2_MOUSE	9	6	53.0194	0.470525	0.481128	1.15712	B6	D2	28901.3	1.88353	2.16047	2.21964	3.40037	2.31002	2.33618	1.34028	2.36529	13450.5	15682.8	17036.1	27505.2	15109.3	16794.9	12787.2	28044
Akap7	A-kinase anchor protein 7 isoform gamma	AKA7G_MOUSE	4	1	22.6566	0.470802	0.481128	1.08838	B6	D2	35653.6	6.86924	8.14203	6.59821	8.37413	5.03357	8.64162	7.01689	6.85672	49053.9	59102.9	50642.5	67737.4	32923.5	62125.1	66945.9	81296.6
Cgnl1	Cingulin-like protein 1	CGNL1_MOUSE	8	5	45.0634	0.471289	0.481128	1.09359	B6	D2	148972	0.451952	0.335254	0.349855	0.338003	0.303814	0.405629	0.368103	0.271284	3227.43	2433.61	2685.2	2734.07	1987.18	2916.09	3511.95	3216.48
Dbn1	Drebrin	DREB_MOUSE	17	10	103.251	0.471344	0.481128	1.0464	B6	D2	78028.3	2.87066	2.98653	2.70359	2.95843	2.57178	3.27062	2.50873	2.65724	20499.6	21679.2	20750.6	23930.4	16821.5	23512.6	23935	31505.6
Iqsec2	IQ motif and SEC7 domain-containing protein 2	IQEC2_MOUSE	11	8	55.4789	0.473177	0.482671	1.06581	B6	D2	162699	1.19102	1.43842	1.17021	1.17305	0.958214	1.20924	1.33882	1.15937	8505.19	10441.5	8981.55	9488.7	6267.47	8693.27	12773.2	13746.1
Pkdrej	Polycystic kidney disease and receptor for egg jelly-related protein	PKDRE_MOUSE	4	1	28.9501	0.473441	0.482671	1.15197	B6	D2	243786	0.139895	0.155845	0.136758	0.130813	0.0862016	0.0821903	0.182896	0.137712	999.006	1131.28	1049.64	1058.13	563.826	590.871	1744.95	1632.78
Smchd1	Structural maintenance of chromosomes flexible hinge domain-containing protein 1	SMHD1_MOUSE	27	10	155.545	0.474564	0.483337	1.0713	B6	D2	227644	2.54625	1.89489	2.21095	1.94517	2.32984	1.82421	1.99302	1.87798	18183	13755	16969.4	15734.3	15239	13114.3	19014.8	22266.2
Prelid3a	PRELI domain containing protein 3A	PLD3A_MOUSE	1	1	6.6351	0.474769	0.483337	1.09548	B6	D2	19197.1	0.917052	0.728326	0.789339	0.594069	0.82771	0.570348	0.690654	0.676088	6548.76	5286.92	6058.33	4805.36	5413.87	4100.26	6589.31	8016.02
Crmp1	Dihydropyrimidinase-related protein 1	DPYL1_MOUSE	33	15	274.476	0.475227	0.483337	1.08648	B6	D2	62510	5.19379	6.99542	5.97964	7.28686	5.33123	7.3183	5.44925	5.33074	37089.4	50779.7	45894.9	58942.6	34870.5	52611.6	51989.5	63203.8
Des	Desmin	DESM_MOUSE	5	3	35.1368	0.475841	0.483337	1.06576	B6	D2	53554.9	2.26063	2.36843	2.39619	2.1426	2.38822	1.61304	2.17501	2.4259	16143.4	17192.4	18391.2	17331.2	15620.8	11596.3	20751	28762.6
Lin7a	Protein lin-7 homolog A	LIN7A_MOUSE	8	4	49.677	0.476163	0.483337	1.08011	B6	D2	26106.8	1.63478	1.38896	1.36348	1.10971	1.40221	1.18661	1.38527	1.11513	11674.1	10082.4	10464.9	8976.34	9171.53	8530.61	13216.4	13221.5
Ndufs7	NADH dehydrogenase [ubiquinone] iron-sulfur protein 7_ mitochondrial	NDUS7_MOUSE	14	9	82.042	0.476237	0.483337	1.04405	D2	B6	24968.1	8.03624	6.91065	7.21702	6.44684	7.00378	7.49013	8.22559	7.15149	57387.6	50164.4	55392	52147.8	45810.2	53846.9	78477.7	84791.5
Alms1	Alstrom syndrome protein 1 homolog	ALMS1_MOUSE	8	1	46.6407	0.476501	0.483337	1.06315	B6	D2	363124	0.414469	0.368024	0.416162	0.367325	0.444454	0.330838	0.374894	0.322783	2959.76	2671.48	3194.12	2971.25	2907.07	2378.41	3576.74	3827.07
Uqcrh	Cytochrome b-c1 complex subunit 6_ mitochondrial	QCR6_MOUSE	3	2	23.865	0.476585	0.483337	1.11132	D2	B6	10719.8	2.84293	2.37549	2.73452	2.10618	2.36744	2.28077	3.60778	2.92288	20301.6	17243.7	20987.9	17036.6	15484.9	16396.6	34420.7	34655.1
Gpd1	Glycerol-3-phosphate dehydrogenase [NAD(+)]_ cytoplasmic	GPDA_MOUSE	11	2	87.5221	0.476946	0.483337	1.07401	B6	D2	38200.1	0.869856	1.13121	0.842369	0.813259	0.834521	0.936713	0.759648	0.873825	6211.72	8211.46	6465.34	6578.36	5458.43	6734.08	7247.55	10360.5
Stk25	Serine/threonine-protein kinase 25	STK25_MOUSE	9	2	58.0304	0.477764	0.483337	1.09161	B6	D2	48385.9	1.39932	1.05554	1.15601	0.983348	1.32473	0.885595	0.961698	1.03663	9992.71	7662.12	8872.57	7954.2	8664.78	6366.59	9175.25	12290.8
TMEM121B	Transmembrane protein 121B	T121B_MOUSE	2	2	11.0473	0.478368	0.483337	1.09578	D2	B6	59241.9	0.775533	0.523098	0.588206	0.540575	0.824921	0.61779	0.624745	0.592458	5538.15	3797.17	4514.59	4372.65	5395.63	4441.32	5960.48	7024.47
Cyb5r1	NADH-cytochrome b5 reductase 1	NB5R1_MOUSE	8	4	47.7193	0.478373	0.483337	1.06551	D2	B6	34306	0.64657	0.513813	0.622953	0.552658	0.649602	0.53153	0.591204	0.716682	4617.22	3729.77	4781.28	4470.4	4248.91	3821.2	5640.49	8497.33
Asrgl1	Isoaspartyl peptidase/L-asparaginase	ASGL1_MOUSE	11	5	67.1409	0.478437	0.483337	1.07424	B6	D2	34406.2	1.48778	1.79828	1.50379	1.81726	1.24702	1.88402	1.47633	1.54315	10624.4	13053.7	11541.9	14699.6	8156.48	13544.3	14085.2	18296.3
Hltf	Helicase-like transcription factor	HLTF_MOUSE	5	1	31.8263	0.478448	0.483337	1.28444	B6	D2	114515	0.284072	0.564042	0.516785	0.372874	0.428998	0.591006	0.27691	0.0560267	2028.58	4094.37	3966.42	3016.14	2805.99	4248.77	2641.91	664.28
Slc25a4	ADP/ATP translocase 1	ADT1_MOUSE;ERR2_MOUSE;ERR3_MOUSE	56	32	294.276	0.478487	0.483337	1.04726	D2	B6	33132.4	40.5849	33.006	37.9078	33.2497	39.8858	34.7322	40.7197	36.2517	289821	239591	290950	268953	260884	249692	388493	429817
Nap1l1	Nucleosome assembly protein 1-like 1	NP1L1_MOUSE	7	4	47.2736	0.481231	0.485701	1.13483	B6	D2	45630.3	1.07332	1.48824	1.26111	1.71623	0.748241	1.58909	1.33976	1.20372	7664.67	10803.2	9679.29	13882.4	4894.08	11424.1	12782.2	14271.9
Rplp1	60S acidic ribosomal protein P1	RLA1_MOUSE	5	3	38.0522	0.481415	0.485701	1.49791	D2	B6	11589	0.282757	0.653623	0.281866	0.393309	0.662813	0.325761	0.189765	1.23563	2019.2	4744.65	2163.38	3181.43	4335.32	2341.91	1810.49	14650.2
Cdk5	Cyclin-dependent-like kinase 5	CDK5_MOUSE	6	3	44.8025	0.48289	0.486755	1.07972	D2	B6	33744.7	0.680759	0.858452	0.652429	0.786362	0.639838	0.906806	0.887654	0.781106	4861.36	6231.5	5007.52	6360.8	4185.04	6519.08	8468.82	9261.17
Lrrc4b	Leucine-rich repeat-containing protein 4B	LRC4B_MOUSE	6	3	33.4563	0.4833	0.486755	1.04914	D2	B6	77068.2	0.517165	0.511655	0.487726	0.479429	0.580416	0.541872	0.53536	0.436406	3693.13	3714.1	3743.39	3878.05	3796.37	3895.55	5107.69	5174.25
Mp68	6.8 kDa mitochondrial proteolipid	68MP_MOUSE	3	3	41.8999	0.483345	0.486755	1.05689	D2	B6	6698	4.05892	3.30471	3.85299	3.1911	4.05027	3.29125	3.83656	4.04933	28985.1	23988.9	29572.4	25812.5	26491.9	23661	36603.4	48010.8
Cpt1b	Carnitine O-palmitoyltransferase 1_ muscle isoform	CPT1B_MOUSE	10	3	52.8649	0.484541	0.487033	1.32323	D2	B6	89130	0.120558	0.195442	0.163437	0.197855	0.138585	0.43407	0.17655	0.147008	860.917	1418.71	1254.41	1600.43	906.458	3120.55	1684.41	1743
Fam213a	Redox-regulatory protein FAM213A	F213A_MOUSE	9	7	58.9409	0.485111	0.487033	1.04542	B6	D2	24508.7	2.56841	2.63306	2.52579	2.69843	2.39807	2.42442	2.97222	2.17803	18341.2	19113.4	19385.9	21827.3	15685.2	17429.2	28357	25823.7
Brca1	Breast cancer type 1 susceptibility protein homolog	BRCA1_MOUSE	6	3	42.5018	0.485418	0.487033	1.05094	D2	B6	201875	5.23773	5.14925	5.46068	6.77298	5.42095	5.93132	6.4392	5.98153	37403.1	37378.4	41911.8	54785.9	35457.3	42640.6	61434.3	70919.9
Tpx2	Targeting protein for Xklp2	TPX2_MOUSE	4	1	23.0625	0.485592	0.487033	1.07657	B6	D2	86350.4	1.42399	1.4056	1.26081	1.08393	1.18765	1.41697	1.25023	0.951464	10168.8	10203.2	9676.94	8767.78	7768.13	10186.7	11928	11281
Bag5	BAG family molecular chaperone regulator 5	BAG5_MOUSE	12	6	67.8917	0.485677	0.487033	1.1581	D2	B6	51512.9	2.80071	2.65574	2.69889	2.78459	2.99684	1.99225	4.11937	3.56103	20000.1	19278	20714.5	22524.3	19601.7	14322.4	39301.6	42221.3
Slc6a9	Sodium- and chloride-dependent glycine transporter 1	SC6A9_MOUSE	3	1	24.0245	0.485711	0.487033	1.15045	B6	D2	77513.8	0.904251	0.599666	0.615345	0.44032	0.546783	0.649795	0.610923	0.417345	6457.35	4352.97	4722.89	3561.7	3576.39	4671.41	5828.62	4948.24
Tpd52	Tumor protein D52	TPD52_MOUSE	6	6	36.7761	0.485969	0.487033	1.09672	B6	D2	24370.1	1.1547	1.16621	1.25696	1.75687	1.12079	1.35854	1.12424	1.26068	8245.81	8465.49	9647.44	14211.1	7330.82	9766.63	10726	14947.3
Tbx2	T-box transcription factor TBX2	TBX2_MOUSE;TBX3_MOUSE	3	2	15.2896	0.486509	0.487033	1.07852	B6	D2	75309.3	0.373927	0.392905	0.351435	0.437339	0.324152	0.381513	0.446275	0.290415	2670.25	2852.1	2697.33	3537.59	2120.21	2742.71	4257.76	3443.3
Dynlrb1	Dynein light chain roadblock-type 1	DLRB1_MOUSE	4	3	31.7402	0.486645	0.487033	1.07528	B6	D2	10989.7	2.46972	3.30566	2.65447	2.91978	2.08953	2.73176	3.06072	2.67305	17636.5	23995.8	20373.5	23617.8	13667.1	19638.8	29201.4	31693
Gnpat	Dihydroxyacetone phosphate acyltransferase	GNPAT_MOUSE	4	3	18.6459	0.487033	0.487033	1.17254	D2	B6	77554.1	0.0427469	0.0679015	0.060357	0.0844853	0.0643452	0.0699338	0.0552436	0.110052	305.26	492.897	463.252	683.393	420.868	502.758	527.061	1304.83
Kif21a	Kinesin-like protein KIF21A	KI21A_MOUSE	23	10	108.332	0.487365	0.487033	1.07404	D2	B6	187962	0.664438	0.627078	0.64931	0.71108	0.618663	0.622778	0.884255	0.722557	4744.82	4551.95	4983.58	5751.86	4046.54	4477.18	8436.39	8566.99
Phactr1	Phosphatase and actin regulator 1	PHAR1_MOUSE	14	7	75.9994	0.487458	0.487033	1.05125	B6	D2	66742.4	0.761124	0.735895	0.806642	0.65033	0.641273	0.757068	0.639519	0.772114	5435.26	5341.86	6191.13	5260.45	4194.43	5442.6	6101.45	9154.56
Tpp2	Tripeptidyl-peptidase 2	TPP2_MOUSE	14	7	81.268	0.487637	0.487033	1.06452	D2	B6	141419	1.80364	1.86186	2.01182	2.05251	2.13272	1.85631	2.44499	1.79454	12880	13515.2	15441.1	16602.5	13949.7	13345.1	23326.9	21276.9
Prdx6	Peroxiredoxin-6	PRDX6_MOUSE	20	17	131.459	0.48804	0.487033	1.09741	D2	B6	24984.7	6.40629	8.3304	6.64865	8.03724	6.11962	9.62731	7.94789	8.59383	45747.9	60470.3	51029.7	65012.4	40027.1	69211.2	75828.3	101893
Cep250	Centrosome-associated protein CEP250	CP250_MOUSE	12	2	63.1953	0.488047	0.487033	1.43691	D2	B6	277955	0.114058	0.153928	0.110067	0.1577	0.0548434	0.413345	0.163946	0.137694	814.502	1117.36	844.788	1275.62	358.719	2971.56	1564.16	1632.57
Pdgfra	Platelet-derived growth factor receptor alpha	PGFRA_MOUSE;PGFRB_MOUSE	20	6	106.585	0.488454	0.487144	1.03747	B6	D2	123653	0.842467	0.796739	0.800655	0.814694	0.759082	0.779205	0.703916	0.89481	6016.14	5783.53	6145.18	6589.98	4964.99	5601.75	6715.83	10609.3
Lpcat2b	Lysophosphatidylcholine acyltransferase 2B	PCT2B_MOUSE	4	1	26.8565	0.488776	0.487149	1.04563	D2	B6	58837.4	0.42008	0.411277	0.408715	0.389107	0.359296	0.432723	0.438488	0.473016	2999.83	2985.46	3136.97	3147.45	2350.08	3110.87	4183.47	5608.31
Aldh1a1	Retinal dehydrogenase 1	AL1A1_MOUSE;AL1A7_MOUSE	15	8	103.151	0.489049	0.487149	1.08374	B6	D2	55095.2	2.476	3.10198	2.6055	3.31418	1.99032	2.79779	2.87946	2.94168	17681.3	22517.3	19997.7	26808	13018.3	20113.5	27471.9	34878
Wasf1	Wiskott-Aldrich syndrome protein family member 1	WASF1_MOUSE	13	5	96.7144	0.489652	0.487455	1.06362	B6	D2	61794.2	3.19135	3.2497	3.43515	4.09914	3.56757	3.37212	2.71855	3.48113	22789.7	23589.5	26365.5	33157.5	23334.7	24242.3	25936.8	41273.9
Tprg1	Tumor protein p63-regulated gene 1 protein	TPRG1_MOUSE	3	2	16.3843	0.490492	0.487997	1.07359	B6	D2	31610.9	1.24805	1.00184	1.13111	0.898658	1.13998	1.00552	1.004	0.8368	8912.41	7272.33	8681.52	7269.15	7456.35	7228.76	9578.84	9921.5
Fahd2	Fumarylacetoacetate hydrolase domain-containing protein 2A	FAHD2_MOUSE	7	5	47.1061	0.491437	0.488644	1.08878	D2	B6	35089.6	1.83615	2.26033	1.9524	2.333	1.90812	2.13982	2.17407	2.90397	13112.1	16407.7	14985	18871.4	12480.6	15383.3	20742.1	34430.9
Ptges3	Prostaglandin E synthase 3	TEBP_MOUSE	4	1	24.3512	0.492142	0.488925	1.12456	B6	D2	19006.6	3.14747	4.36586	4.53289	5.4222	3.9255	3.55568	2.89561	5.15673	22476.4	31691.8	34790.8	43859.6	25675.9	25562	27626.1	61140.7
Rab39b	Ras-related protein Rab-39B	RB39B_MOUSE	5	2	39.6691	0.492422	0.488925	1.04209	D2	B6	24864.3	5.78343	4.6126	4.85684	4.25918	5.06796	5.10756	5.1038	5.05395	41300	33482.8	37277.1	34452.1	33148.4	36718.5	48693.7	59922.1
Rgs20	Regulator of G-protein signaling 20	RGS20_MOUSE	5	2	29.1837	0.492803	0.488925	1.06351	B6	D2	27727.8	1.224	1.26536	1.36953	1.41803	1.5525	1.23811	1.04941	1.12177	8740.7	9185.24	10511.4	11470.3	10154.5	8900.86	10012	13300.2
1SV	Ester hydrolase C11orf54 homolog	CK054_MOUSE	5	5	31.3646	0.493293	0.488925	1.0837	B6	D2	35452.2	19.1104	23.0041	21.0427	24.3848	15.692	26.4977	22.3891	16.2023	136469	166986	161507	197246	102638	190493	213607	192102
Camkv	CaM kinase-like vesicle-associated protein	CAMKV_MOUSE	21	13	187.129	0.493416	0.488925	1.09744	D2	B6	55275.6	12.9017	10.0745	8.61148	9.37256	10.2697	12.7991	13.0056	8.87714	92132.2	73130.5	66094.7	75813.6	67171.8	92013.2	124082	105252
Hpcal1	Hippocalcin-like protein 1	HPCL1_MOUSE	11	3	112.431	0.493618	0.488925	1.04884	B6	D2	22452.3	1.79429	1.81861	1.85202	1.92619	1.72206	1.83285	2.04457	1.44749	12813.2	13201.3	14214.6	15580.8	11263.7	13176.5	19506.6	17162.1
Ephx2	Bifunctional epoxide hydrolase 2	HYES_MOUSE	7	2	43.621	0.493915	0.488925	1.06558	D2	B6	63085.7	0.727775	0.724487	0.768909	0.777289	0.976884	0.698794	0.807314	0.712094	5197.11	5259.05	5901.52	6287.41	6389.59	5023.67	7702.32	8442.93
Snx12	Sorting nexin-12	SNX12_MOUSE	4	1	24.4136	0.495404	0.488925	1.02269	D2	B6	19286.9	0.586496	0.592821	0.573595	0.574478	0.575213	0.624291	0.624384	0.556302	4188.22	4303.28	4402.45	4646.89	3762.34	4488.06	5957.04	6595.79
Mnd1	Meiotic nuclear division protein 1 homolog	MND1_MOUSE	2	1	9.897	0.49572	0.488925	1.10504	B6	D2	23963.2	0.151899	0.152161	0.123501	0.168752	0.11388	0.0975611	0.16542	0.162771	1084.73	1104.54	947.891	1365.02	744.861	701.372	1578.22	1929.89
Itpr1	Inositol 1_4_5-trisphosphate receptor type 1	ITPR1_MOUSE	60	31	379.492	0.495766	0.488925	1.02066	B6	D2	316589	3.7895	4.03077	3.79668	4.02405	3.72062	3.6992	4.08618	3.81833	27061.2	29259.3	29140.2	32550.1	24335.8	26593.8	38984.9	45271.9
Hsp90ab1	Heat shock protein HSP 90-beta	HS90B_MOUSE	47	24	337.175	0.495908	0.488925	1.05529	B6	D2	83623.5	11.5344	13.1986	11.2717	13.4702	10.0706	13.7477	11.5064	11.5581	82368.1	95808.6	86512.3	108959	65869.5	98832.8	109779	137038
Smc3	Structural maintenance of chromosomes protein 3	SMC3_MOUSE	9	1	44.1333	0.496267	0.488925	1.11257	B6	D2	141955	0.74948	0.628173	0.580491	0.47525	0.68128	0.479618	0.623225	0.403051	5352.11	4559.9	4455.38	3844.25	4456.1	3448	5945.98	4778.77
Rps17	40S ribosomal protein S17	RS17_MOUSE	8	4	73.1031	0.49631	0.488925	1.11445	B6	D2	15581.1	1.11985	1.68481	1.30915	1.60716	1.16214	1.38248	0.904263	1.68455	7996.94	12230	10048	13000.2	7601.34	9938.69	8627.27	19972.8
Ctsd	Cathepsin D	CATD_MOUSE	19	13	123.332	0.496578	0.488925	1.07695	B6	D2	45410.1	3.25304	4.47628	4.01371	4.43493	4.0234	3.85754	3.0422	4.09884	23230.3	32493.3	30806	35873.7	26316.2	27732.1	29024.7	48597.8
Ykt6	Synaptobrevin homolog YKT6	YKT6_MOUSE	8	3	46.2318	0.49667	0.488925	1.06815	B6	D2	22485.5	1.05145	1.33175	1.16693	1.32137	1.00531	1.01515	1.39039	1.14984	7508.51	9667.13	8956.42	10688.4	6575.49	7297.96	13265.2	13633
Gpm6a	Neuronal membrane glycoprotein M6-a	GPM6A_MOUSE	14	9	98.4927	0.496756	0.488925	1.07467	B6	D2	31890.9	25.2008	21.4723	20.9861	18.2626	21.0099	21.3972	21.8783	15.6663	179961	155867	161072	147724	137421	153825	208734	185747
Fam3c	Protein FAM3C	FAM3C_MOUSE	1	1	5.2711	0.496888	0.488925	1.27352	B6	D2	25037.8	0.161878	0.176851	0.0798119	0.126575	0.197194	0.0813809	0.0335787	0.115883	1155.99	1283.76	612.572	1023.85	1289.81	585.052	320.363	1373.96
Ppp2r1a	Serine/threonine-protein phosphatase 2A 65 kDa regulatory subunit A alpha isoform	2AAA_MOUSE	42	28	292.598	0.497359	0.488925	1.06442	D2	B6	66121.1	13.127	13.4804	12.598	16.3911	12.9477	17.4224	14.7169	14.0909	93741.4	97854.3	96691.8	132586	84688.4	125250	140409	167068
Isca1	Iron-sulfur cluster assembly 1 homolog_ mitochondrial	ISCA1_MOUSE	2	1	11.7243	0.497471	0.488925	1.06767	D2	B6	14359.4	1.0182	0.956207	0.836871	0.821488	0.857803	0.905757	1.17366	0.941384	7271.06	6941.1	6423.14	6644.93	5610.7	6511.54	11197.5	11161.5
[truncated: 912 more rows]
