# Supplementary material for: Comparison and Functional Genetic Analysis of Striatal Protein Expression Among Diverse Inbred Mouse Strains
Source: Front Mol Neurosci. 2019 May 24;12:128. doi: 10.3389/fnmol.2019.00128 (PMC6543464; doi:10.3389/fnmol.2019.00128)
Supplement: TABLE S2 — Enrichment of biological terms in differentially expressed (DE; p < 0.05) gene sets. [file Table_2.XLSX]

## Sheet: Sheet1
Supplemental Table 2. Enrichment of Biological Terms in DE (p < 0.05) Gene Sets.
Term	Direction	Overlap	P-value	Adjusted P-value	Z-score	Combined Score	Genes
Metabolic pathways_Homo sapiens_hsa01100	D2>B6	27/1239	1.61226e-06	0.000253125	-2.01159	26.8303	DDC;ACY1;MPI;ALAD;NT5C;GMPPB;PNP;MTHFD1L;ME3;PGLS;ATP6V1E2;RIMKLB;HIBCH;MPST;FDPS;CBR1;FAHD1;PMM1;GAA;PGAM2;GSTZ1;GLUD1;MTHFD1;IVD;IMPDH2;ASPA;MGLL
Proteoglycans in cancer_Homo sapiens_hsa05205	D2>B6	10/203	5.34003e-06	0.000419193	-1.98745	24.1282	CAMK2B;PPP1CC;CAMK2D;RDX;WNT8A;PDCD4;PTPN11;CAMK2G;RHOA;PPP1CA
Amphetamine addiction_Homo sapiens_hsa05031	D2>B6	6/67	1.53591e-05	0.000803792	-1.94473	21.555	CAMK2B;PPP1CC;CAMK2D;DDC;CAMK2G;PPP1CA
Dopaminergic synapse_Homo sapiens_hsa04728	D2>B6	7/129	7.80659e-05	0.00306409	-1.81449	17.1614	CAMK2B;PPP1CC;CAMK2D;DDC;GNB5;CAMK2G;PPP1CA
Long-term potentiation_Homo sapiens_hsa04720	D2>B6	5/66	0.000180236	0.0056594	-1.75211	15.1054	CAMK2B;PPP1CC;CAMK2D;CAMK2G;PPP1CA
Oxytocin signaling pathway_Homo sapiens_hsa04921	D2>B6	7/158	0.000274844	0.00630832	-1.8403	15.0892	CAMK2B;PPP1CC;MYL6;CAMK2D;CAMK2G;RHOA;PPP1CA
Pyruvate metabolism_Homo sapiens_hsa00620	D2>B6	4/40	0.000281263	0.00630832	-1.60089	13.0893	GLO1;ME3;ACYP1;HAGH
Inflammatory mediator regulation of TRP channels_Homo sapiens_hsa04750	D2>B6	5/98	0.00111726	0.017541	-1.75137	11.9038	CAMK2B;PPP1CC;CAMK2D;CAMK2G;PPP1CA
Wnt signaling pathway_Homo sapiens_hsa04310	D2>B6	6/142	0.0009661	0.0168531	-1.67635	11.6377	CAMK2B;CAMK2D;WNT8A;CACYBP;CAMK2G;RHOA
Pathogenic Escherichia coli infection_Homo sapiens_hsa05130	D2>B6	4/55	0.000956999	0.0168531	-1.57133	10.9235	TUBB2B;TUBB6;TUBB2A;RHOA
Glucagon signaling pathway_Homo sapiens_hsa04922	D2>B6	5/101	0.00127857	0.0182486	-1.6363	10.9011	CAMK2B;CAMK2D;PRMT1;PGAM2;CAMK2G
Phagosome_Homo sapiens_hsa04145	D2>B6	6/154	0.00146661	0.0191882	-1.44253	9.41219	TUBB6;TUBB2B;TUBB2A;LAMP2;ATP6V1E2;DYNC1I1
Neurotrophin signaling pathway_Homo sapiens_hsa04722	D2>B6	5/120	0.00272752	0.0251895	-1.46023	8.6217	CAMK2B;CAMK2D;PTPN11;CAMK2G;RHOA
Carbon metabolism_Homo sapiens_hsa01200	D2>B6	5/113	0.00209983	0.0235481	-1.37589	8.48362	GLUD1;PGAM2;ME3;PGLS;HIBCH
Oocyte meiosis_Homo sapiens_hsa04114	D2>B6	5/123	0.0030343	0.0264658	-1.43336	8.31029	CAMK2B;PPP1CC;CAMK2D;CAMK2G;PPP1CA
Endocytosis_Homo sapiens_hsa04144	D2>B6	7/259	0.00474725	0.0390488	-1.5198	8.13123	SH3GLB2;HSPA8;NEDD4;HSPA2;STAM2;ARFGAP1;RHOA
cAMP signaling pathway_Homo sapiens_hsa04024	D2>B6	6/199	0.00522309	0.0390488	-1.4276	7.50157	CAMK2B;PPP1CC;CAMK2D;CAMK2G;RHOA;PPP1CA
Epstein-Barr virus infection_Homo sapiens_hsa05169	D2>B6	6/202	0.00561086	0.0400412	-1.42933	7.40826	HSPA8;PSMD14;PSMD2;NEDD4;PSMD1;HSPA2
Adrenergic signaling in cardiomyocytes_Homo sapiens_hsa04261	D2>B6	5/148	0.00662974	0.0433695	-1.28463	6.44396	CAMK2B;PPP1CC;CAMK2D;CAMK2G;PPP1CA
Regulation of actin cytoskeleton_Homo sapiens_hsa04810	D2>B6	6/214	0.00737479	0.0445324	-1.3026	6.39538	PPP1CC;ABI2;RDX;RHOA;ARHGAP35;PPP1CA
Circadian entrainment_Homo sapiens_hsa04713	D2>B6	4/95	0.00699385	0.0439214	-1.2425	6.16621	CAMK2B;CAMK2D;GNB5;CAMK2G
Tyrosine metabolism_Homo sapiens_hsa00350	D2>B6	3/35	0.00267758	0.0251895	-1.01998	6.04116	GSTZ1;DDC;FAHD1
Fructose and mannose metabolism_Homo sapiens_hsa00051	D2>B6	3/32	0.00206479	0.0235481	-0.909408	5.62262	GMPPB;PMM1;MPI
Melanogenesis_Homo sapiens_hsa04916	D2>B6	4/100	0.00835639	0.0468555	-1.17507	5.6224	CAMK2B;CAMK2D;WNT8A;CAMK2G
Alanine, aspartate and glutamate metabolism_Homo sapiens_hsa00250	D2>B6	3/35	0.00267758	0.0251895	-0.927104	5.49109	GLUD1;ASPA;RIMKLB
Metabolic pathways_Homo sapiens_hsa01100	B6>D2	30/1239	1.62512e-05	0.00110999	-1.98676	21.9086	AHCYL1;MAT2B;COMT;CNDP2;UGP2;FAM213B;POLR2B;ME1;PHGDH;LTA4H;DLAT;ATP6V1E1;PTGDS;GLUL;PDHX;ADSL;CKM;GSS;GOT2;PLA2G4C;AKR1A1;MTAP;DAO;QARS;ITPKA;PI4KA;CRYL1;ALDOC;PFKM;ALDH7A1
Biosynthesis of amino acids_Homo sapiens_hsa01230	B6>D2	6/74	1.26266e-05	0.00110999	-1.77153	19.9823	GOT2;ALDOC;PHGDH;MAT2B;ALDH7A1;PFKM;GLUL
Tight junction_Homo sapiens_hsa04530	B6>D2	9/139	1.64849e-05	0.00110999	-1.64954	18.1665	VAPA;PPP2R1B;ACTN2;ACTN1;CASK;PPP2R2A;ACTN4;MYL9;GNAI2
Dopaminergic synapse_Homo sapiens_hsa04728	B6>D2	8/129	6.64723e-05	0.00335685	-1.81449	17.4531	GNAO1;MAPK8;PPP2R1B;GNB2;KIF5A;PPP2R2A;COMT;GNAI2
Cysteine and methionine metabolism_Homo sapiens_hsa00270	B6>D2	5/45	0.000105651	0.00426829	-1.70038	15.5676	MTAP;AHCYL1;GSS;GOT2;MAT2B
Arginine and proline metabolism_Homo sapiens_hsa00330	B6>D2	5/50	0.000175592	0.00553938	-1.67098	14.4495	DAO;CKM;GOT2;ALDH7A1;CNDP2
Endocytosis_Homo sapiens_hsa04144	B6>D2	10/259	0.000428728	0.00962256	-1.76519	13.6885	ARF3;ARF1;RAB5B;HGS;GRK4;KIF5A;STAM;AP2B1;SH3GL2;EPN2
Carbon metabolism_Homo sapiens_hsa01200	B6>D2	7/113	0.000191959	0.00553938	-1.557	13.3252	GOT2;ESD;ME1;ALDOC;PHGDH;DLAT;PFKM
Long-term depression_Homo sapiens_hsa04730	B6>D2	5/60	0.000415785	0.00962256	-1.68564	13.1233	GNAO1;PPP2R1B;PLA2G4C;PRKG1;GNAI2
Glycolysis / Gluconeogenesis_Homo sapiens_hsa00010	B6>D2	5/67	0.000692903	0.0139966	-1.68827	12.2816	AKR1A1;ALDOC;DLAT;ALDH7A1;PFKM
Chagas disease (American trypanosomiasis)_Homo sapiens_hsa05142	B6>D2	6/104	0.000805687	0.0147953	-1.56136	11.1229	GNAO1;MAP2K4;MAPK8;PPP2R1B;PPP2R2A;GNAI2
Glutamatergic synapse_Homo sapiens_hsa04724	B6>D2	6/114	0.00129884	0.020182	-1.60986	10.6996	GNAO1;PPP3R2;GNB2;PLA2G4C;GLUL;GNAI2
Leukocyte transendothelial migration_Homo sapiens_hsa04670	B6>D2	6/118	0.00155034	0.0223693	-1.39288	9.01094	ACTN2;ACTN1;ACTN4;MYL9;ICAM1;GNAI2
Epstein-Barr virus infection_Homo sapiens_hsa05169	B6>D2	7/202	0.00558499	0.0620047	-1.52813	7.92743	MAP2K4;MAPK8;PSMD7;POLR2B;PSMC2;YWHAZ;ICAM1
Proteasome_Homo sapiens_hsa03050	B6>D2	4/44	0.00115417	0.0194285	-1.16994	7.91388	PSMB6;PSMD7;PSMB2;PSMC2
Glutathione metabolism_Homo sapiens_hsa00480	B6>D2	4/52	0.00215627	0.0290378	-1.24453	7.64063	GGCT;GSTA4;GSS;GSTM5
Arachidonic acid metabolism_Homo sapiens_hsa00590	B6>D2	4/62	0.00409599	0.04867	-1.33725	7.35186	FAM213B;PLA2G4C;LTA4H;PTGDS
Mammalian Phenome:0001399_hyperactivity	B6>D2	12/344	0.000295217	0.0462576	-3.93788	32.0063	GNAO1;SGIP1;AP3D1;MAP6;ATP1A3;AP2B1;TPPP;COMT;YWHAZ;SNAP91;PPM1F;GSTM5
Mammalian Phenome:0008840_abnormal_spike_wave_discharge	B6>D2	4/19	4.04574e-05	0.0343483	-2.76929	28.0121	GNAO1;AP3D1;ATP1A3;UBE3A
Mammalian Phenome:0008875_abnormal_xenobiotic_pharmacokinetics	B6>D2	4/24	0.000106441	0.0451842	-2.76717	25.3139	NCEH1;ATP1A3;COMT;GSTM5
Mammalian Phenome:0001906_increased_dopamine_level	B6>D2	4/29	0.000228336	0.0462576	-2.17411	18.2293	UBE3A;PARK7;COMT;GSTM5
