# Supplementary material for: Comparison and Functional Genetic Analysis of Striatal Protein Expression Among Diverse Inbred Mouse Strains
Source: Front Mol Neurosci. 2019 May 24;12:128. doi: 10.3389/fnmol.2019.00128 (PMC6543464; doi:10.3389/fnmol.2019.00128)
Supplement: TABLE S3 — DE Proteins (FDR < 10%). [file Table_3.XLSX]

## Sheet: Sheet1
Supplemental Table 3. DE Proteins (FDR < 10%).
Symbol	Description	Peptide Count	Unique Peptide Count	Peptide Conservation Score	Peptide q-Value	Peptide B6 Mean	Peptide D2 Mean	Peptide Fold Change	Peptdide High Strain	DE Transcript q-value	DE Transcript Fold Change	DE Transcript High Strain	BXD cis eQTL Allele	Known Variant Evidence
Aak1	AP2-associated protein kinase 1	25	18	175.686	0.0812804	2.75008	2.08512	1.3189	B6	-	-	-	B6
Abi2	Abl interactor 2	7	1	44.8097	0.0165995	0.303648	0.243222	1.24844	B6	-	-	-	-
Acaa1a	3-ketoacyl-CoA thiolase A_ peroxisomal	15	5	100.599	0.00774904	0.928911	0.504908	1.83976	B6	0.0015617	1.42	B6	B6
Acaa1b	3-ketoacyl-CoA thiolase B_ peroxisomal	8	1	47.505	0.0772097	0.184363	0.122185	1.50888	B6	-	-	-	B6
Acad9	Acyl-CoA dehydrogenase family member 9_ mitochondrial	12	5	72.5365	0.0720868	1.64578	2.10378	1.27829	D2	-	-	-	-
Acadl	Long-chain specific acyl-CoA dehydrogenase_ mitochondrial	13	7	80.4266	0.0686556	1.55083	1.21554	1.27584	B6	0.00028257	1.42	B6	B6
Acan	Aggrecan core protein	5	2	28.4473	0.0772097	0.122632	0.0430088	2.85133	B6	-	-	-	-
Acat2	Acetyl-CoA acetyltransferase_ cytosolic	4	2	23.7757	0.089357	0.339743	0.226693	1.4987	B6	-	-	-	-
Aco1	Cytoplasmic aconitate hydratase	20	7	101.86	0.0943102	3.89536	3.14967	1.23675	B6	-	-	-	-
Acrbp	Acrosin-binding protein	2	1	16.4493	0.0010553	5.15654	1.30669	3.94628	B6	0.0011727	1.43	B6	D2
Adamts5	A disintegrin and metalloproteinase with thrombospondin motifs 5	12	3	75.9204	0.0336555	4.09075	3.17745	1.28743	B6	0.041634	1.28	B6	-
Adcy3	Adenylate cyclase type 3	3	1	14.6505	0.0623014	1.39426	2.27775	1.63367	D2	-	-	-	-
Adgrb3	Adhesion G protein-coupled receptor B3	25	11	128.39	0.0729213	3.10349	2.65644	1.16829	B6	-	-	-	-
Adgrl1	Adhesion G protein-coupled receptor L1	24	14	151.642	0.0959572	4.39874	3.7286	1.17973	B6	-	-	-	D2
Aifm1	Apoptosis-inducing factor 1_ mitochondrial	12	8	82.3172	0.0452567	1.67172	2.35953	1.41144	D2	-	-	-	D2
Alad	Delta-aminolevulinic acid dehydratase	8	5	51.4263	0.0373647	0.368359	0.998514	2.71071	D2	1.0256e-40	3.44828	D2	D2	D2 tandem duplication relative to B6 (Bishop et al., 1986; Claudio et al., 1997).
Aldh7a1	Alpha-aminoadipic semialdehyde dehydrogenase	8	4	45.6603	0.0990752	0.435094	0.265667	1.63774	B6	4.7994e-13	1.91	B6	B6	For protein and transcript B6 > D2 (Bhave et al., 2006)
Ank3	Ankyrin-3	52	31	364.826	0.0475684	8.03023	6.49686	1.23602	B6	-	-	-	-
Ano2	Anoctamin-2	5	2	23.5844	0.0716981	0.110307	0.0671769	1.64204	B6	-	-	-	-
Aplf	Aprataxin and PNK-like factor	3	1	15.9299	0.0866151	0.546378	0.274279	1.99205	B6	-	-	-	-
Apmap	Adipocyte plasma membrane-associated protein	13	9	86.4125	0.0929223	1.67347	1.43231	1.16837	B6	-	-	-	-
Apool	MICOS complex subunit Mic27	6	5	40.6232	0.0532717	1.65264	0.954864	1.73076	B6	-	-	-	-
Arpp21	cAMP-regulated phosphoprotein 21	12	7	66.3383	0.0600773	1.01183	0.74707	1.3544	B6	-	-	-	B6
Atp5h	ATP synthase subunit d_ mitochondrial	29	21	166.738	0.0780574	26.4368	34.3918	1.3009	D2	0.00037115	1.49	B6	B6
Atp6v1g2	V-type proton ATPase subunit G 2	7	4	59.0486	0.0457692	3.45421	2.25748	1.53012	B6	-	-	-	-
Atrx	Transcriptional regulator ATRX	8	4	44.9966	0.089357	0.793637	1.5037	1.89469	D2	-	-	-	-
C1qa	Complement C1q subcomponent subunit A	2	2	12.5925	0.0452567	0.251423	0.128498	1.95663	B6	0.028627	1.26	B6	-
C1qc	Complement C1q subcomponent subunit C	2	1	13.6742	0.00283378	0.446223	0.138	3.23351	B6	3.5272e-14	1.99	B6	B6
Camk2g	Calcium/calmodulin-dependent protein kinase type II subunit gamma	15	7	131.051	0.0194439	3.104	2.1825	1.42222	B6	-	-	-	-
Camta1	Calmodulin-binding transcription activator 1	3	1	17.6267	0.0194439	0.231858	0.053178	4.36004	B6	-	-	-	-
Ccdc187	Coiled-coil domain-containing protein 187	4	1	20.9265	0.0772097	0.199087	0.335042	1.68289	D2	-	-	-	-
Cep104	Centrosomal protein of 104 kDa	8	1	43.1631	0.00535341	0.345867	0.199539	1.73333	B6	-	-	-	-
Chd9	Chromodomain-helicase-DNA-binding protein 9	7	2	37.5968	0.0136144	0.1338	0.0353617	3.78375	B6	-	-	-	D2
Chid1	Chitinase domain-containing protein 1	7	4	41.3639	0.0909133	0.570214	0.761126	1.33481	D2	-	-	-	-
Clpp	ATP-dependent Clp protease proteolytic subunit_ mitochondrial	3	2	21.0952	0.0661571	1.40553	2.16351	1.53928	D2	-	-	-	-
Cnr1	Cannabinoid receptor 1	4	3	31.1289	0.0729213	0.448344	0.373227	1.20126	B6	-	-	-	-
Comt	Catechol O-methyltransferase	6	4	38.946	0.0282612	0.802878	0.488913	1.64217	B6	0.00097171	1.38	B6	B6	B2 SINE insertion in B6 results in higher transcript, protein, and enzyme activity levels (Kember et al., 2010; Li et al., 2010).
Cox7a2l	Cytochrome c oxidase subunit 7A-related protein_ mitochondrial	3	2	21.591	0.000244125	0.649125	4.58473	7.06294	D2	1.0366e-97	11.6	B6	B6	B6 have short allele relative to D2 and decreased protein levels (Lapuente-Brun et al., 2013; Williams et al., 2016).
Crip2	Cysteine-rich protein 2	4	3	27.5747	0.0575455	1.46782	1.18686	1.23673	B6	-	-	-	-
Crym	Ketimine reductase mu-crystallin	15	12	108.906	0.0336555	7.65947	5.80554	1.31934	B6	0.0013707	1.36	B6	B6
Cs	Citrate synthase_ mitochondrial	48	41	296.233	0.00571634	24.6412	29.02	1.1777	D2	-	-	-	-
Csrp1	Cysteine and glycine-rich protein 1	6	3	50.9988	0.0247086	5.33108	4.30785	1.23753	B6	0.038827	1.23	B6	-
Cyb5r3	NADH-cytochrome b5 reductase 3	14	10	90.6709	0.0544177	3.25606	2.87374	1.13304	B6	-	-	-	-
Cyth2	Cytohesin-2	4	1	28.0078	0.0562011	0.0833415	1.00512	12.0603	D2	-	-	-	D2
Ddrgk1	DDRGK domain-containing protein 1	3	2	15.8398	0.0792469	0.171901	0.207001	1.20419	D2	-	-	-	-
Dnajc28	DnaJ homolog subfamily C member 28	2	2	9.9616	0.0336555	0.683222	1.31888	1.93038	D2	-	-	-	-
Edc4	Enhancer of mRNA-decapping protein 4	4	2	37.6347	0.0716981	9.28266	12.1791	1.31203	D2	-	-	-	-
Efhd1	EF-hand domain-containing protein D1	5	2	23.8645	0.0045278	0.21493	0.423972	1.97261	D2	8.9988e-10	1.78	B6	-
Ehd3	EH domain-containing protein 3	20	11	120.033	0.0736636	2.23216	1.8262	1.2223	B6	0.0019899	1.35	B6	B6
Eif3a	Eukaryotic translation initiation factor 3 subunit A	19	6	99.3492	0.0575455	0.590371	0.954189	1.61625	D2	-	-	-	-
Elmod1	ELMO domain-containing protein 1	4	1	23.489	0.089357	1.14386	1.35233	1.18225	D2	-	-	-	D2coding/B6intron
Emb	Embigin	7	3	40.9414	0.0336555	2.47018	1.97399	1.25136	B6	-	-	-	-
Erbb4	Receptor tyrosine-protein kinase erbB-4	6	1	26.7681	0.0467147	2.37642	2.80651	1.18098	D2	-	-	-	-
Evpl	Envoplakin	43	12	255.756	0.011356	0.470367	0.733699	1.55984	D2	7.5397e-10	1.91	B6	B6
Exo1	Exonuclease 1	5	2	27.3076	0.0675475	1.55628	1.2239	1.27157	B6	-	-	-	-
Exoc5	Exocyst complex component 5	8	5	40.6031	0.0564696	1.03718	1.3921	1.34219	D2	-	-	-	D2
Fam49b	Protein FAM49B	18	12	117.126	0.0336555	5.29459	3.9103	1.35401	B6	-	-	-	-
Fasn	Fatty acid synthase	50	28	301.334	0.0267928	1.86349	3.00296	1.61147	D2	-	-	-	-
Fen1	Flap endonuclease 1	3	2	17.1319	0.0374826	0.963703	0.580312	1.66066	B6	-	-	-	D2
Fermt3	Fermitin family homolog 3	9	4	48.4883	0.0800657	0.543231	0.414655	1.31008	B6	-	-	-	-
Fkbp2	Peptidyl-prolyl cis-trans isomerase FKBP2	7	4	42.7537	0.0267928	1.62615	1.1339	1.43411	B6	0.035647	1.25	B6	B6
Fkbp8	Peptidyl-prolyl cis-trans isomerase FKBP8	6	3	40.7323	0.0575455	1.08655	1.34706	1.23976	D2	-	-	-	-
Gabra2	Gamma-aminobutyric acid receptor subunit alpha-2	5	2	36.38	0.0446536	0.66474	1.3257	1.99432	D2	1.146e-14	2	D2	-	Single nucleotide intronic deletion in B6 leads to a reduction in mRNA and protein levels (Mulligan et al., 2019).
Glo1	Lactoylglutathione lyase	12	8	86.8873	0.052432	3.35369	6.70475	1.99922	D2	1.5354e-14	2	D2	D2	D2 tandem duplication relative to B6 (Williams et al., 2009).
Gls	Glutaminase kidney isoform_ mitochondrial	41	34	317.475	0.0575455	8.54583	10.8542	1.27012	D2	-	-	-	-
Glul	Glutamine synthetase	31	22	184.427	0.0795165	10.5886	6.14866	1.72211	B6	2.6282e-17	2.06	B6	B6
Grin2c	Glutamate receptor ionotropic_ NMDA 2C	17	6	84.8575	0.0575455	0.345545	0.407114	1.17818	D2	-	-	-	-
Grm4	Metabotropic glutamate receptor 4	7	4	36.2793	0.0720868	1.0955	1.51301	1.38111	D2	-	-	-	-
Gss	Glutathione synthetase	4	2	20.4018	0.0909133	0.650122	0.385424	1.68677	B6	-	-	-	-
Hbb-b2	Hemoglobin subunit beta-2	14	7	120.847	0.000319508	0.571099	8.23174	14.4139	D2	-	-	-	-
Hdgf	Psmb2	4	2	26.2581	0.0943102	0.434578	0.864492	1.98927	D2	0.039732	1.23	B6	-
Hebp1	Heme-binding protein 1	6	5	39.0184	0.0165995	0.689757	1.30346	1.88974	D2	0.0015787	1.39	B6	B6
Hnrnpa1	Heterogeneous nuclear ribonucleoprotein A1	2	1	17.6885	0.0535001	1.74852	1.34396	1.30102	B6	0.0031286	1.35	B6	-
Hnrnpdl	Heterogeneous nuclear ribonucleoprotein D-like	9	3	50.1385	0.0045278	0.39586	0.21298	1.85867	B6	-	-	-	B6
Hnrnpu	Heterogeneous nuclear ribonucleoprotein U	11	8	55.7055	0.0772097	1.59245	1.1669	1.36469	B6	-	-	-	-
Hpcal4	Hippocalcin-like protein 4	18	9	151.468	0.0944577	5.59516	6.71734	1.20056	D2	-	-	-	-
Hsdl1	Inactive hydroxysteroid dehydrogenase-like protein 1	6	1	33.4929	0.0943102	1.50594	2.2563	1.49827	D2	-	-	-	-
Iars2	Isoleucine--tRNA ligase_ mitochondrial	26	19	160.987	0.0194439	2.92967	2.39595	1.22276	B6	-	-	-	-
Ikzf4	Zinc finger protein Eos	3	1	22.7083	0.0964338	10.2069	15.6737	1.53559	D2	0.027178	1.26582	D2	-
Itsn1	Intersectin-1	20	5	107.618	0.0608549	3.63871	5.04497	1.38647	D2	-	-	-	-
Kcna3	Potassium voltage-gated channel subfamily A member 3	8	5	45.1122	0.0405865	1.36116	0.982854	1.3849	B6	-	-	-	-
KIAA0930	Uncharacterized protein KIAA0930 homolog	3	1	18.9759	0.0720868	0.270583	0.484356	1.79004	D2	-	-	-	D2
Kif21b	Kinesin-like protein KIF21B	7	2	36.9624	0.0569827	0.443964	0.766776	1.72711	D2	0.045253	1.23457	D2	D2
Kif2a	Kinesin-like protein KIF2A	13	7	69.1717	0.0523363	5.81732	4.9695	1.1706	B6	-	-	-	-
Krt7	Keratin_ type II cytoskeletal 7	4	2	38.079	0.099889	2.0399	1.4524	1.40451	B6	-	-	-	-
Ktn1	Kinectin	31	13	194.805	0.0045278	0.834387	1.26018	1.5103	D2	-	-	-	D2
Lrp6	Low-density lipoprotein receptor-related protein 6	7	3	35.6207	0.0710015	0.43615	0.914975	2.09784	D2	-	-	-	D2
Lrrc69	Leucine-rich repeat-containing protein 69	2	1	10.6079	0.0467147	0.201338	0.277277	1.37717	D2	-	-	-	-
Lrrc7	Leucine-rich repeat-containing protein 7	37	19	214.772	0.0802754	2.68451	3.28626	1.22416	D2	-	-	-	-
Map1b	Microtubule-associated protein 1B	89	55	614.531	0.0526801	6.84933	4.92131	1.39177	B6	-	-	-	B6
Map4	Microtubule-associated protein 4	25	14	159.278	0.0944577	1.59401	1.33554	1.19353	B6	0.041872	1.23	-	-
Mapk8	Mitogen-activated protein kinase 8	3	2	15.2545	0.0569827	0.432983	0.2433	1.77963	B6	-	-	-	-
Me3	NADP-dependent malic enzyme_ mitochondrial	25	19	185.575	0.00743365	2.29161	6.28028	2.74056	D2	0.00046493	1.40845	D2	D2
Mettl16	U6 small nuclear RNA (adenine-(43)-N(6))-methyltransferase	4	1	21.3974	0.0772097	0.186275	0.252692	1.35655	D2	-	-	-	-
Mink1	Misshapen-like kinase 1	24	12	121.347	0.0579471	1.91595	1.64418	1.16529	B6	-	-	-	-
Mpst	3-mercaptopyruvate sulfurtransferase	8	5	53.0015	0.00451285	1.72164	2.73855	1.59066	D2	-	-	-	-
Mras	Ras-related protein M-Ras	3	2	15.1191	0.0869056	2.66827	2.09217	1.27536	B6	0.0090033	1.3	B6	B6
Mri1	Methylthioribose-1-phosphate isomerase	2	1	17.8449	0.0943102	0.360063	0.28945	1.24395	B6	9.7523e-05	1.55	B6	B6
Msra	Mitochondrial peptide methionine sulfoxide reductase	2	1	10.9005	0.020583	0.0528627	0.00309662	17.0711	B6	-	-	-	-
Mtmr1	Myotubularin-related protein 1	6	2	37.399	0.052432	0.503864	0.843251	1.67357	D2	-	-	-	-
Myh9	Myosin-9	46	15	243.528	0.0675475	2.08682	1.77998	1.17238	B6	-	-	-	-
Myl12b	Myosin regulatory light chain 12B	10	4	69.3195	0.0532717	2.72571	2.22914	1.22276	B6	-	-	-	-
Myo5a	Unconventional myosin-Va	60	27	380.114	0.011541	3.40353	2.31603	1.46955	B6	-	-	-	B6	Integration of ecotropic murine leukemia provirus into D2 Myo5a gene results in disruption and dilute coat color (Mercer et al., 1991).
Ndufs5	NADH dehydrogenase [ubiquinone] iron-sulfur protein 5	8	5	54.4677	0.011541	1.14809	0.886995	1.29436	B6	-	-	-	-
Nfu1	NFU1 iron-sulfur cluster scaffold homolog_ mitochondrial	3	1	15.6537	0.0628273	0.0306861	0.0705905	2.3004	D2	-	-	-	B6
Nlrp9a	NACHT_ LRR and PYD domains-containing protein 9A	3	1	15.7325	0.0795165	0.438314	0.194043	2.25885	B6	-	-	-	-
Nnt	NAD(P) transhydrogenase_ mitochondrial	15	7	75.5525	0.000361421	0.977454	3.5783	3.66084	D2	-	-	-	-	Five exon spanning deletion in B6J (Freeman et al., 2006).
Nsfl1c	NSFL1 cofactor p47	14	7	103.257	0.0212381	2.23523	1.70515	1.31087	B6	-	-	-	-
Pacsin1	Protein kinase C and casein kinase substrate in neurons protein 1	31	22	213.051	0.00287865	12.0206	14.5238	1.20825	D2	0.045344	1.21951	D2	B6
Pdia6	Protein disulfide-isomerase A6	16	7	109.791	0.011356	2.07849	3.39155	1.63173	D2	-	-	-	D2
Pdpk1	3-phosphoinositide-dependent protein kinase 1	11	4	68.6981	0.0729213	1.39577	2.8248	2.02382	D2	-	-	-	-
Pfdn5	Prefoldin subunit 5	7	3	44.3814	0.0885128	0.489015	0.379657	1.28804	B6	-	-	-	-
Pfkfb4	6-phosphofructo-2-kinase/fructose-2_6-bisphosphatase 4	9	4	54.1202	0.00782319	0.738118	2.70035	3.65843	D2	-	-	-	-
Phgdh	Rbp1	14	7	92.9449	0.0575455	1.78754	1.08737	1.64392	B6	-	-	-	B6
Pip4k2a	Phosphatidylinositol 5-phosphate 4-kinase type-2 alpha	8	2	43.8069	0.0532717	0.128075	0.101511	1.26169	B6	0.034743	1.24	B6	B6
Pip4k2b	Phosphatidylinositol 5-phosphate 4-kinase type-2 beta	8	3	43.477	0.0670716	0.376594	0.297332	1.26658	B6	-	-	-	-
Plekho1	Pleckstrin homology domain-containing family O member 1	3	1	25.2595	0.00535341	2.50296	0.289267	8.65277	B6	-	-	-	-
Prelp	Prolargin	9	4	47.012	0.000584607	1.16823	2.58038	2.20881	D2	-	-	-	-
Prrt3	Proline-rich transmembrane protein 3	6	3	29.0924	0.0418804	0.326495	0.234942	1.38968	B6	-	-	-	D2
Prss45	Inactive serine protease 45	1	1	10.9244	0.00283939	0.39091	2.01589	5.15693	D2	-	-	-	-
Psat1	Phosphoserine aminotransferase	12	7	63.9153	0.0454728	1.60661	1.26115	1.27392	B6	-	-	-	D2
Psmb5	Proteasome subunit beta type-5	5	3	30.0293	0.0866151	0.962399	0.831939	1.15681	B6	-	-	-	-
Psmc2	26S proteasome regulatory subunit 7	7	6	42.7206	0.0943249	0.706026	0.465637	1.51626	B6	-	-	-	-
Psmd8	26S proteasome non-ATPase regulatory subunit 8	6	2	27.5224	0.0729213	0.385882	0.282688	1.36504	B6	-	-	-	-
Pspc1	Paraspeckle component 1	7	2	38.5909	0.0729213	0.904265	0.649176	1.39294	B6	-	-	-	D2
Ptcd3	Pentatricopeptide repeat domain-containing protein 3_ mitochondrial	5	3	28.5887	0.0267805	0.308398	0.663736	2.15221	D2	-	-	-	-
Ptprf	Receptor-type tyrosine-protein phosphatase F	35	14	216.662	0.0405865	1.76586	1.47505	1.19715	B6	0.0084098	1.2987	D2	D2
Ptrh2	Peptidyl-tRNA hydrolase 2_ mitochondrial	6	3	35.8145	0.00180539	0.742684	1.20874	1.62753	D2	4.9435e-05	1.5	B6	D2
Rab15	Ras-related protein Rab-15	10	5	77.0198	0.0212381	2.23137	1.83517	1.21589	B6	-	-	-	-
Rasal1	RasGAP-activating-like protein 1	9	4	49.1186	0.00180539	0.55628	0.125136	4.44539	B6	-	-	-	-
Rdh5	11-cis retinol dehydrogenase	4	1	20.447	0.0579471	4.83585	7.67871	1.58787	D2	-	-	-	-
Rev1	DNA repair protein REV1	9	6	51.3667	0.0149267	2.06683	1.50622	1.37219	B6	-	-	-	-
Rmdn3	Regulator of microtubule dynamics protein 3	11	7	84.0166	0.0149267	1.87845	2.63845	1.40459	D2	-	-	-	-
Rps5	40S ribosomal protein S5	6	1	35.3585	0.0569827	0.24477	0.150425	1.62719	B6	-	-	-	-
S100a13	Protein S100-A13	3	3	21.3572	0.0675475	1.21001	0.972456	1.24428	B6	0.0048466	1.35	B6	-
Scamp1	Secretory carrier-associated membrane protein 1	8	5	62.5301	0.0931914	2.24973	3.03626	1.34961	D2	-	-	-	-
Sec22b	Vesicle-trafficking protein SEC22b	5	5	28.5511	0.0909133	2.24774	2.78381	1.23849	D2	-	-	-	-
Sec31a	Protein transport protein Sec31A	19	8	106.53	0.0484559	2.55963	2.03871	1.25552	B6	-	-	-	-
Serpina3k	Serine protease inhibitor A3K	6	4	33.4955	0.0336555	0.351598	0.573912	1.6323	D2	-	-	-	-
Setd4	SET domain-containing protein 4	5	3	33.9303	0.0194439	1.29815	0.454918	2.8536	B6	-	-	-	B6
Setd7	Histone-lysine N-methyltransferase SETD7	5	2	28.1306	0.0247086	0.287177	0.483552	1.68381	D2	-	-	-	-
Sh3gl1	Endophilin-A2	9	3	47.6211	0.00743365	2.00007	1.4039	1.42465	B6	-	-	-	-
Slc4a4	Electrogenic sodium bicarbonate cotransporter 1	19	14	152.034	0.0267928	4.90041	6.91762	1.41164	D2	-	-	-	B6
Slc8a1	Sodium/calcium exchanger 1	14	12	73.6475	0.00535341	0.913371	2.90669	3.18237	D2	-	-	-	-
Smc4	Structural maintenance of chromosomes protein 4	6	4	27.6147	0.0780574	4.30479	2.92346	1.4725	B6	0.0065149	1.36	B6	-
Spef2	Sperm flagellar protein 2	30	10	165.998	0.0959572	2.67574	2.36823	1.12985	B6	3.9433e-05	1.98	B6	-
Stam2	Signal transducing adapter molecule 2	3	1	19.2614	0.00291383	0.140694	0.00824613	17.0618	B6	-	-	-	-
Stoml2	Stomatin-like protein 2_ mitochondrial	13	6	97.434	0.0645006	1.52424	1.99362	1.30795	D2	-	-	-	-
Strn	Striatin	27	11	167.102	0.0780574	1.7744	1.49221	1.18912	B6	-	-	-	-
Sv2c	Synaptic vesicle glycoprotein 2C	11	4	78.2049	0.0610905	1.07977	0.916176	1.17856	B6	0.017019	1.26582	D2	-
Taf1	Transcription initiation factor TFIID subunit 1	10	5	51.8721	0.0214373	0.558753	0.430226	1.29874	B6	-	-	-	-
Tax1bp1	Tax1-binding protein 1 homolog	5	1	27.5702	0.0239855	0.256467	0.500773	1.95258	D2	-	-	-	-
Tmem256	Transmembrane protein 256	1	1	7.0478	0.0374826	2.96585	5.62341	1.89605	D2	-	-	-	-
Tpm1	Tropomyosin alpha-1 chain	15	3	102.392	0.0484559	2.62703	1.99265	1.31836	B6	0.019636	1.26	B6	B6
Tubb1	Tubulin beta-1 chain	22	13	88.1742	0.0943102	10.8494	8.40098	1.29145	B6	-	-	-	-
Wdr1	WD repeat-containing protein 1	15	12	83.6994	0.0575455	41.7072	31.3752	1.3293	B6	-	-	-	-
Wfs1	Wolframin	6	3	35.6686	0.013217	0.640382	0.87007	1.35867	D2	0.00071842	1.38889	D2	-
Zc3h13	Zinc finger CCCH domain-containing protein 13	4	1	20.6858	0.0575455	3.44362	2.69183	1.27929	B6	0.038105	1.23	B6	-
Zc3h8	Zinc finger CCCH domain-containing protein 8	3	1	15.5358	0.00743365	0.0171857	0.148811	8.65899	D2	3.4242e-09	1.91	B6	B6
Zzef1	Zinc finger ZZ-type and EF-hand domain-containing protein 1	9	3	46.6971	0.0729213	0.406616	0.972091	2.39068	D2	-	-	-	B6
