# Supplementary material for: Comparison and Functional Genetic Analysis of Striatal Protein Expression Among Diverse Inbred Mouse Strains
Source: Front Mol Neurosci. 2019 May 24;12:128. doi: 10.3389/fnmol.2019.00128 (PMC6543464; doi:10.3389/fnmol.2019.00128)
Supplement: TABLE S4 — DE protein Regulation by cis expression quantitative trait loci (cis eQTLs). [file Table_4.XLSX]

## Sheet: Sheet1
STable 4. Regulation by cis eQTLs.				Proteomics								Illumina Striatum										Affymetrix M430										Affymetrix Exon
Symbol	Description	Chr	Genomic Start Position	Peptide Count	Unique Peptide Count	Confidence Score	qValue	B6 Mean	D2 Mean	High Strain	Fold Change	Probe ID	Mean	B6	D2	High Strain	FC	QTL Chr	QTL Mb	Additive Effect	LRS	Probe ID	Mean	B6	D2	High Strain	FC	QTL Chr	QTL Mb	Additive Effect	LRS	Probe ID	Mean	B6	D2	FC	High Strain	QTL Chr	QTL Mb	Additive Effect	LRS	eQTL Allele Summary
Aak1	AP2-associated protein kinase 1	6	86849516	25	18	175.686	0.0812804	2.75008	2.08512	B6	1.3189	ILM104610292	14.6209	14.75	14.626	B6	1.08975	6	87144167	-0.138	41.5933											6947672	8.83316	8.891	8.72	1.12584	B6	6	85461248	-0.094	17.5321	B6
Acaa1a	3-ketoacyl-CoA thiolase A_ peroxisomal	9	119341293	15	5	100.599	0.00774904	0.928911	0.504908	B6	1.83976	ILM3120594	13.5428	13.861	12.827	B6	2.04769	9	119303227	-0.321	47.7134	1456011_x_at	9.09558	9.686	8.475	B6	2.31498	9	119303227	-0.406	42.7114											B6
Acaa1b	3-ketoacyl-CoA thiolase B_ peroxisomal	9	119148042	8	1	47.505	0.0772097	0.184363	0.122185	B6	1.50888											1416947_s_at	10.8842	11.236	10.206	B6	2.04202	9	119303227	-0.433	63.4535											B6
Acadl	Long-chain specific acyl-CoA dehydrogenase_ mitochondrial	1	66830838	13	7	80.4266	0.0686556	1.55083	1.21554	B6	1.27584											1448987_at	10.3777	10.617	9.895	B6	1.64947	1	66636909	-0.243	41.1819	6759459	9.14916	9.156	8.826	1.25701	B6	1	73111686	-0.156	9.9281	B6
Acrbp	Acrosin-binding protein	6	125049926	2	1	16.4493	0.0010553	5.15654	1.30669	B6	3.94628	ILM6040706	7.41204	7.282	7.574	D2	1.22434	6	123700298	0.149	39.031																					D2
Adgrl1	Adhesion G protein-coupled receptor L1	8	83900097	24	14	151.642	0.0959572	4.39874	3.7286	B6	1.17973											1452812_at	9.93716	9.314	9.979	D2	1.58557	8	80868085	0.391	25.7754											D2
Aifm1	Apoptosis-inducing factor 1_ mitochondrial	X	48474943	12	8	82.3172	0.0452567	1.67172	2.35953	D2	1.41144	ILM2060070	7.39207	7.344	7.364	D2	1.01396	X	48895006	0.053	13.3391																					D2
Alad	Delta-aminolevulinic acid dehydratase	4	62505983	8	5	51.4263	0.0373647	0.368359	0.998514	D2	2.71071	ILM780576	13.3017	12.186	13.962	D2	3.42475	4	59850763	0.324	31.3034	1424877_a_at	9.155	9.212	9.884	D2	1.59328	4	54951001	0.58	43.2014	6922241	9.92413	10.062	10.702	1.55833	B6	4	54951001	0.412	43.2621	D2
Aldh7a1	Alpha-aminoadipic semialdehyde dehydrogenase	18	56525735	8	4	45.6603	0.0990752	0.435094	0.265667	B6	1.63774											1460167_at	10.737	11.448	10.603	B6	1.79626	18	51019011	-0.459	63.8495	6865709	9.80312	9.912	9.508	1.32317	B6	18	56459033	-0.185	21.5492	B6
Arpp21	cAMP-regulated phosphoprotein 21	9	112180031	12	7	66.3383	0.0600773	1.01183	0.74707	B6	1.3544											1419028_at	11.2145	10.965	11.466	D2	1.41519	9	111455945	-0.123	10.1775	6998987	10.9164	10.99	10.808	1.13446	B6	9	115524788	-0.073	11.8469	B6
Atp5h	ATP synthase subunit d_ mitochondrial	11	115415696	29	21	166.738	0.0780574	26.4368	34.3918	D2	1.3009											1423676_at	15.1181	15.429	14.861	B6	1.48247	11	121547989	-0.11	12.2577	-	-	-	-	-		-	-	-	-	B6
C1qc	Complement C1q subcomponent subunit C	4	136889801	2	1	13.6742	0.00283378	0.446223	0.138	B6	3.23351	ILM5700131	10.4614	10.974	9.895	B6	2.11257	4	136442626	-0.178	15.406	1449401_at	10.0368	11.095	9.511	B6	2.998	4	136674649	-0.345	21.5521	6926166	9.79372	9.936	9.463	1.38799	B6	4	132539038	-0.228	19.2639	B6
Chd9	Chromodomain-helicase-DNA-binding protein 9	8	90932248	7	2	37.5968	0.0136144	0.1338	0.0353617	B6	3.78375	ILM106450170	7.47393	7.118	7.583	D2	1.38032	8	90614010	0.147	35.202											-	-	-	-	-	-	-	-	-	-	D2
Comt	Catechol O-methyltransferase	16	18406881	6	4	38.946	0.0282612	0.802878	0.488913	B6	1.64217	ILM5700092	11.5565	11.757	11.393	B6	1.28699	16	15829567	-0.124	22.4631	1449183_at	11.5906	12.028	11.101	B6	1.90132	16	17412079	-0.342	41.5136	6844334	10.7903	10.672	10.716	1.03097	B6	16	17412079	-0.196	34.9057	B6
Cox7a2l	Cytochrome c oxidase subunit 7A-related protein_ mitochondrial	17	83501916	3	2	21.591	0.000244125	0.649125	4.58473	D2	7.06294	ILM1500142	12.2115	13.991	10.522	B6	11.0732	17	83427876	-1.337	55.2862											-	-	-	-	-	-	-	-	-	-	B6
Crym	Ketimine reductase mu-crystallin	7	120186383	15	12	108.906	0.0336555	7.65947	5.80554	B6	1.31934	ILM3940528	14.6008	14.923	14.137	B6	1.72429	7	120693266	-0.177	18.3784											6970920	11.3474	11.378	11.042	1.26225	B6	7	120251328	-0.15	12.3911	B6
Cyth2	Cytohesin-2	7	45806636	4	1	28.0078	0.0562011	0.0833415	1.00512	D2	12.0603	ILM3870113	8.06498	8.09	8.479	D2	1.30949	7	45140566	0.207	56.0131																					D2
Ehd3	EH domain-containing protein 3	17	73804840	20	11	120.033	0.0736636	2.23216	1.8262	B6	1.2223	ILM5360484	9.13388	9.536	9.299	B6	1.17854	17	72249524	-0.122	20.941	1417235_at	10.1087	10.47	9.981	B6	1.40347	17	72249524	-0.19	40.933	6852181	9.5555	9.89	9.456	1.35097	B6	17	72249524	-0.189	41.3999	B6
Elmod1	ELMO domain-containing protein 1	9	53911459	4	1	23.489	0.089357	1.14386	1.35233	D2	1.18225	ILM7100167	11.3875	11.39	11.586	D2	1.14552	9	46857897	0.201	12.069	1457223_at	7.57371	7.5	7.718	D2	1.16312	9	51713125	-0.116	25.3406											D2coding/B6intron
Evpl	Envoplakin	11	116220558	43	12	255.756	0.011356	0.470367	0.733699	D2	1.55984											1419133_at	8.05842	8.162	7.989	B6	1.1274	11	114671594	-0.116	14.0853	6792501	7.67787	7.512	7.813	1.232	B6	11	107964396	-0.087	11.5072	B6
Exoc5	Exocyst complex component 5	14	49012143	8	5	40.6031	0.0564696	1.03718	1.3921	D2	1.34219	ILM102360050	7.67082	7.132	8.206	D2	2.10526	14	49089284	0.393	64.8944											6824477	9.86569	9.867	9.842	1.01748	B6	14	49407504	0.13	20.7444	D2
Fen1	Flap endonuclease 1	19	10199131	3	2	17.1319	0.0374826	0.963703	0.580312	B6	1.66066	ILM1770541	10.6116	10.61	10.771	D2	1.11806	19	7273189	0.053	14.0538																					D2
Fkbp2	Peptidyl-prolyl cis-trans isomerase FKBP2	19	6977738	7	4	42.7537	0.0267928	1.62615	1.1339	B6	1.43411	ILM2320025	13.5413	13.695	13.391	B6	1.23456	19	6516097	-0.126	24.8955	1450694_at	12.4665	12.523	11.955	B6	1.48247	19	6516097	-0.227	17.1774											B6
Glo1	Lactoylglutathione lyase	17	30592860	12	8	86.8873	0.052432	3.35369	6.70475	D2	1.99922	ILM7040692	14.2161	13.493	14.576	D2	2.11844	17	29874146	0.392	57.1475	1424109_a_at	11.4173	10.513	11.353	D2	1.79005	17	27848225	0.571	53.0219	6854760	10.2241	9.739	10.387	1.56699	B6	17	27637041	0.344	20.1642	D2
Glul	Glutamine synthetase	1	153899928	31	22	184.427	0.0795165	10.5886	6.14866	B6	1.72211	ILM6040253	10.2804	10.6	9.643	B6	1.94127	1	158228105	-0.254	35.439	1426236_a_at	14.0803	14.211	13.67	B6	1.45498	1	153184875	-0.319	49.882	6754149	11.9258	11.734	11.421	1.24229	B6	1	145201671	-0.224	24.5183	B6
Hebp1	Heme-binding protein 1	6	135137518	6	5	39.0184	0.0165995	0.689757	1.30346	D2	1.88974											1418172_at	10.5961	11.058	10.327	B6	1.65979	6	144053714	-0.184	23.7974	6957679	9.35991	9.374	9.592	1.16312	B6	6	143932688	-0.112	13.279	B6
Hnrnpdl	Heterogeneous nuclear ribonucleoprotein D-like	5	100033576	9	3	50.1385	0.0045278	0.39586	0.21298	B6	1.85867											1420093_s_at	12.5507	11.882	12.255	D2	1.29504	5	104143745	-0.124	11.3008											B6
KIAA0930	Uncharacterized protein KIAA0930 homolog	15	84945720	3	1	18.9759	0.0720868	0.270583	0.484356	D2	1.79004											1454786_at	9.74394	9.757	9.818	D2	1.04319	15	87454918	0.16	24.399											D2
Kif21b	Kinesin-like protein KIF21B	1	136131400	7	2	36.9624	0.0569827	0.443964	0.766776	D2	1.72711																					6753417	8.78988	8.818	8.936	1.08523	B6	1	139521091	0.09	20.9893	D2
Ktn1	Kinectin	14	47649310	31	13	194.805	0.0045278	0.834387	1.26018	D2	1.5103	ILM3450609	10.8783	10.695	10.998	D2	1.23371	14	45991747	0.083	16.1455											6818722	9.08081	9.03	8.888	1.10343	B6	14	39833599	0.117	21.9923	D2
Lrp6	Low-density lipoprotein receptor-related protein 6	6	134446475	7	3	35.6207	0.0710015	0.43615	0.914975	D2	2.09784	ILM5130064	7.66821	7.197	8.207	D2	2.01391	6	133936670	0.459	60.748																					D2
Map1b	Microtubule-associated protein 1B	13	99421463	89	55	614.531	0.0526801	6.84933	4.92131	B6	1.39177											1423274_at	13.6885	14.044	13.754	B6	1.22264	13	98436217	-0.182	13.3466											B6
Me3	NADP-dependent malic enzyme_ mitochondrial	7	89632817	25	19	185.575	0.00743365	2.29161	6.28028	D2	2.74056	ILM4810458	8.91195	8.783	8.932	D2	1.1088	7	89939211	0.206	52.0573	1429071_at	10.5616	10.231	11.289	D2	2.08204	7	89603538	0.507	85.0459	6962467	10.1549	10.233	10.462	1.17202	B6	7	107369035	0.144	25.4309	D2
Mras	Ras-related protein M-Ras	9	99385419	3	2	15.1191	0.0869056	2.66827	2.09217	B6	1.27536	ILM101940601	14.9712	14.963	14.923	B6	1.02811	9	99205043	-0.105	22.2271	1453419_at	11.5155	12.028	11.467	B6	1.47529	9	97321105	-0.223	25.2447	6998214	10.6256	10.556	10.558	1.00139	B6	9	95334029	-0.127	23.944	B6
Mri1	Methylthioribose-1-phosphate isomerase	8	84250575	2	1	17.8449	0.0943102	0.360063	0.28945	B6	1.24395											1417146_at	7.88687	7.865	7.813	B6	1.0367	8	90614010	-0.116	12.9062	6983839	8.19566	8.426	8.002	1.34164	B6	8	80868085	-0.107	32.6742	B6
Myo5a	Unconventional myosin-Va	9	75071205	60	27	380.114	0.011541	3.40353	2.31603	B6	1.46955	ILM100940605	12.6613	12.794	12.569	B6	1.16878	9	77305551	-0.207	41.808	1431320_a_at	11.0872	11.274	11.374	D2	1.07177	9	80143686	-0.283	27.74											B6
Nfu1	NFU1 iron-sulfur cluster scaffold homolog_ mitochondrial	6	87009835	3	1	15.6537	0.0628273	0.0306861	0.0705905	D2	2.3004	ILM5700047	10.4161	10.424	10.314	B6	1.07923	6	89213583	-0.131	24.1291																					B6
Pacsin1	Protein kinase C and casein kinase substrate in neurons protein 1	17	27655590	31	22	213.051	0.00287865	12.0206	14.5238	D2	1.20825											1449381_a_at	10.4191	10.77	10.353	B6	1.33515	17	43950335	-0.34	13.9749											B6
Pdia6	Protein disulfide-isomerase A6	12	17266594	16	7	109.791	0.011356	2.07849	3.39155	D2	1.63173	ILM2760632	9.98225	9.851	10.358	D2	1.42109	12	25242706	0.195	39.3787																					D2
Phgdh	D-3-phosphoglycerate dehydrogenase	3	98313170	14	7	92.9449	0.0575455	1.78754	1.08737	B6	1.64392	ILM1500280	9.04049	9.203	8.854	B6	1.27368	3	98283046	-0.145	24.0491	1454714_x_at	10.6574	13.57	5.715	B6	231.521	3	98283046	-2.818	104.662											B6
Pip4k2a	Phosphatidylinositol 5-phosphate 4-kinase type-2 alpha	2	18842255	8	2	43.8069	0.0532717	0.128075	0.101511	B6	1.26169	ILM5220497	13.8444	13.839	13.324	B6	1.42899	2	18263847	-0.246	38.6734	1441068_at	8.09987	7.434	7.778	D2	1.26927	2	18263847	-0.353	36.575											B6
Prrt3	Proline-rich transmembrane protein 3	6	113493638	6	3	29.0924	0.0418804	0.326495	0.234942	B6	1.38968											1443919_at	6.79345	6.455	7.486	D2	2.04344	6	113213885	0.256	29.993											D2
Psat1	Phosphoserine aminotransferase	19	15905122	12	7	63.9153	0.0454728	1.60661	1.26115	B6	1.27392	ILM1570102	10.2363	11.125	9.895	B6	2.34567	19	15828687	0.801	46.962																					D2
Pspc1	Paraspeckle component 1	14	56722448	7	2	38.5909	0.0729213	0.904265	0.649176	B6	1.39294	ILM100070577	9.39084	8.69	10	D2	2.47942	14	55622691	0.512	71.2437																					D2
Ptprf	Receptor-type tyrosine-protein phosphatase F	4	118208212	35	14	216.662	0.0405865	1.76586	1.47505	B6	1.19715											1420842_at	10.9227	11.07	10.93	B6	1.10191	4	109169766	0.144	23.9562	6924882	9.67	9.765	9.948	1.13524	B6	4	120293959	0.121	15.4777	D2
Ptrh2	Peptidyl-tRNA hydrolase 2_ mitochondrial	11	86684080	6	3	35.8145	0.00180539	0.742684	1.20874	D2	1.62753	ILM106380138	10.007	10.034	10.039	D2	1.00347	11	89612498	0.046	16.1016																					D2
Setd4	SET domain-containing protein 4	16	93583459	5	3	33.9303	0.0194439	1.29815	0.454918	B6	2.8536	ILM3610047	8.74825	8.772	8.797	D2	1.01748	16	92999666	-0.074	24.0399																					B6
Slc4a4	Electrogenic sodium bicarbonate cotransporter 1	5	88887259	19	14	152.034	0.0267928	4.90041	6.91762	D2	1.41164	ILM1850040	10.172	10.509	10.086	B6	1.34071	5	91093119	-0.175	34.5834	1421225_a_at	7.78626	8.218	7.251	B6	1.95477	5	83628884	-0.206	17.0595											B6
Tpm1	Tropomyosin alpha-1 chain	9	67027889	15	3	102.392	0.0484559	2.62703	1.99265	B6	1.31836	ILM130673	11.3253	11.468	11.233	B6	1.17691	9	68403735	-0.101	19.0144											6996448	12.001	12.074	12.029	1.03168	B6	9	68403735	-0.106	17.092	B6
Zc3h8	Zinc finger CCCH domain-containing protein 8	2	128926267	3	1	15.5358	0.00743365	0.0171857	0.148811	D2	8.65899	ILM3360524	8.35218	8.444	8.267	B6	1.13053	2	125878799	-0.066	25.735																					B6
Zzef1	Zinc finger ZZ-type and EF-hand domain-containing protein 1	11	72796225	9	3	46.6971	0.0729213	0.406616	0.972091	D2	2.39068	ILM106180398	9.49453	10.623	7.766	B6	7.24507	11	72672817	-0.992	68.3265	1438691_at	8.20258	8.475	6.772	B6	3.25577	11	69601909	-0.472	46.5967											B6
